# Supplementary material for: Exploration of a Novel Circadian miRNA Pair Signature for Predicting Prognosis of Lung Adenocarcinoma
Source: Cancers (Basel). 2022 Oct 18;14(20):5106. doi: 10.3390/cancers14205106 (PMC9600995; doi:10.3390/cancers14205106)
Supplement: Supplementary file 1 [file cancers-14-05106-s001.zip]

Archive with 4 entries (4 files):
- Supplementary materials.pdf
- Table S2.xlsx
- Table S3.xlsx
- Table S7.xlsx
