# Supplementary material for: Exploration of a Novel Circadian miRNA Pair Signature for Predicting Prognosis of Lung Adenocarcinoma
Source: Cancers (Basel). 2022 Oct 18;14(20):5106. doi: 10.3390/cancers14205106 (PMC9600995; doi:10.3390/cancers14205106)
Supplement: Supplementary file 1 [file cancers-14-05106-s001.zip › Table S2.xlsx]

## Sheet: All identified circ
Supplementary Table S1 – The detailed information of 27,964 experimentally identified circadian genes collected from both small-scale and high-throughput experiments. One gene may have multiple entries, since the phase information can be different under distinct external conditions or tissues/cells. This data set can also be downloaded at: http://cgdb.biocuckoo.org/download.php.
CGDB ID	Uniprot/Ensembl ID	Protein Name	Organism	PubMed ID	Sentence	Phase	Peak	Trough	External Condition	Amplitude(Fold)	Tissue/Cell	Disease Related	Note	Data type
CGD-DrM-021152	P07663	Period circadian protein	Drosophila melanogaster	1465387	The mRNA level of per is under circadian control in Drosophila melanogaster.	ZT 12 0	12	0	LD	5	head		RNase protection assay	Small-scale
CGD-RaN-021127	P04143	Thyroid hormone-inducible hepatic protein	Rattus norvegicus	6199351	Hepatic mRNA S14 levels varied up to 3-fold over 24-h period in a pattern consistent with circadian variation.	ZT 14 2	14	2	LD	3	liver			Small-scale
CGD-RaN-021389	P51145	Fos-related antigen 2	Rattus norvegicus	7592994	Both Fra-2 mRNA and protein are absent during the day and increase robustly at night	ZT 22 10	22	10	LD	>10	pineal			Small-scale
CGD-NeC-021249	P19970	Frequency clock protein	Neurospora crassa	7600569	Frq is rapidly induced by short pulses of visible light.	CT 6 20	6	20	DD2	>10	cell			Small-scale
CGD-RaN-021356	P43427	Solute carrier family 2, facilitated glucose transporter member 5	Rattus norvegicus	7619068	GLUT5 mRNA in rat proximal jejunum showed circadian rhythm.	ZT 15 3	15	3	LD	>10	jejunum			Small-scale
CGD-DrM-021376	P49021	Protein timeless	Drosophila melanogaster	8128246	The mRNA level of tim is under circadian control in Drosophila melanogaster.	ZT 12 0	12	0	LD	5	head		RNase protection assay	Small-scale
CGD-DrM-021923	Q94913	Rhythmically expressed gene 5 protein	Drosophila melanogaster	8612586	Reg-5 and per have common translational but different post-translational control mechanisms.	ZT 15 1	15	1	LD	5	head			Small-scale
CGD-ArT-021278	P25819	Catalase-2	Arabidopsis thaliana	8668130	The peak in CAT3 mRNA abundance occurs in the subjective evening, which is out of phase with expression of the Arabidopsis CAT2 catalase gene that shows clock-regulated expression gated to the subjective early morning.	CT 0 12	0	12	LL1	2	seedlings			Small-scale
CGD-ArT-021278	P25819	Catalase-2	Arabidopsis thaliana	8668130	The peak in CAT3 mRNA abundance occurs in the subjective evening, which is out of phase with expression of the Arabidopsis CAT2 catalase gene that shows clock-regulated expression gated to the subjective early morning.	ZT 0 12	0	12	LD	4	seedlings			Small-scale
CGD-ArT-021594	Q42547	Catalase-3	Arabidopsis thaliana	8668130	CAT3 expression is controlled by the circadian clock.	CT 9 0	9	0	LL1	4	seedling			Small-scale
CGD-ArT-021594	Q42547	Catalase-3	Arabidopsis thaliana	8668130	CAT3 expression is controlled by the circadian clock.	ZT 9 0	9	0	LD	4	seedling			Small-scale
CGD-RaN-021872	Q8VH47	Recoverin	Rattus norvegicus	9149107	The rate of recoverin transcription may occur maximally during the period of greatest exposure to light, presumably when it is most needed by the photoreceptor to fulfill its role in visual transduction, and then decreases at night, when high levels of expression are not required.	ZT 8 14	8	14	LD	2.5	Retina			Small-scale
CGD-RaN-021039	O19477	Major histocompatibility complex class I-related gene protein	Rattus norvegicus	9151722	In control rats, hippocampal Mr gene expression exhibited a clearly significant circadian rhythm, with a peak at 8 A.M.	ZT 1 17	1	17	LD	2	hippocampal subregion			Small-scale
CGD-DrM-022127	Q9TW47	Crg-1 protein	Drosophila melanogaster	9233804	Crg-1 transcript levels oscillate with a 24 h period in light:dark (LD) conditions, with a maximal abundance at the beginning of the night.	ZT 14 2	14	2	LD	3	head			Small-scale
CGD-MuM-021059	O35973	Period circadian protein homolog 1	Mus musculus (Mouse)	9323128	m-rigui transcripts also appear in a periodic pattern in Purkinje neurons, pars tuberalis, and retina, but with a timing of oscillation different from that seen in the SCN.	ZT 12 20	12	20	LD	3	Retina			Small-scale
CGD-MuM-021059	O35973	Period circadian protein homolog 1	Mus musculus (Mouse)	9333243	Circadian expression of mPer mRNA in the SCN in constant darkness suggests that it acts as a circadian pacemaker.	CT 4 16	4	16	DD1	3	SCN			Small-scale
CGD-MuM-021059	O35973	Period circadian protein homolog 1	Mus musculus (Mouse)	9333243	mPer mRNA in the SCN by both in situ hybridization and competitive RT–PCR gave similar oscillation profiles in LD condition.	ZT 4 16	4	16	DD1	5	SCN			Small-scale
CGD-NeC-021413	P54118	Glyceraldehyde-3-phosphate dehydrogenase	Neurospora crassa	9417102	Rhythms in both ccg-7 mRNA accumulation and CCG-7 activity are observed in a wild-type strain in which the peak in GAPDH activity lags several hours behind the peak in ccg-7 mRNA accumulation in the late night.	ZT 0 10	0	10	LD	4				Small-scale
CGD-MuM-021059	O35973	Period circadian protein homolog 1	Mus musculus (Mouse)	9427249	Both mPer1 and mPer2 RNAs exhibited prominent circadian rhythms in whole eyes.	CT 9 3	9	3	DD1	2.5	eye			Small-scale
CGD-MuM-021066	O54943	Period circadian protein homolog 2	Mus musculus (Mouse)	9427249	Both mPer1 and mPer2 RNAs exhibited prominent circadian rhythms in whole eyes.	CT 9 3	9	3	DD1	3	eye			Small-scale
CGD-MuM-021066	O54943	Period circadian protein homolog 2	Mus musculus (Mouse)	9427249	Both mPer1 and mPer2 RNAs exhibited prominent circadian rhythms in SCN.	CT 6 18	6	18	DD1	4	SCN			Small-scale
CGD-ArT-021174	P10795	Ribulose bisphosphate carboxylase small chain 1A, chloroplastic	Arabidopsis thaliana	9489018	Prolonged nighttime hexose metabolism resulting from exposure to elevated CO2 affects rbcS transcript accumulation and, ultimately, the level of Rubisco protein.	ZT 10 22	10	22	LD	2	leaves		light:0-10 dark:10-24	Small-scale
CGD-ArT-021175	P10796	Ribulose bisphosphate carboxylase small chain 1B, chloroplastic	Arabidopsis thaliana	9489018	Prolonged nighttime hexose metabolism resulting from exposure to elevated CO2 affects rbcS transcript accumulation and, ultimately, the level of Rubisco protein.	ZT 15 4	15	4	LD	2	leaves		light:0-10 dark:10-24	Small-scale
CGD-ArT-021176	P10797	Ribulose bisphosphate carboxylase small chain 2B, chloroplastic	Arabidopsis thaliana	9489018	Prolonged nighttime hexose metabolism resulting from exposure to elevated CO2 affects rbcS transcript accumulation and, ultimately, the level of Rubisco protein.	ZT 18 10	18	10	LD	2	leaves		light:0-10 dark:10-24	Small-scale
CGD-MuM-021077	O70343	Peroxisome proliferator-activated receptor gamma coactivator 1-alpha	Mus musculus (Mouse)	9655499	The phase of the circadian oscillations in mPer RNA levels in the three peripheral tissues (liver, skeletal muscle and testis) was more similar to that in retina than in the SCN.	CT 15 3	15	3	DD1	3	skeletal muscle			Small-scale
CGD-MuM-021059	O35973	Period circadian protein homolog 1	Mus musculus (Mouse)	9655499	The phase of the circadian oscillations in mPer RNA levels in the three peripheral tissues (liver, skeletal muscle and testis) was more similar to that in retina than in the SCN.	CT 6 21	6	21	DD1	2	testis			Small-scale
CGD-MuM-021078	O70361	Period circadian protein homolog 3	Mus musculus (Mouse)	9655499	The mPer3 RNA rhythm was very similar to the phase of mPer1 and mPer2 rhythms in the SCN.	CT 9 21	9	21	DD1	2	SCN			Small-scale
CGD-MuM-021078	O70361	Period circadian protein homolog 3	Mus musculus (Mouse)	9655499	The phase of the circadian oscillations in mPer RNA levels in the three peripheral tissues (liver, skeletal muscle and testis) was more similar to that in retina than in the SCN.	CT 15 3	15	3	DD1	2	testis			Small-scale
CGD-MuM-021059	O35973	Period circadian protein homolog 1	Mus musculus (Mouse)	9655499	The phase of the circadian oscillations of mPer RNA levels in the three peripheral tissues (liver, skeletal muscle and testis) was more similar to that in retina than in the SCN.	CT 9 3	9	3	DD1	3	skeletal muscle			Small-scale
CGD-MuM-021066	O54943	Period circadian protein homolog 2	Mus musculus (Mouse)	9655499	The phase of the circadian oscillations in mPer RNA levels in the three peripheral tissues (liver, skeletal muscle and testis) was more similar to that in retina than in the SCN.	CT 15 3	15	3	DD1	3	skeletal muscle			Small-scale
CGD-MuM-021059	O35973	Period circadian protein homolog 1	Mus musculus (Mouse)	9655499	The phase of the circadian oscillations in mPer RNA levels in the three peripheral tissues (liver, skeletal muscle and testis) was more similar to that in retina than in the SCN.	CT 15 3	15	3	DD1	4	liver			Small-scale
CGD-MuM-021066	O54943	Period circadian protein homolog 2	Mus musculus (Mouse)	9655499	The phase of the circadian oscillations in mPer RNA levels in the three peripheral tissues (liver, skeletal muscle and testis) was more similar to that in retina than in the SCN.	CT 15 3	15	3	DD1	4	liver			Small-scale
CGD-MuM-021078	O70361	Period circadian protein homolog 3	Mus musculus (Mouse)	9655499	The phase of the circadian oscillations in mPer RNA levels in the three peripheral tissues (liver, skeletal muscle and testis) was more similar to that in retina than in the SCN.	CT 15 3	15	3	DD1	4	liver			Small-scale
CGD-ArT-021594	Q42547	Catalase-3	Arabidopsis thaliana	9657153	The circadian phase of the expression of CCR2 gene was very similar to that of the CAT3 gene in wild-type plants.	CT 12 0	12	0	DD2	2	seedling			Small-scale
CGD-ArT-021508	Q03250	Glycine-rich RNA-binding protein 7	Arabidopsis thaliana	9657153	The circadian phase of the expression of CCR2 gene was very similar to that of the CAT3 gene in wild-type plants.	CT 12 0	12	0	DD3	3	seedling			Small-scale
CGD-ArT-021475	P92973	Protein CCA1	Arabidopsis thaliana	9657153	Expression of the CCA1 gene is transiently induced by phytochrome and oscillates with a circadian rhythm.	CT 0 12	0	12	DD1	4	seedling			Small-scale
CGD-ArT-021475	P92973	Protein CCA1	Arabidopsis thaliana	9657153	Expression of the CCA1 gene is transiently induced by phytochrome and oscillates with a circadian rhythm.	CT 4 16	4	16	LL2	8	seedling			Small-scale
CGD-ArT-021711	Q6R0H1	Protein LHY	Arabidopsis thaliana	9657153	The rhythmic expression of both the endogenous CCA1 gene and of the LHY gene is repressed in CCA1-ox plants.	CT 0 12	0	12	LL2	>10	seedling			Small-scale
CGD-MuM-021078	O70361	Period circadian protein homolog 3	Mus musculus (Mouse)	9707434	The amount of mPer3 mRNA began to increase in the morning, increasing steadily to the point of highest accumulation at ZT8.	ZT 8 16	8	16	LD	2.5	SCN			Small-scale
CGD-DrM-021072	O61735	Circadian locomoter output cycles protein kaput	Drosophila melanogaster	9742131	Clock protein(CLK) phosphorylation govern the relative strengths of entraining modalities by adjusting the dynamics of circadian gene expression.	ZT 0 12	0	12	LD	5	head	In light-dark conditions, dClock RNA displays robust cycling with an approximately five fold peak-trough amplitude, reaching peak abundance within several hours of the dark-light transition at ZT0 and trough values around the light-dark transition at ZT12.	RNase protection assay	Small-scale
CGD-TrA-021570	Q36814	Photosystem II D2 protein	Triticum aestivum	9808753	In vitro transcription in chloroplast extracts revealed that the circadian cycle in psbD LRP mRNA level was predominantly attributed to the circadian-regulated transcription of psbD LRP.	CT 0 12	0	12	DD1	2	seedlings			Small-scale
CGD-DrM-020893	O77059	Cryptochrome-1	Drosophila melanogaster	9845369	Cry mRNA cycling in the body of fruit fly under LD conditions.	ZT 0 16	0	16	LD	2.5	body			Small-scale
CGD-DrM-020893	O77059	Cryptochrome-1	Drosophila melanogaster	9845369	Cry mRNA cycling in the body of fruit fly under LD conditions.	ZT 5 17	5	17	LD	5	head			Small-scale
CGD-SoT-022009	Q9FS84	Ga20 oxidase	Solanum tuberosum	9952473	Diurnal variation of levels of StGA20ox2 and StGA20ox3 transcripts in leaves.	ZT 13 1	13	1	LD	4	leaves		light:0-8 dark:8-24	Small-scale
CGD-SoT-022010	Q9FS85	Ga20 oxidase	Solanum tuberosum	9952473	Levels of StGA20ox2 transcripts fluctuated during a 24-h period, with two peaks of expression observed in plants grown under short-day conditions.	ZT 9 21	9	21	LD	4	leaves		light:0-8 dark:8-24	Small-scale
CGD-SoT-022011	Q9FS86	Ga20 oxidase	Solanum tuberosum	9952473	StGA20ox1 mRNA is expressed at high levels in leaves, suggesting that night-break induction of this gene might play a role in the control of tuberization by regulating endogenous levels of GAs in response to daylength conditions.	ZT 13 1	13	1	LD	>10	leaves		light:0-8 dark:8-24	Small-scale
CGD-RaN-020930	B3GSH5	Acetylserotonin O-methyltransferase	Rattus norvegicus	10067865	HIOMT activity is regulated over the short term by a nonnoradrenergic stimulus and over the long term by noradrenergic stimulation.	CT 22 6	22	6	DD1	2.5	pineal			Small-scale
CGD-DaR-006975	Q9W6J4	Transcription factor clock	Danio rerio	10196586	In the whole brain, a significant oscillation in Clock expression is similar in timing and amplitude to that in the pineal gland and the eye of zebrafish.	ZT 12 0	12	0	LD	>2	eye		RNAse protection assay (RPA) LD 14:10	Small-scale
CGD-DaR-006975	Q9W6J4	Transcription factor clock	Danio rerio	10196586	In the whole brain, a significant oscillation in Clock expression is similar in timing and amplitude to that in the pineal gland and the eye of zebrafish.	ZT 14,15,16 0	14,15,16	0	LD	>2	brain		RNAse protection assay (RPA) LD 14:10	Small-scale
CGD-DaR-006975	Q9W6J4	Transcription factor clock	Danio rerio	10196586	In the whole brain, a significant oscillation in Clock expression is similar in timing and amplitude to that in the pineal gland and the eye of zebrafish.	ZT 15 0	15	0	LD	>2	pineal gland		RNAse protection assay (RPA) LD 14:10	Small-scale
CGD-DaR-006975	Q9W6J4	Transcription factor clock	Danio rerio	10196586	The expression of Clock oscillates in a circadian manner in the heart of zebrafish.	ZT 15 0	15	0	LD	>2	heart		RNAse protection assay (RPA) LD 14:10	Small-scale
CGD-DaR-006975	Q9W6J4	Transcription factor clock	Danio rerio	10196586	The expression of Clock oscillates in a circadian manner in the kidney of zebrafish.	ZT 15 0	15	0	LD	>2	kidney		RNAse protection assay (RPA) LD 14:10	Small-scale
CGD-DaR-006975	Q9W6J4	Transcription factor clock	Danio rerio	10196586	The expression of Clock oscillates in a circadian manner in the liver of zebrafish.	ZT 9,10,11,12,13,14,15 0	9,10,11,12,13,14,15	0	LD	>2	liver		RNAse protection assay (RPA) LD 14:10	Small-scale
CGD-DaR-006975	Q9W6J4	Transcription factor clock	Danio rerio	10196586	The expression of Clock oscillates in a circadian manner in the spleen of zebrafish.	ZT 15 0	15	0	LD	>2	spleen		RNAse protection assay (RPA) LD 14:10	Small-scale
CGD-MuM-020894	Q9R1X4	Protein timeless homolog	Mus musculus (Mouse)	10231394	In the retina, mTim mRNA was found to be expressed with a circadian rhythm, and a particularly robust cycle was observed in the presence of light/dark cycles.	ZT 8 20	8	20	LD	3	Retina			Small-scale
CGD-MuM-020894	Q9R1X4	Protein timeless homolog	Mus musculus (Mouse)	10366653	Temporal ordering of mTim and mPer2 parallels that of their fly homologs.	ZT 12 0	12	0	LD	3	SCN			Small-scale
CGD-TrA-022188	Q9ZP70	Chloroplast sigma factor	Triticum aestivum	10371204	Accumulation of sigA mRNA was found to be regulated by a circadian clock, while rpoA mRNA did not show any significant oscillation throughout the experiment.	ZT 4 16	4	16	LD	10	seedlings			Small-scale
CGD-GaG-021261	P22329	Red-sensitive opsin	Gallus gallus	10407173	Iodopsin is a circadian-regulated, photoreceptor-specific gene expressed in chicken retina.	ZT 18 0	18	0	LD	4	retina			Small-scale
CGD-ArT-021096	O82811	High-affinity nitrate transporter 2.1	Arabidopsis thaliana	10417701	Expressions of Nrt2;1 and Nrt1 are diurnally regulated in photosynthetically active A. thaliana plants.	ZT 8 0	8	0	LD	>20	seedlings		light:0-8 dark:8-24	Small-scale
CGD-ArT-021516	Q05085	Protein NRT1/ PTR FAMILY 6.3	Arabidopsis thaliana	10417701	Expressions of Nrt2;1 and Nrt1 are diurnally regulated in photosynthetically active A. thaliana plants.	ZT 8 20	8	20	LD	5	seedlings			Small-scale
CGD-MuM-021482	P97784	Cryptochrome-1	Mus musculus (Mouse)	10428031	mCry1 and mCry2 RNA levels are reduced in the central and peripheral clocks of Clock/Clock mutant mice.	CT 18 3	18	3	DD1	2	skeletal muscle			Small-scale
CGD-MuM-021482	P97784	Cryptochrome-1	Mus musculus (Mouse)	10428031	Cry2 knock out mouse shows phase shift in mRNA level of Cry1.	CT 12 0	12	0	DD1	4	SCN			Small-scale
CGD-RaN-021467	P70616	Lost on transformation	Rattus norvegicus	10559425	Lot1 is the first identified putative transcription factor expressed only in the period of active synaptogenesis in the SCN, where Lot1 might play a role in establishing autonomous oscillation.	ZT 4 0	4	0	LD	2	SCN			Small-scale
CGD-RaN-021713	Q6UY90	Patched	Rattus norvegicus	10574978	In the mammalian pineal gland, ptc1 expression exhibits a dramatic diurnal rhythm with peak expression at midnight.	ZT 9 21	9	21	LD	>10	pineal			Small-scale
CGD-RaN-021029	O08730	Glycogenin-1	Rattus norvegicus	10600769	The expression of UGN and GN is regulated not only by anatomical position but also by circadian time.	ZT 0 12	0	12	LD	2	Jejunum			Small-scale
CGD-RaN-021468	P70668	Guanylate cyclase activator 2B	Rattus norvegicus	10600769	The expression of UGN and GN is regulated not only by anatomical position but also by circadian time.	ZT 18 6	18	6	LD	6	Jejunum			Small-scale
CGD-RaN-021357	P43428	Glucose-6-phosphatase	Rattus norvegicus	10731667	The rhythm of CYP8B was the inverse of the circadian variation of serum insulin level and was similar to that of glucose 6-phosphatase.	ZT 10 18	10	18	LD	5	liver			Small-scale
CGD-RaN-022159	Q9WVT5	Sterol 12alpha-hydroxylase P450	Rattus norvegicus	10731667	The rhythm of CYP8B was the inverse of the circadian variation of serum insulin level and was similar to that of glucose 6-phosphatase.	ZT 10 22	10	22	LD	6	liver			Small-scale
CGD-RaN-021236	P18125	Cholesterol 7-alpha-monooxygenase	Rattus norvegicus	10731667	A marked circadian rhythm was observed both at the mRNA level and the activity level for CYP8B and CYP7A.	ZT 16 4	16	4	LD	15	liver			Small-scale
CGD-DaR-006968	Q9I879	Bmal1	Danio rerio	10760301	Bmal1 reaches maximal expression at Zeitgeber time (ZT) 14, whereas Bmal2 peaks at ZT12 in the brain of zebrafish.	ZT 14 0	14	0	LD	>2	brain		RNAse protection assay (RPA) LD 14:10	Small-scale
CGD-DaR-006968	Q9I879	Bmal1	Danio rerio	10760301	The mRNA level of Bmal1 is under circadian control in the heart of zebrafish.	ZT 9 0	9	0	LD	>2	heart		RNAse protection assay (RPA) LD 14:10	Small-scale
CGD-DaR-006968	Q9I879	Bmal1	Danio rerio	10760301	The mRNA level of Bmal1 is under circadian control in the kidney of zebrafish.	ZT 15 0	15	0	LD	>2	kidney		RNAse protection assay (RPA) LD 14:10	Small-scale
CGD-DaR-006968	Q9I879	Bmal1	Danio rerio	10760301	The mRNA level of Bmal1 is under circadian control in the liver of zebrafish.	ZT 9 0	9	0	LD	>2	liver		RNAse protection assay (RPA) LD 14:10	Small-scale
CGD-DaR-006968	Q9I879	Bmal1	Danio rerio	10760301	The mRNA level of Bmal1 is under circadian control in the pineal gland of zebrafish.	ZT 9,10,11,12,13,14,15 0	9,10,11,12,13,14,15	0	LD	>2	pineal gland		RNAse protection assay (RPA) LD 14:10	Small-scale
CGD-DaR-006968	Q9I879	Bmal1	Danio rerio	10760301	The mRNA level of Bmal1 is under circadian control in the spleen of zebrafish.	ZT 15 0	15	0	LD	>2	spleen		RNAse protection assay (RPA) LD 14:10	Small-scale
CGD-DaR-006968	Q9I879	Bmal1	Danio rerio	10760301	The peak of Bmal1 expression is at ZT10–12 in the eye of zebrafish.	ZT 10,11,12 0	10,11,12	0	LD	>2	eye		RNAse protection assay (RPA) LD 14:10	Small-scale
CGD-DaR-006971	Q9IAU1	Bmal2	Danio rerio	10760301	Bmal1 reaches maximal expression at Zeitgeber time (ZT) 14, whereas Bmal2 peaks at ZT12 in the brain of zebrafish.	ZT 12 0	12	0	LD	>2	brain		RNAse protection assay (RPA) LD 14:10	Small-scale
CGD-DaR-006971	Q9IAU1	Bmal2	Danio rerio	10760301	The mRNA level of Bmal2 is under circadian control in the eyes of zebrafish.	ZT 10 0	10	0	LD	>2	eye		RNAse protection assay (RPA) LD 14:10	Small-scale
CGD-DaR-006971	Q9IAU1	Bmal2	Danio rerio	10760301	The mRNA level of Bmal2 is under circadian control in the heart of zebrafish.	ZT 9 0	9	0	LD	>2	heart		RNAse protection assay (RPA) LD 14:10	Small-scale
CGD-DaR-006971	Q9IAU1	Bmal2	Danio rerio	10760301	The mRNA level of Bmal2 is under circadian control in the kidney of zebrafish.	ZT 9,10,11,12,13,14,15 0	9,10,11,12,13,14,15	0	LD	>2	kidney		RNAse protection assay (RPA) LD 14:10	Small-scale
CGD-DaR-006971	Q9IAU1	Bmal2	Danio rerio	10760301	The mRNA level of Bmal2 is under circadian control in the liver of zebrafish.	ZT 15 0	15	0	LD	>2	liver		RNAse protection assay (RPA) LD 14:10	Small-scale
CGD-DaR-006971	Q9IAU1	Bmal2	Danio rerio	10760301	The mRNA level of Bmal2 is under circadian control in the pineal gland of zebrafish.	ZT 15 0	15	0	LD	>2	pineal gland		RNAse protection assay (RPA) LD 14:10	Small-scale
CGD-DaR-006971	Q9IAU1	Bmal2	Danio rerio	10760301	The mRNA level of Bmal2 is under circadian control in the spleen of zebrafish.	ZT 15 0	15	0	LD	>2	spleen		RNAse protection assay (RPA) LD 14:10	Small-scale
CGD-ArT-022123	Q9SZJ5	Serine hydroxymethyltransferase 1, mitochondrial	Arabidopsis thaliana	10806255	SHM1 mRNA accumulates in light-grown seedlings, although this response is probably an indirect consequence of the induction of photosynthesis and photorespiration by illumination.	CT 4 16	4	16	LL2	2.5	seedlings			Small-scale
CGD-ArT-021042	O23254	Serine hydroxymethyltransferase 4	Arabidopsis thaliana	10806255	SHM4 exhibits circadian oscillations in mRNA abundance that are in phase with those described for other photorespiratory genes.	CT 0 12	0	12	LL2	3	seedlings			Small-scale
CGD-NeC-021498	Q01371	White collar 1 protein	Neurospora crassa	10884222	FRQ plays dual roles in the Neurospora clock and thereby, with WC-1, forms a second feedback loop that would promote robustness and stability in this circadian system.	CT 12 0	12	0	DD1	4				Small-scale
CGD-DaR-006725	A4QN37	Cry1a protein	Danio rerio	10971654	The expression of zcrys oscillates in a circadian manner in the whole body of zebrafish.	ZT 1 19	1	19	LD	>2	body		Northern blotting LD 14:10	Small-scale
CGD-DaR-006862	Q4V9Q3	Cry2b protein	Danio rerio	10971654	The expression of zcrys oscillates in a circadian manner in the whole body of zebrafish.	ZT 13 1	13	1	LD	>2	body		Northern blotting LD 14:10	Small-scale
CGD-DaR-006864	Q503J5	Cry2a protein	Danio rerio	10971654	The expression of zcrys oscillates in a circadian manner in the whole body of zebrafish.	ZT 15 1	15	1	LD	>2	body		Northern blotting LD 14:10	Small-scale
CGD-DaR-006944	Q7ZU27	Cry1b protein	Danio rerio	10971654	The expression of zcrys oscillates in a circadian manner in the whole body of zebrafish.	ZT 9 19	9	19	LD	>2	body		Northern blotting LD 14:10	Small-scale
CGD-DaR-006950	Q7ZYX5	Cry4 protein	Danio rerio	10971654	The expression of zcrys oscillates in a circadian manner in the whole body of zebrafish.	ZT 9 1	9	1	LD	>2	body		Northern blotting LD 14:10	Small-scale
CGD-DaR-006970	Q9I913	Cryptochrome3	Danio rerio	10971654	The expression of zcrys oscillates in a circadian manner in the whole body of zebrafish.	ZT 23 15	23	15	LD	>2	body		Northern blotting LD 14:10	Small-scale
CGD-DaR-006725	A4QN37	Cry1a protein	Danio rerio	10971654	Expressions of zcry1a and b are high during the day, reaching a trough during the night (ZT15-19), and increasing again at dawn (ZT23).	ZT 1 15,16,17,18,19	1	15,16,17,18,19	LD	8	eye		RNAse protection assay (RPA) LD 14:10	Small-scale
CGD-DaR-006864	Q503J5	Cry2a protein	Danio rerio	10971654	Zcry 2a and 2b mRNA expressions peak at dusk (ZT13 or 15) and reach a trough at ZT23-1.	ZT 13,15 23,0,1	13,15	23,0,1	LD	8	eye		RNAse protection assay (RPA) LD 14:10	Small-scale
CGD-DaR-006862	Q4V9Q3	Cry2b protein	Danio rerio	10971654	Zcry 2a and 2b mRNA expressions peak at dusk (ZT13 or 15) and reach a trough at ZT23-1.	ZT 13,15 23,0,1	13,15	23,0,1	LD	>10	eye		RNAse protection assay (RPA) LD 14:10	Small-scale
CGD-DaR-006944	Q7ZU27	Cry1b protein	Danio rerio	10971654	Expressions of zcry1a and b are high during the day, reaching a trough during the night (ZT15-19), and increasing again at dawn (ZT23).	ZT 9 15,16,17,18,19	9	15,16,17,18,19	LD	>10	eye		RNAse protection assay (RPA) LD 14:10	Small-scale
CGD-DaR-006950	Q7ZYX5	Cry4 protein	Danio rerio	10971654	The oscillation pattern of zcry 4 is similar to the patterns of zcry2a and 2b, but it has an earlier peak at ZT9.	ZT 9 23,0,1	9	23,0,1	LD	>10	eye		RNAse protection assay (RPA) LD 14:10	Small-scale
CGD-DaR-006970	Q9I913	Cryptochrome3	Danio rerio	10971654	The oscillation pattern of zcry 3 differs from the patterns of zcry2a and 2b. It shows a trough at dusk (ZT9-15) and a peak at dawn (ZT 23-1).	ZT 23,0,1 9,10,11,12,13,14,15	23,0,1	9,10,11,12,13,14,15	LD	>10	eye		RNAse protection assay (RPA) LD 14:10	Small-scale
CGD-ArT-021821	Q8L500	Two-component response regulator-like APRR9	Arabidopsis thaliana	11100772	All these members of the APRR1/TOC1 family (APRR1, APRR3, APRR5, APRR7, and APRR9) are subjected to a circadian rhythm at the level of transcription.	ZT 3 15	3	15	LD	3	leaves			Small-scale
CGD-ArL-020896	Q9LVG4	Two-component response regulator-like APRR3	Arabidopsis thaliana	11100772	All these members of the APRR1/TOC1 family (APRR1, APRR3, APRR5, APRR7, and APRR9) are subjected to a circadian rhythm at the level of transcription.	ZT 12 21	12	21	LD	4	leaves			Small-scale
CGD-ArT-022046	Q9LKL2	Two-component response regulator-like APRR1	Arabidopsis thaliana	11100772	All these members of the APRR1/TOC1 family (APRR1, APRR3, APRR5, APRR7, and APRR9) are subjected to a circadian rhythm at the level of transcription.	ZT 10 4	10	4	LD	6	leaves			Small-scale
CGD-ArT-021701	Q6LA42	Two-component response regulator-like APRR5	Arabidopsis thaliana	11100772	All these members of the APRR1/TOC1 family (APRR1, APRR3, APRR5, APRR7, and APRR9) are subjected to a circadian rhythm at the level of transcription.	ZT 6 21	6	21	LD	>10	leaves			Small-scale
CGD-ArT-021821	Q8L500	Two-component response regulator-like APRR9	Arabidopsis thaliana	11100772	All these members of the APRR1/TOC1 family (APRR1, APRR3, APRR5, APRR7, and APRR9) are subjected to a circadian rhythm at the level of transcription.	CT 3 12	3	12	LL2	>10	leaves			Small-scale
CGD-ArT-021917	Q93WK5	Two-component response regulator-like APRR7	Arabidopsis thaliana	11100772	All these members of the APRR1/TOC1 family (APRR1, APRR3, APRR5, APRR7, and APRR9) are subjected to a circadian rhythm at the level of transcription.	ZT 6 18	6	18	LD	>10	leaves			Small-scale
CGD-ArL-020896	Q9LVG4	Two-component response regulator-like APRR3	Arabidopsis thaliana	11100772	All these members of the APRR1/TOC1 family (APRR1, APRR3, APRR5, APRR7, and APRR9) are subjected to a circadian rhythm at the level of transcription.	CT 9 0	9	0	LL2	>10	leaves			Small-scale
CGD-RaN-021387	P50297	Arylamine N-acetyltransferase 1	Rattus norvegicus	11122368	Pineal circadian expression of both rPer1 and rPer2 are controlled by sympathetic afferent innervation, whereas beta-adrenergic signalling regulates rPer1 and rNAT.	ZT 0 12	0	12	LD	>10	pineal gland			Small-scale
CGD-MuM-021779	Q8BW74	Hepatic leukemia factor	Mus musculus (Mouse)	11316793	The phase of e4bp4 mRNA rhythm is opposite to that of the dbp, hlf, and tef rhythms in the suprachiasmatic nucleus (SCN), the mammalian circadian center, and the liver.	CT 4 20	4	20	DD1	2	SCN			Small-scale
CGD-MuM-022033	Q9JLC6	Thyrotroph embryonic factor	Mus musculus (Mouse)	11316793	The phase of e4bp4 mRNA rhythm is opposite to that of the dbp, hlf, and tef rhythms in the suprachiasmatic nucleus (SCN), the mammalian circadian center, and the liver.	CT 4 16	4	16	DD1	2	SCN			Small-scale
CGD-MuM-021030	O08750	Nuclear factor interleukin-3-regulated protein	Mus musculus (Mouse)	11316793	The phase of e4bp4 mRNA rhythm is opposite to that of the dbp, hlf, and tef rhythms in the suprachiasmatic nucleus (SCN), the mammalian circadian center, and the liver.	CT 20 8	20	8	DD1	5	liver			Small-scale
CGD-MuM-021635	Q60925	D site-binding protein	Mus musculus (Mouse)	11316793	The phase of e4bp4 mRNA rhythm is opposite to that of the dbp, hlf, and tef rhythms in the suprachiasmatic nucleus (SCN), the mammalian circadian center, and the liver.	CT 4 16	4	16	DD1	5	SCN			Small-scale
CGD-MuM-021779	Q8BW74	Hepatic leukemia factor	Mus musculus (Mouse)	11316793	The phase of e4bp4 mRNA rhythm is opposite to that of the dbp, hlf, and tef rhythms in the suprachiasmatic nucleus (SCN), the mammalian circadian center, and the liver.	CT 12 0	12	0	DD1	5	liver			Small-scale
CGD-MuM-022033	Q9JLC6	Thyrotroph embryonic factor	Mus musculus (Mouse)	11316793	The phase of e4bp4 mRNA rhythm is opposite to that of the dbp, hlf, and tef rhythms in the suprachiasmatic nucleus (SCN), the mammalian circadian center, and the liver.	CT 12 0	12	0	DD1	5	liver			Small-scale
CGD-MuM-021635	Q60925	D site-binding protein	Mus musculus (Mouse)	11316793	The phase of e4bp4 mRNA rhythm is opposite to that of the dbp, hlf, and tef rhythms in the suprachiasmatic nucleus (SCN), the mammalian circadian center, and the liver.	CT 9 21	9	21	DD1	>10	liver			Small-scale
CGD-MuM-021160	P08680	5-aminolevulinate synthase, erythroid-specific, mitochondrial	Mus musculus (Mouse)	11389837	Circadian expression of mAlas1 and mAlas2 is completely disrupted in mPer1/mPer2 double mutants, indicating that mPER1 and mPER2 regulates the availability of heme.	ZT 8 20	8	20	LD	3	liver			Small-scale
CGD-MuM-021492	Q00915	Retinol-binding protein 1	Mus musculus (Mouse)	11389837	The expression of some CCGs continues to cycle in mPer2 but not mPer1 mutants, such as the gene encoding the murine cellular retinol binding protein1 (mCRBP1), whose function is essential for vitamin A homeostasis.	ZT 16 0	16	0	LD	3	liver			Small-scale
CGD-MuM-022179	Q9Z1P8	Angiopoietin-related protein 4	Mus musculus (Mouse)	11389837	The expression of some CCGs continues to cycle in expression in mPer1 but not mPer2 mutants, such as NG27.	ZT 12 0	12	0	LD	7	liver			Small-scale
CGD-MuM-021862	Q8VC19	5-aminolevulinate synthase, nonspecific, mitochondrial	Mus musculus (Mouse)	11389837	Circadian expression of mAlas1 and mAlas2 is completely disrupted in mPer1/mPer2 double mutants, indicating that mPER1 and mPER2 regulates the availability of heme.	ZT 12 0	12	0	LD	>10	liver			Small-scale
CGD-RaN-021683	Q64709	Hepatic leukemia factor	Rattus norvegicus	11397780	In the rat heart all mammalian homologues of known Drosophila clock genes (bmal1, clock, cry1, cry2, per1, per2, per3, dbp, hlf, and tef) show circadian patterns of expression and the induction of clock output genes [the PAR (rich in proline and acidic amino acid residues) transcription factors dbp, hlf, and tef) is attenuated in the pressure-overloaded hypertrophied heart.	ZT 12 0	12	0	LD	7	heart	hypertrophied heart		Small-scale
CGD-GaG-021891	Q90Z72	Nuclear factor interleukin-3-regulated protein	Gallus gallus	11427718	E4BP4 plays an important role in the phase-delaying process as a light-dependent suppressor of cPer2 gene.	CT 22 14	22	14	DD1	3	pineal gland			Small-scale
CGD-MuM-021950	Q99PG0	Arylacetamide deacetylase	Mus musculus (Mouse)	11481320	AADA plays a role in promoting the mobilization of lipids from intracellular stores and in the liver for assembling low density lipoprotein.	ZT 10 22	10	22	LD	2	liver			Small-scale
CGD-ArT-022046	Q9LKL2	Two-component response regulator-like APRR1	Arabidopsis thaliana	11486091	TOC1 appears to participate in the positive regulation of LHY and CCA1 expression.	CT 12 0	12	0	LL2	4	seedlings			Small-scale
CGD-DaR-006749	B3DJN2	Per1a protein	Danio rerio	11517315	Per1 reaches peak expression level at Zeitgeber time (ZT) 0, where ZT0 corresponds to lights-on and ZT12 to lights-off.	ZT 0 12	0	12	LD	>2	Z3 cell line(from zebrafish embryos)		RNAse protection assay (RPA)	Small-scale
CGD-DaR-006750	B3DJN7	Per2 protein	Danio rerio	11517315	Per2 has maximal expression at ZT3, whereas Per3 peaks at ZT3–6. It is evident that all three Per genes have varied regulatory mechanisms.	ZT 3 15	3	15	LD	>2	Z3 cell line(from zebrafish embryos)		RNAse protection assay (RPA)	Small-scale
CGD-DaR-006968	Q9I879	Bmal1	Danio rerio	11517315	Clock and its partners Bmal1 andBmal2 have oscillating expression under LD conditions in the Z3 cell line.	ZT 18 3	18	3	LD	>2	Z3 cell line(from zebrafish embryos)		RNAse protection assay (RPA)	Small-scale
CGD-DaR-006969	Q9I8L4	Period3 circadian clock protein	Danio rerio	11517315	Per2 has maximal expression at ZT3, whereas Per3 peaks at ZT3–6. It is evident that all three Per genes have varied regulatory mechanisms.	ZT 3,4,5,6 18	3,4,5,6	18	LD	>2	Z3 cell line(from zebrafish embryos)		RNAse protection assay (RPA)	Small-scale
CGD-DaR-006971	Q9IAU1	Bmal2	Danio rerio	11517315	Clock and its partners Bmal1 andBmal2 have oscillating expression under LD conditions in the Z3 cell line.	ZT 18 3	18	3	LD	>2	Z3 cell line(from zebrafish embryos)		RNAse protection assay (RPA)	Small-scale
CGD-DaR-006975	Q9W6J4	Transcription factor clock	Danio rerio	11517315	Clock and its partners Bmal1 andBmal2 have oscillating expression under LD conditions in the Z3 cell line.	ZT 18 3	18	3	LD	>2	Z3 cell line(from zebrafish embryos)		RNAse protection assay (RPA)	Small-scale
CGD-RaN-021703	Q6MGA9	Bromodomain-containing protein 2	Rattus norvegicus	11598123	RING3 is implicated in cell cycle, and its expression pattern is circadian and synchronous with those of cyclin D3 and CDK4 in our experiment.	ZT 0 12	0	12	LD	3	fibroblasts			Small-scale
CGD-SoT-022111	Q9ST63	Internal alternative NAD(P)H-ubiquinone oxidoreductase A1, mitochondrial	Solanum tuberosum	11696188	The nda1 expression during development and in response to light indicates a specific role of the encoded enzyme in the photosynthetically associated mitochondrial metabolism.	ZT 2 6	2	6	LD	5	leaves		light:0-16 dark:16-24	Small-scale
CGD-RaN-021164	P09650	Mast cell protease 1	Rattus norvegicus	11739286	Muscle-specific carnitine palmitoyltransferase I (mCPTI) possesses rhythmic variations in expression, with a peak at ZT18 and a trough at ZT6.	ZT 18 6	18	6	LD	2	heart	hypertrophied heart		Small-scale
CGD-RaN-021183	P11167	Solute carrier family 2, facilitated glucose transporter member 1	Rattus norvegicus	11739286	Carbohydrate utilization genes glut1, glut4, mgs, and pdk4 showed diurnal variation of gene expression.	ZT 15 6	15	6	LD	2	heart	hypertrophied heart		Small-scale
CGD-RaN-021245	P19357	Solute carrier family 2, facilitated glucose transporter member 4	Rattus norvegicus	11739286	Carbohydrate utilization genes glut1, glut4, mgs, and pdk4 showed diurnal variation of gene expression.	ZT 15 3	15	3	LD	2	heart	hypertrophied heart		Small-scale
CGD-RaN-021624	Q5XI78	2-oxoglutarate dehydrogenase, mitochondrial	Rattus norvegicus	11739286	Oxoglutarate dehydrogenase (OGDH) showed diurnal variation, with peak expression at ZT15/18.	ZT 18 6	18	6	LD	2	heart	hypertrophied heart		Small-scale
CGD-RaN-021064	O54937	[Pyruvate dehydrogenase (acetyl-transferring)] kinase isozyme 4, mitochondrial	Rattus norvegicus	11739286	Carbohydrate utilization genes glut1, glut4, mgs, and pdk4 showed diurnal variation of gene expression.	ZT 15 9	15	9	LD	7	heart	hypertrophied heart		Small-scale
CGD-RaN-021429	P56499	Mitochondrial uncoupling protein 3	Rattus norvegicus	11739286	Uncoupling proteins 2 and 3 (UCP2 and UCP3) showed diurnal variation, with peak expression at ZT15/18.	ZT 15 9	15	9	LD	10	heart	hypertrophied heart		Small-scale
CGD-MuM-021031	O08785	Circadian locomoter output cycles protein kaput	Mus musculus (Mouse)	11779462	CLOCK:BMAL1 heterodimers remain bound to DNA over the circadian cycle.	CT 0 12	0	12	DD1	2	liver			Small-scale
CGD-MuM-021482	P97784	Cryptochrome-1	Mus musculus (Mouse)	11779462	mCRYs are necessary for stabilizing phosphorylated mPER2 and for the nuclear accumulation of mPER1, mPER2, and CKIepsilon.	CT 15 9	15	9	DD1	2	liver			Small-scale
CGD-MuM-022082	Q9R194	Cryptochrome-2	Mus musculus (Mouse)	11779462	mCRYs are necessary for stabilizing phosphorylated mPER2 and for the nuclear accumulation of mPER1, mPER2, and CKIepsilon.	CT 9 21	9	21	DD1	2	liver			Small-scale
CGD-MuM-022148	Q9WTL8	Aryl hydrocarbon receptor nuclear translocator-like protein 1	Mus musculus (Mouse)	11779462	CLOCK:BMAL1 heterodimers remain bound to DNA over the circadian cycle.	CT 0 12	0	12	DD1	>10	liver			Small-scale
CGD-DrM-020911	A1Z9F0	CG6145, isoform A	Drosophila melanogaster	11861563	The CG6145a transcript exhibited a similar temporal expression pattern as that described for per and tim RNAs, with maximum levels observed at about ZT15.	ZT 15 3	15	3	LD	2	head			Small-scale
CGD-DrM-021227	P16554	Protein numb	Drosophila melanogaster	11861563	This novel numb allele, as well as previously described ones, was shown to affect the fly''s rhythm of locomotor activity.	ZT 21 7	21	7	LD	2	head			Small-scale
CGD-DrM-021730	Q7K3W4	GH08941p	Drosophila melanogaster	11861563	Qsm (quasimodo,CG13432) is clock controlled.	ZT 21 7	21	7	LD	2	head			Small-scale
CGD-DrM-021857	Q8SZX5	CG6145, isoform B	Drosophila melanogaster	11861563	The shorter CG6145b transcript peaks 2–6 hr later, reaching its highest levels between ZT17 and ZT21.	ZT 17 9	17	9	LD	2	head			Small-scale
CGD-MuM-021350	P41438	Folate transporter 1	Mus musculus (Mouse)	11937022	Four members of the solute transporter family (Slc12a2, Slc16a1, Slc19a1, Slc25a11), show widely varying phases and amplitudes of cyclical expression.	CT 14 2	14	2	DD1	2	liver			Small-scale
CGD-MuM-021454	P68368	Tubulin alpha-4A chain	Mus musculus (Mouse)	11937022	Four tubulin subunits (Tuba4, Tubb3, Tubb4, and Tubb5), heterodimeric polymers of which produce functional microtubules.	CT 2 14	2	14	DD1	2	liver			Small-scale
CGD-MuM-021489	P99024	Tubulin beta-5 chain	Mus musculus (Mouse)	11937022	Four tubulin subunits (Tuba4, Tubb3, Tubb4, and Tubb5), heterodimeric polymers of which produce functional microtubules.	CT 2 14	2	14	DD1	3	liver			Small-scale
CGD-MuM-021651	Q61792	LIM and SH3 domain protein 1	Mus musculus (Mouse)	11937022	LIM and SH3 protein 1 (Lasp1) encode essential structural elements within cells.	CT 2 14	2	14	DD1	3	liver			Small-scale
CGD-MuM-021990	Q9ERD7	Tubulin beta-3 chain	Mus musculus (Mouse)	11937022	Four tubulin subunits (Tuba4, Tubb3, Tubb4, and Tubb5), heterodimeric polymers of which produce functional microtubules.	CT 22 10	22	10	DD1	3	liver			Small-scale
CGD-MuM-021269	P23492	Purine nucleoside phosphorylase	Mus musculus (Mouse)	11937022	Pnp exhibited statistically significant circadian expression profiles peaking in late subjective night.	CT 12 0	12	0	DD1	4	liver			Small-scale
CGD-MuM-021411	P53986	Monocarboxylate transporter 1	Mus musculus (Mouse)	11937022	Four members of the solute transporter family (Slc12a2, Slc16a1, Slc19a1, Slc25a11), show widely varying phases and amplitudes of cyclical expression.	CT 22 10	22	10	DD1	4	liver			Small-scale
CGD-MuM-021528	Q07832	Serine/threonine-protein kinase PLK1	Mus musculus (Mouse)	11937022	Plk showed cyclic expression pattern.	CT 10 2	10	2	DD1	4	liver			Small-scale
CGD-MuM-021975	Q9D6F9	Tubulin beta-4A chain	Mus musculus (Mouse)	11937022	Four tubulin subunits (Tuba4, Tubb3, Tubb4, and Tubb5), heterodimeric polymers of which produce functional microtubules.	CT 22 10	22	10	DD1	4	liver			Small-scale
CGD-MuM-022184	Q9Z2V4	Phosphoenolpyruvate carboxykinase, cytosolic [GTP]	Mus musculus (Mouse)	11937022	Genes involved in glycolysis and gluconeogenesis (Aldo1, Aldo3, Gpi1, Pfk-2, and Pck1) showed cyclic expression pattern.	CT 12 18	12	18	DD1	4	liver			Small-scale
CGD-MuM-021655	Q62296	Transcriptional enhancer factor TEF-3	Mus musculus (Mouse)	11937023	The transcriptional enhancer factor (ETF-related factor-2) show consistent peaks in expression between 1–4 hr.	ZT 0 12	0	12	LD	2	SCN			Small-scale
CGD-NeC-021260	P22151	Glucose-repressible gene protein	Neurospora crassa	11959847	Ccg-1, and ccg-2 mRNA levels showed robust circadian rhythms in the wild-type strain.	CT 0 8	0	8	DD1	5				Small-scale
CGD-NeC-021511	Q04571	Hydrophobin	Neurospora crassa	11959847	Ccg-1, and ccg-2 mRNA levels showed robust circadian rhythms in the wild-type strain.	CT 0 8	0	8	DD1	5				Small-scale
CGD-MuM-021275	P24822	Intestinal-type alkaline phosphatase	Mus musculus (Mouse)	12031487	Both the IAP and the nocturnin gene display strong circadian expression in the liver, with peak abundance after dusk.	ZT 14 4	14	4	LD	2	liver			Small-scale
CGD-DrM-021809	Q8IPH9	Slowpoke-binding protein	Drosophila melanogaster	12089325	The mRNA level of Slob is under circadian control in Drosophila melanogaster.	ZT 16 4	16	4	LD	2	head			Small-scale
CGD-DrM-022141	Q9VLZ7	Probable cytochrome P450 4d21	Drosophila melanogaster	12089325	The mRNA level of Cyp4d21 is under circadian control in Drosophila melanogaster.	ZT 20 4	20	4	LD	2	head			Small-scale
CGD-DrM-022134	Q9VDD8	FI20021p1	Drosophila melanogaster	12089325	The mRNA level of CG5798 is under circadian control in Drosophila melanogaster.	ZT 12 0	12	0	LD	4	head			Small-scale
CGD-DrM-021859	Q8T4C5	AT04450p	Drosophila melanogaster	12089325	The mRNA level of CG11891 is under circadian control in Drosophila melanogaster.	ZT 0 12	0	12	LD	6	head			Small-scale
CGD-DrM-020912	A1Z9R1	FI03833p	Drosophila melanogaster	12089325	The mRNA level of CG17386 is under circadian control in Drosophila melanogaster.	ZT 20 8	20	8	LD	>30	head			Small-scale
CGD-GaG-021187	P11501	Heat shock protein HSP 90-alpha	Gallus gallus	12130790	The in vivo temperature change regulates the expression of temperature responsive genes including cHSP90alpha in the pineal gland.	ZT 2 14	2	14	LD	3	pineal gland			Small-scale
CGD-NeC-021330	P36981	Mating-type protein a-1	Neurospora crassa	12139624	Circadian clock regulated expression of mfa-1.	ZT 12 0	12	0	LD	10				Small-scale
CGD-MuM-021589	Q3UV55	Nuclear receptor subfamily 1 group D member 1	Mus musculus (Mouse)	12150932	The orphan nuclear receptor REV-ERBα as the major regulator of cyclic Bmal1 transcription.	ZT 6 20	6	20	LD	>10	liver			Small-scale
CGD-ArT-021388	P51102	Dihydroflavonol-4-reductase	Arabidopsis thaliana	12228453	PAL1, CHS, CHI, and DFR mRNA levels fluctuate during a 24-h period and appear to be controlled by a circadian clock.	ZT 21 10	21	10	LD	>10	seedlings		light:0-18 dark:18-24	Small-scale
CGD-ArT-021179	P10896	Ribulose bisphosphate carboxylase/oxygenase activase, chloroplastic	Arabidopsis thaliana	12231961	Circadian oscillations in RCA (the gene encoding Rubisco activase) and RBCS (the gene encoding Rubisco small subunit) mRNA accumulation, with peak abundance occurring soon after dawn, occur in Arabidopsis thaliana grown in a light-dark (LD) photoperiod.	ZT 8 16	8	16	LD	2	seedlings		light:0-14 dark:14-24	Small-scale
CGD-DaR-006744	B3DH92	Clock3 protein	Danio rerio	12354100	The mRNA level of Clock3 is under circadian control in eyes of zebrafish.	ZT 13 1	13	1	LD	>2	eye		LD 14:10	Small-scale
CGD-DaR-006958	Q8JIG1	BHLH-PAS transcription factor	Danio rerio	12354100	The mRNA level of Bmal3 is under circadian control in eyes of zebrafish.	ZT 13 1	13	1	LD	>2	eye		LD 14:10	Small-scale
CGD-DaR-006959	Q8JIG3	BHLH-PAS transcription factor	Danio rerio	12354100	The mRNA level of Clock2 is under circadian control in eyes of zebrafish.	ZT 13 1	13	1	LD	>2	eye		LD 14:10	Small-scale
CGD-DaR-006975	Q9W6J4	Transcription factor clock	Danio rerio	12354100	The mRNA level of Clock1 is under circadian control in eyes of zebrafish.	ZT 13 1	13	1	LD	>2	eye		LD 14:10	Small-scale
CGD-DrM-021334	P37161	Lysozyme X	Drosophila melanogaster	12417656	The mRNA level of lysX is under circadian control in head of Drosophila melanogaster.	ZT 16 4	16	4	LD	2	head			Small-scale
CGD-DrM-022135	Q9VFP1	Probable cytochrome P450 6d5	Drosophila melanogaster	12417656	Six different cytochrome P450 genes, cyp4e3, cyp6a2, cyp6a17,cyp6a21, cyp6d5, and cyp18, cycle with different peak times in heads.	ZT 20 4	20	4	LD	2	head			Small-scale
CGD-DrM-022136	Q9VGJ9	Heme oxygenase	Drosophila melanogaster	12417656	The mRNA level of Ho is under circadian control in head of Drosophila melanogaster.	ZT 8 20	8	20	LD	2.5	head			Small-scale
CGD-DrM-021374	P48601	26S protease regulatory subunit 4	Drosophila melanogaster	12417656	The mRNA level of Pros26.4 is under circadian control in head of Drosophila melanogaster.	ZT 8 20	8	20	LD	3	head			Small-scale
CGD-DrM-021731	Q7KK90	GH14654p	Drosophila melanogaster	12417656	The mRNA level of Gst3 is under circadian control in head of Drosophila melanogaster.	ZT 8 16	8	16	LD	3	head			Small-scale
CGD-DrM-022137	Q9VGT0	UDP-glucuronosyltransferase	Drosophila melanogaster	12417656	Ugt35b could potentially be a link between olfaction and olfactory UDP-glucuronosyl transferases.	ZT 4 16	4	16	LD	3	head			Small-scale
CGD-DrM-021340	P40304	Proteasome subunit beta type-1	Drosophila melanogaster	12417656	Pros26 which encodes a multicatalytic endopeptidase, cycled in the fly head with a peak at ZT8.	ZT 12 0	12	0	LD	4	head			Small-scale
CGD-DrM-021732	Q7KMP8	26S proteasome regulatory complex subunit p39A	Drosophila melanogaster	12417656	The mRNA level of Rpn9 is under circadian control in head of Drosophila melanogaster.	ZT 8 20	8	20	LD	4	head			Small-scale
CGD-DrM-021810	Q8IRD7	Drosomycin-like 3	Drosophila melanogaster	12417656	The mRNA level of Drsl3 is under circadian control in head of Drosophila melanogaster.	ZT 12 0	12	0	LD	4	head			Small-scale
CGD-DrM-022139	Q9VL92	Cytochrome P450 4e3	Drosophila melanogaster	12417656	Six different cytochrome P450 genes, cyp4e3, cyp6a2, cyp6a17,cyp6a21, cyp6d5, and cyp18, cycle with different phases in heads (ZT8, 4, 0, 20, 20, and 16, respectively).	ZT 8 20	8	20	LD	4	head			Small-scale
CGD-DrM-022130	Q9V770	Probable cytochrome P450 6a17	Drosophila melanogaster	12417656	Six different cytochrome P450 genes, cyp4e3, cyp6a2, cyp6a17,cyp6a21, cyp6d5, and cyp18, cycle with different peak times in heads.	ZT 16 4	16	4	LD	>10	head			Small-scale
CGD-DrM-022145	Q9W2Z3	Cht6, isoform J	Drosophila melanogaster	12417656	The mRNA level of Cht6 (CT5624) is under circadian control in head of Drosophila melanogaster.	ZT 16 8	16	8	LD	>10	head			Small-scale
CGD-DrM-021237	P18459	Tyrosine 3-monooxygenase	Drosophila melanogaster	12417656	The mRNA level of ple is under circadian control in head of Drosophila melanogaster.	ZT 0 12	0	12	LD	>30	head			Small-scale
CGD-NeC-021034	O13360	Conidial development protein fluffy	Neurospora crassa	12455961	The circadian clock regulates rhythmic fl gene expression and fl rhythmicity requires ACON-2.	ZT 16 4	16	4	LD	>10				Small-scale
CGD-ArT-021855	Q8S8Y8	Probable serine/threonine-protein kinase WNK6	Arabidopsis thaliana	12506983	Certain members of the WNK family of protein kinases might play roles in a mechanism that generates circadian rhythms in Arabidopsis.	CT 18 6	18	6	LL1	2	seedlings		light:0-16 dark:16-24	Small-scale
CGD-ArT-021856	Q8S8Y9	Serine/threonine-protein kinase WNK2	Arabidopsis thaliana	12506983	Certain members of the WNK family of protein kinases might play roles in a mechanism that generates circadian rhythms in Arabidopsis.	CT 18 6	18	6	LL1	2	seedlings		light:0-16 dark:16-24	Small-scale
CGD-ArT-022051	Q9LVL5	Probable serine/threonine-protein kinase WNK4	Arabidopsis thaliana	12506983	Certain members of the WNK family of protein kinases might play roles in a mechanism that generates circadian rhythms in Arabidopsis.	CT 18 6	18	6	LL1	2	seedlings		light:0-16 dark:16-24	Small-scale
CGD-ArT-021961	Q9CAV6	Serine/threonine-protein kinase WNK1	Arabidopsis thaliana	12506983	Certain members of the WNK family of protein kinases might play roles in a mechanism that generates circadian rhythms in Arabidopsis.	ZT 12 0	12	0	LD	2.5	seedlings		light:0-16 dark:16-24	Small-scale
CGD-MuM-021053	O35626	Dexamethasone-induced Ras-related protein 1	Mus musculus (Mouse)	12573527	Dexras1 rhythmicity and levels are dependent on CRYs.	CT 14 2	14	2	DD2	4	SCN			Small-scale
CGD-DrM-022128	Q9TW49	PAR domain protein 1-beta	Drosophila melanogaster	12581523	Taking time points every three hours during a light-dark (LD) cycle revealed that vri and Pdp1ϵ RNA levels oscillated with similar phases to one another, but peak levels of Pdp1ϵ are not reached until 3–6 hr after the peak of vri RNA levels	ZT 20 0	20	0	DD1	5	head			Small-scale
CGD-DrM-022142	Q9VMS4	GH23983p	Drosophila melanogaster	12581523	Taking time points every three hours during a light-dark (LD) cycle revealed that vri and Pdp1ϵ RNA levels oscillated with similar phases to one another, but peak levels of Pdp1ϵ are not reached until 3–6 hr after the peak of vri RNA levels	ZT 12 0	12	0	LD	5	head			Small-scale
CGD-DrM-022126	Q9TVS7	PAR domain protein 1-epislon	Drosophila melanogaster	12581523	VRI and PDP1, together with dClock itself, comprise a second feedback loop in the Drosophila clock that drives rhythmic expression of dClock, and probably of other genes, to generate accurate circadian rhythms.	ZT 18 6	18	6	LD	>10	brains			Small-scale
CGD-HoV-021726	Q711Q3	Cathepsin B	Hordeum vulgare	12598566	The CatB mRNA expression in leaves was increased by cold shock (6 degrees C), was not affected by wounding, and was under circadian control.	ZT 16 0	16	0	LD	2	leaves			Small-scale
CGD-HoV-022040	Q9LEI7	Cysteine proteinase inhibitor	Hordeum vulgare	12598566	Gibberellin (GA) treatment of isolated barley aleurones induced and abscisic acid (ABA) repressed the steady-state levels of CatB mRNA, while Icy expression had an opposite pattern of mRNA accumulation in aleurones treated with GA.	ZT 8 0	8	0	LD	2	leaves			Small-scale
CGD-RaN-021163	P09321	Prolactin-3B1	Rattus norvegicus	12644299	Mel(1a) plays a regulatory role in the expression of PL-II in the late-pregnancy rat placenta which is strongly suggested by the pattern of its own spatial and temporal expression.	ZT 21 9	21	9	LD	>10	placental junctional			Small-scale
CGD-RaN-021378	P49218	Melatonin receptor type 1A	Rattus norvegicus	12644299	Mel(1a) plays a regulatory role in the expression of PL-II in the late-pregnancy rat placenta which is strongly suggested by the pattern of its own spatial and temporal expression.	ZT 9 21	9	21	LD	>10	placental junctional			Small-scale
CGD-RaN-021241	P19024	Potassium voltage-gated channel subfamily A member 5	Rattus norvegicus	12668525	Among all the cardiac K+ channels, Kv1.5 and 4.2 channels are unique in showing characteristic circadian patterns in their gene expression.	ZT 6 18	6	18	LD	2	heart			Small-scale
CGD-RaN-021668	Q63881	Potassium voltage-gated channel subfamily D member 2	Rattus norvegicus	12668525	Among all the cardiac K+ channels, Kv1.5 and 4.2 channels are unique in showing characteristic circadian patterns in their gene expression.	ZT 18 6	18	6	LD	2	heart			Small-scale
CGD-GaG-021626	Q5ZQU2	Neuronal PAS domain-containing protein 2	Gallus gallus	12716417	The results provide the first temporal characterization of cBmal1 and cMOP4 mRNAs in avian tissues: their presence in avian peripheral tissues indicates they may influence temporal features of daily rhythms in biochemical, physiological, and behavioral functions at these sites.	ZT 12 0	12	0	LD	6	retina			Small-scale
CGD-MuM-021274	P24815	3 beta-hydroxysteroid dehydrogenase/Delta 5-->4-isomerase type 1	Mus musculus (Mouse)	12750384	CLOCK plays a role in the regulation of 3-hydroxy-Δ5-C27-steroid oxidoreductase (dehydrogenase) and Gabarapl1 genes.	ZT 3 15	3	15	LD	2	liver			Small-scale
CGD-MuM-021186	P11499	Heat shock protein HSP 90-beta	Mus musculus (Mouse)	12750384	Spot14, Hspa8, Hspa5, and Hsp84-1 genes show a peak in the dark phase.	ZT 19 11	19	11	LD	2.5	liver			Small-scale
CGD-MuM-021814	Q8K0E8	Fibrinogen beta chain	Mus musculus (Mouse)	12750384	Fgb showed cyclic expression pattern.	ZT 7 15	7	15	LD	2.5	liver			Small-scale
CGD-MuM-021250	P20029	78 kDa glucose-regulated protein	Mus musculus (Mouse)	12750384	Spot14, Hspa8, Hspa5, and Hsp84-1 genes show a peak in the dark phase.	ZT 15 3	15	3	LD	3	liver			Small-scale
CGD-MuM-020970	E9PV24	Fibrinogen alpha chain	Mus musculus (Mouse)	12750384	Fga showed cyclic expression pattern.	ZT 7 0	7	0	LD	4	liver			Small-scale
CGD-MuM-021446	P63017	Heat shock cognate 71 kDa protein	Mus musculus (Mouse)	12750384	Spot14, Hspa8, Hspa5, and Hsp84-1 genes show a peak in the dark phase.	ZT 15 3	15	3	LD	4	liver			Small-scale
CGD-MuM-021867	Q8VCM7	Fibrinogen gamma chain	Mus musculus (Mouse)	12750384	Fgg showed cyclic expression pattern.	ZT 7 0	7	0	LD	4	liver			Small-scale
CGD-MuM-021654	Q62264	Thyroid hormone-inducible hepatic protein	Mus musculus (Mouse)	12750384	Spot14, Hspa8, Hspa5, and Hsp84-1 genes show a peak in the dark phase.	ZT 15 3	15	3	LD	>10	liver			Small-scale
CGD-MuM-021672	Q64378	Peptidyl-prolyl cis-trans isomerase FKBP5	Mus musculus (Mouse)	12865428	CLOCK plays a major role in the circadian transcription of one type of liver genes (such as DBP, TEF, and Usp2) and a partial role with another type of genes (such as mPer1, mPer2, mDec1, Nocturnin, P450 oxidoreductase, and FKBP51) because the latter were damped but remained rhythmic in the mutant mice.	ZT 15 0	15	0	LD	4	liver			Small-scale
CGD-GaG-021310	P34743	Protein BTG1	Gallus gallus	12881511	The mRNA level of Btg1 is under circadian control in the chicken pineal gland.	ZT 15 9	15	9	LD	2	pineal gland			Small-scale
CGD-GaG-021600	Q52P71	Interphotoreceptor retinoid binding protein	Gallus gallus	12881511	The mRNA level of Irbp is under circadian control in the chicken pineal gland.	ZT 18 10	18	10	LD	2	pineal gland			Small-scale
CGD-GaG-021723	Q6ZXC3	Pro-thyrotropin-releasing hormone	Gallus gallus	12881511	Rhythm in TrH transcript abundances were highest in the early night.	ZT 10 22	10	22	LD	2	pineal gland			Small-scale
CGD-GaG-021830	Q8QG60	Cryptochrome-2	Gallus gallus	12881511	The mRNA level of Cry2 is under circadian control in the chicken pineal gland.	ZT 10 18	10	18	LD	2	pineal gland			Small-scale
CGD-GaG-021832	Q8QGQ6	Circadian locomoter output cycles protein kaput	Gallus gallus	12881511	Putative positive elements clock and bmal1 peak at ZT/CT 10鈥	ZT 14 0	14	0	LD	2	pineal gland			Small-scale
CGD-GaG-021833	Q8QGQ7	Aryl hydrocarbon receptor nuclear translocator-like protein 2	Gallus gallus	12881511	The mRNA level of Bmal1 is under circadian control in the chicken pineal gland.	ZT 14 6	14	6	LD	2	pineal gland			Small-scale
CGD-GaG-022019	Q9I8T7	Aryl hydrocarbon receptor nuclear translocator-like protein 1	Gallus gallus	12881511	The mRNA level of is under circadian control in the chicken pineal gland.	ZT 10 22	10	22	LD	2	pineal gland			Small-scale
CGD-GaG-021889	Q90600	Retinoblastoma-associated protein	Gallus gallus	12881511	The mRNA level of Rbts is under circadian control in the chicken pineal gland.	ZT 15 9	15	9	LD	2.5	pineal gland			Small-scale
CGD-GaG-020964	E1C582	Uncharacterized protein	Gallus gallus	12881511	The mRNA level of Nktr is under circadian control in the chicken pineal gland.	ZT 15 9	15	9	LD	3	pineal gland			Small-scale
CGD-GaG-021149	P07090	Calretinin	Gallus gallus	12881511	The mRNA level of Clb2 is under circadian control in the chicken pineal gland.	ZT 10 16	10	16	LD	3	pineal gland			Small-scale
CGD-GaG-021470	P79774	Serotonin N-acetyltransferase	Gallus gallus	12881511	Rhythm in AANAT transcript abundances were highest during the night.	ZT 14 10	14	10	LD	3	pineal gland			Small-scale
CGD-GaG-021983	Q9DDT2	Phosphoinositide 3-kinase adapter protein 1	Gallus gallus	12881511	The mRNA level of Bcap is under circadian control in the chicken pineal gland.	ZT 15 9	15	9	LD	3	pineal gland			Small-scale
CGD-GaG-022147	Q9W6F7	Interphotoreceptor retinoid-binding protein	Gallus gallus	12881511	The mRNA level of Rbp6 is under circadian control in the chicken pineal gland.	ZT 15 9	15	9	LD	3	pineal gland			Small-scale
CGD-GaG-020961	D5LHI3	Fascin	Gallus gallus	12881511	The mRNA level of Fsc2 is under circadian control in the chicken pineal gland.	ZT 16 8	16	8	LD	5	pineal gland			Small-scale
CGD-GaG-020965	E1C8E2	Uncharacterized protein	Gallus gallus	12881511	The mRNA level of Per3 is under circadian control in the chicken pineal gland.	ZT 0 12	0	12	LD	5	pineal gland			Small-scale
CGD-GaG-021393	P51475	Pinopsin	Gallus gallus	12881511	The mRNA level of Opsp is under circadian control in the chicken pineal gland.	ZT 10 22	10	22	LD	5	pineal gland			Small-scale
CGD-GaG-022020	Q9I8W6	Protein EURL	Gallus gallus	12881511	The mRNA level of is under circadian control in the chicken pineal gland.	ZT 10 22	10	22	LD	5	pineal gland			Small-scale
CGD-GaG-021904	Q92056	Acetylserotonin O-methyltransferase	Gallus gallus	12881511	Rhythm in HIOMT transcript abundances peaked during the day.	ZT 6 18	6	18	LD	8	pineal gland			Small-scale
CGD-GaG-021161	P08938	Purpurin	Gallus gallus	12881511	The mRNA level of Purp is under circadian control in the chicken pineal gland.	ZT 2 16	2	16	LD	10	pineal gland			Small-scale
CGD-GaG-021831	Q8QG61	Cryptochrome-1	Gallus gallus	12881511	The mRNA level of is under circadian control in the chicken pineal gland.	ZT 10 22	10	22	LD	10	pineal gland			Small-scale
CGD-RaN-021790	Q8CGU9	Tryptophan 5-hydroxylase 2	Rattus norvegicus	12911638	The relative expression of TPH1 and 2 mRNA is oscillating in the rat pineal during the light:dark (L:D) cycle.	ZT 0 14	0	14	LD	2	pineal gland			Small-scale
CGD-RaN-021165	P09810	Tryptophan 5-hydroxylase 1	Rattus norvegicus	12911638	The relative expression of TPH1 and 2 mRNA is oscillating in the rat pineal during the light:dark (L:D) cycle.	ZT 16 6	16	6	LD	3	pineal gland			Small-scale
CGD-MuM-021032	O08901	Mitotic checkpoint serine/threonine-protein kinase BUB1	Mus musculus (Mouse)	12934012	In Cry-deficient mice, the expression peaks of cyclin B1, cdc2, Bub1, p55CDC, and cyclin A2 occurred 8 to 12 hours later than those in wild-type mice.	ZT 16 4	16	4	LD	4	liver			Small-scale
CGD-MuM-022025	Q9JJ66	Cell division cycle protein 20 homolog	Mus musculus (Mouse)	12934012	In Cry-deficient mice, the expression peaks of cyclin B1, cdc2, Bub1, p55CDC, and cyclin A2 occurred 8 to 12 hours later than those in wild-type mice.	ZT 20 8	20	8	LD	4	liver			Small-scale
CGD-MuM-021203	P13562	Progonadoliberin-1	Mus musculus (Mouse)	12960008	The components of the clock machinery in mammals may play a role in GnRH neuron function.	CT 12 0	12	0	DD1	2.5	GT1-7 cells			Small-scale
CGD-MuM-021359	P46694	Radiation-inducible immediate-early gene IEX-1	Mus musculus (Mouse)	14519196	Ier3 has a cycling phase similar to that of Per1 and Per2.	ZT 14 2	14	2	LD	3	skeletal muscle			Small-scale
CGD-MuM-022176	Q9Z111	Growth arrest and DNA damage-inducible protein GADD45 gamma	Mus musculus (Mouse)	14519196	Gadd has a cycling phase similar to that of Per1 and Per2.	ZT 10 20	10	20	LD	3	skeletal muscle			Small-scale
CGD-MuM-021219	P15375	Myogenic factor 6	Mus musculus (Mouse)	14519196	Myf6 has a cycling phase similar to that of Per1 and Per2.	ZT 14 2	14	2	LD	>10	skeletal muscle			Small-scale
CGD-MuM-021644	Q61585	G0/G1 switch protein 2	Mus musculus (Mouse)	14519196	G0s2 has a cycling phase similar to that of Bmal1.	ZT 20 8	20	8	LD	>10	skeletal muscle			Small-scale
CGD-MuM-021025	O08604	Retinoic acid early-inducible protein 1-gamma	Mus musculus (Mouse)	14581485	The circadian expression of Raet1c with peak levels at CT8 was dramatically reduced in Stra13-/- mice.	CT 8 20	8	20	DD1	2	liver			Small-scale
CGD-MuM-021366	P47876	Insulin-like growth factor-binding protein 1	Mus musculus (Mouse)	14581485	Igfbp1 was significantly down-regulated in Stra13-/- mice at CT4.	CT 4 16	4	16	DD1	3	liver			Small-scale
CGD-MuM-021862	Q8VC19	5-aminolevulinate synthase, nonspecific, mitochondrial	Mus musculus (Mouse)	14581485	Alas1 (δ-aminolevulinic acid synthase 1), which catalyzes the rate-limiting step in the biosynthesis of heme, is required for cytochrome P-450 function, and also a CCG that was down-regulated at CT4 in Stra13-/-mice.	CT 12 4	12	4	DD1	3	liver			Small-scale
CGD-NeC-021511	Q04571	Hydrophobin	Neurospora crassa	14597725	Ccg-2, which is controlled by the FRQ-based oscillator, peaked at CT0.	CT 12 0	12	0	DD1	3				Small-scale
CGD-HoS-021223	P15692	Vascular endothelial growth factor A	Homo sapiens (Human)	14612524	The negative limbs of the molecular loop periodically inhibit the hypoxic induction of VEGF transcription, resulting in circadian fluctuation of its mRNA expression.	ZT 6 14	6	14	LD	5	tumor cells	cancer		Small-scale
CGD-RaN-021846	Q8R413	Prokineticin-2	Rattus norvegicus	14625086	The clock controlled genes Prokineticin2 and DBP had higher levels of expression during the day compared to night, although the time of peak expression varied.	ZT 4 16	4	16	LD	>10	SCN			Small-scale
CGD-RaN-021235	P18113	Thyroid hormone receptor beta	Rattus norvegicus	14657007	Diurnal changes in liver TR alpha 1 and TR alpha 2 are controlled by the biological clock in the SCN but not via changes in the daily rhythm of food intake.	ZT 10 18	10	18	LD	2	liver			Small-scale
CGD-RaN-021448	P63059	Thyroid hormone receptor alpha	Rattus norvegicus	14657007	Diurnal changes in liver TR alpha 1 and TR alpha 2 are controlled by the biological clock in the SCN but not via changes in the daily rhythm of food intake.	ZT 10 18	10	18	LD	3	liver			Small-scale
CGD-OrI-021800	Q8GT42	RML1 protein	Oryza indica	14693376	The putative RML1 protein, encoded by a single copy gene, is identified as a new member of the plant-specific GT family of transcription factors in rice.	CT 20 8	20	8	DD2	>30	leaves			Small-scale
CGD-ZeM-021592	Q41870	Aquaporin PIP1-1	Zea mays	14701934	ZmPIP1 and ZmPIP2 protein levels are differentially regulated during the light and dark period and in response to continuous darkness suggesting different roles for the two classes of PIP.	ZT 4 16	4	16	LD	2	root		light:0-16 dark:16-24	Small-scale
CGD-ZeM-021759	Q84RL7	Aquaporin PIP2-1	Zea mays	14701934	ZmPIP1 and ZmPIP2 protein levels are differentially regulated during the light and dark period and in response to continuous darkness suggesting different roles for the two classes of PIP.	ZT 4 16	4	16	LD	3	root			Small-scale
CGD-ZeM-022160	Q9XF58	Aquaporin PIP2-5	Zea mays	14701934	ZmPIP1 and ZmPIP2 protein levels are differentially regulated during the light and dark period and in response to continuous darkness suggesting different roles for the two classes of PIP.	ZT 4 16	4	16	LD	3	root			Small-scale
CGD-ZeM-021952	Q9AR14	Aquaporin PIP1-5	Zea mays	14701934	ZmPIP1 and ZmPIP2 protein levels are differentially regulated during the light and dark period and in response to continuous darkness suggesting different roles for the two classes of PIP.	ZT 4 16	4	16	LD	6	root			Small-scale
CGD-PhP-021729	Q765P5	Light-harvesting chlorophyll a/b-binding protein 2	Physcomitrella patens	14749487	Northern blot analyses revealed a robust daily oscillation of Lhcb mRNA levels in protonema cells in 12-h : 12-h light-dark cycles (12 : 12LD) that damped rapidly in continuous darkness (DD).	ZT 4 20	4	20	LD	2				Small-scale
CGD-DrM-022131	Q9VB23	BcDNA.LD34343	Drosophila melanogaster	14980226	The expression of wdb is circadian.	ZT 0 12	0	12	LD	1				Small-scale
CGD-DrM-022131	Q9VB23	BcDNA.LD34343	Drosophila melanogaster	14980226	PP2A regulatory subunits TWS and WDB target PER and stabilize it in S2 cells.	ZT 0 12	0	12	LD	2	head			Small-scale
CGD-DrM-021328	P36872	Protein phosphatase PP2A 55 kDa regulatory subunit	Drosophila melanogaster	14980226	Cyclic tws expression is controlled by the circadian clock.	ZT 12 0	12	0	LD	4				Small-scale
CGD-DrM-021328	P36872	Protein phosphatase PP2A 55 kDa regulatory subunit	Drosophila melanogaster	14980226	PP2A regulatory subunits TWS and WDB target PER and stabilize it in S2 cells.	ZT 12 0	12	0	LD	5	head			Small-scale
CGD-RaN-020959	D4A3N4	Adenylate cyclase 1 (Predicted)	Rattus norvegicus	14985420	The circadian clock gates melatonin synthesis in part by regulating the expression of the type 1 adenylyl cyclase (AC1) and the synthesis of cAMP in photoreceptor cells.	ZT 12 20	12	20	LD	>10	retina			Small-scale
CGD-RaN-021115	P01355	Cholecystokinin	Rattus norvegicus	15016424	TH mRNA levels displayed a strong circadian variation with a maximum level at around ZT16 and a decrease to nadir before dark onset in brain regions including pars compacta and ventral tegmental area. A similar pattern was found for CCK transcripts.	ZT 9 21	9	21	LD	2	SNpc			Small-scale
CGD-RaN-021233	P18088	Glutamate decarboxylase 1	Rattus norvegicus	15016424	Glutamic acid decarboxylase (GAD67) exhibited cyclic oscillation.	ZT 13 1	13	1	LD	2	frontal cortex			Small-scale
CGD-RaN-021128	P04177	Tyrosine 3-monooxygenase	Rattus norvegicus	15016424	TH mRNA levels displayed a strong circadian variation with a maximum level at around ZT16 and a decrease to nadir before dark onset in brain regions including pars compacta and ventral tegmental area. A similar pattern was found for CCK transcripts.	ZT 9 17	9	17	LD	3	SNpc			Small-scale
CGD-DaR-006751	B3DK47	Period homolog 1b (Drosophila)	Danio rerio	15024110	The mRNA level of per4 is under circadian control in the brain of zebrafish.	ZT 0 12	0	12	LD	4.24	brain		RNAse protection assay (RPA)	Small-scale
CGD-DaR-006751	B3DK47	Period homolog 1b (Drosophila)	Danio rerio	15024110	The expression of per4 is rhythmic in the embryo-derived PAC-2 cell line of zebrafish.	ZT 0 12	0	12	LD	5.96	PAC-2 cell line		RNAse protection assay (RPA)	Small-scale
CGD-DaR-006751	B3DK47	Period homolog 1b (Drosophila)	Danio rerio	15024110	The expression of per4 is rhythmic in 6-day-old zebrafish larvae.	ZT 0 12	0	12	LD	9.47	larvae		RNAse protection assay (RPA)	Small-scale
CGD-NeC-020906	A0A0B0EAI3	Conidiation-specific protein con-10	Neurospora crassa	15028220	In all photoperiods, con-10 RNA exclusively shows acute response to lights-on.	ZT 0 15	0	15	LD	>30			light:0-10 dark:10-24	Small-scale
CGD-NeC-021256	P21334	Phytoene desaturase	Neurospora crassa	15028220	In all photoperiods, al-1 RNA exclusively shows acute response to lights-on.	ZT 0 12	0	12	LD	>30			light:0-10 dark:10-24	Small-scale
CGD-NeC-021498	Q01371	White collar 1 protein	Neurospora crassa	15028220	In all photoperiods, wc-1 RNA exclusively shows acute response to lights-on.	ZT 0 6	0	6	LD	>30			light:0-10 dark:10-24	Small-scale
CGD-NeC-021956	Q9C3Y6	Uncharacterized protein	Neurospora crassa	15028220	In all photoperiods, vvd RNA exclusively shows acute response to lights-on.	ZT 0 15	0	15	LD	>30			light:0-10 dark:10-24	Small-scale
CGD-RaN-021121	P02651	Apolipoprotein A-IV	Rattus norvegicus	15059955	mRNA of Apoa4 showed diurnal changes in in freely-fed mice.	ZT 3 15	3	15	LD	2	hypothalamus			Small-scale
CGD-DrM-022132	Q9VBV3	Protein takeout	Drosophila melanogaster	15094488	The mRNA level of takeout (to) is under circadian control in Drosophila melanogaster.	ZT 2 14	2	14	LD	5	peripheral body			Small-scale
CGD-MuM-021306	P32648	VIP peptides	Mus musculus (Mouse)	15135222	Mean levels of VIP and GRP peptide mRNA tended to be increased by light in the mice.	ZT 18 6	18	6	LD	3	SCN			Small-scale
CGD-RaN-021165	P09810	Tryptophan 5-hydroxylase 1	Rattus norvegicus	15194882	Tph1 and Tph2 transcripts showed robust diurnal rhythms of abundance, with highest levels at night.	ZT 16 4	16	4	LD	8	retina			Small-scale
CGD-RaN-021790	Q8CGU9	Tryptophan 5-hydroxylase 2	Rattus norvegicus	15194882	Tph1 and Tph2 transcripts showed robust diurnal rhythms of abundance, with highest levels at night.	ZT 16 0	16	0	LD	>10	retina			Small-scale
CGD-MuM-021023	O08580	Steroid hormone receptor ERR1	Mus musculus (Mouse)	15291745	ERRalpha is an output gene of the circadian clock oscillator.	ZT 12 0	12	0	LD	2	liver			Small-scale
CGD-MuM-021391	P51448	Nuclear receptor ROR-alpha	Mus musculus (Mouse)	15312651	Opposing activities of the orphan nuclear receptors Rora and Rev-erb α, which represses Bmal1 expression, are important in the maintenance of circadian clock function.	CT 6 18	6	18	DD2	3	SCN			Small-scale
CGD-MuM-022030	Q9JJZ2	Tubulin alpha-8 chain	Mus musculus (Mouse)	15312651	Tubulinα 8 (Tuba8) and Rasd1/Dexras 1 both contained ROR elements within their promoter regions, and the expression of both Tuba8 and Rasd1 in the SCN of wild-type mice peaked at ZT18	ZT 18 6	18	6	LD	5	SCN			Small-scale
CGD-MuM-021053	O35626	Dexamethasone-induced Ras-related protein 1	Mus musculus (Mouse)	15312651	Tubulinα 8 (Tuba8) and Rasd1/Dexras 1 both contained ROR elements within their promoter regions, and the expression of both Tuba8 and Rasd1 in the SCN of wild-type mice peaked at ZT18	ZT 18 6	18	6	LD	10	SCN			Small-scale
CGD-RaN-021113	P01194	Pro-opiomelanocortin	Rattus norvegicus	15316242	Results suggest a regulatory relationship between circulating corticosterone and the expression of POMC, IL-1 beta and IL-6 in AP of normal rats.	ZT 20 12	20	12	LD	3	adenopituitaries			Small-scale
CGD-RaN-021254	P20607	Interleukin-6	Rattus norvegicus	15316242	Results suggest a regulatory relationship between circulating corticosterone and the expression of POMC, IL-1 beta and IL-6 in AP of normal rats.	ZT 4 16	4	16	LD	7	adenopituitaries			Small-scale
CGD-RaN-021662	Q63264	Interleukin-1 beta	Rattus norvegicus	15316242	Results suggest a regulatory relationship between circulating corticosterone and the expression of POMC, IL-1 beta and IL-6 in AP of normal rats.	ZT 0 12	0	12	LD	>10	adenopituitaries			Small-scale
CGD-ArT-020980	F4I1G5	Cold-regulated 413 inner membrane protein 2, chloroplastic	Arabidopsis thaliana	15347792	Genes encoding GWD and GWD-like enzymes, AMYs, BAMs, disproportionating enzyme (DPE1) and the related DPE2 protein, a third isoamylase (ISA3), the pullulanase or limit dextrinase (LDA), glucan (starch) phosphorylases (PHS), and putative a-glucosidases (AGL) either shown to be involved in this pathway, or predicted from their sequences or known activities to be capable of cata- lyzing relevant rea…	ZT 12 0	12	0	LD	2	leaves			Small-scale
CGD-ArT-021044	O23553	Beta-amylase 3, chloroplastic	Arabidopsis thaliana	15347792	Genes encoding GWD and GWD-like enzymes, AMYs, BAMs, disproportionating enzyme (DPE1) and the related DPE2 protein, a third isoamylase (ISA3), the pullulanase or limit dextrinase (LDA), glucan (starch) phosphorylases (PHS), and putative a-glucosidases (AGL) either shown to be involved in this pathway, or predicted from their sequences or known activities to be capable of cata- lyzing relevant rea…	ZT 0 14	0	14	LD	2	leaves			Small-scale
CGD-ArT-021093	O82279	ATP synthase protein I-related protein	Arabidopsis thaliana	15347792	Genes encoding GWD and GWD-like enzymes, AMYs, BAMs, disproportionating enzyme (DPE1) and the related DPE2 protein, a third isoamylase (ISA3), the pullulanase or limit dextrinase (LDA), glucan (starch) phosphorylases (PHS), and putative a-glucosidases (AGL) either shown to be involved in this pathway, or predicted from their sequences or known activities to be capable of cata- lyzing relevant rea…	ZT 12 0	12	0	LD	2	leaves			Small-scale
CGD-ArT-021420	P55229	Glucose-1-phosphate adenylyltransferase large subunit 1, chloroplastic	Arabidopsis thaliana	15347792	Expression patterns of genes encoding enzymes of starch synthesis show cyclic changes.	ZT 4 16	4	16	LD	2	leaves			Small-scale
CGD-ArT-022006	Q9FM68	Inactive beta-amylase 4, chloroplastic	Arabidopsis thaliana	15347792	Genes encoding GWD and GWD-like enzymes, AMYs, BAMs, disproportionating enzyme (DPE1) and the related DPE2 protein, a third isoamylase (ISA3), the pullulanase or limit dextrinase (LDA), glucan (starch) phosphorylases (PHS), and putative a-glucosidases (AGL) either shown to be involved in this pathway, or predicted from their sequences or known activities to be capable of cata- lyzing relevant rea…	ZT 0 12	0	12	LD	2	leaves			Small-scale
CGD-ArT-021284	P27521	Chlorophyll a-b binding protein 4, chloroplastic	Arabidopsis thaliana	15347792	TOC1 regulates timing of expression of genes encoding chlorophyll a/b-binding proteins (CAB).	ZT 8 20	8	20	LD	3	leaves			Small-scale
CGD-ArT-021421	P55230	Glucose-1-phosphate adenylyltransferase large subunit 2, chloroplastic	Arabidopsis thaliana	15347792	Four large subunit (APL) of AGPase shows rhythm.	ZT 12 0	12	0	LD	3	leaves			Small-scale
CGD-ArT-021824	Q8L735	Isoamylase 2, chloroplastic	Arabidopsis thaliana	15347792	Debranching enzyme is required for normal starch synthesis in Arabidopsis.	ZT 12 0	12	0	LD	3	leaves			Small-scale
CGD-ArT-020949	D2WL32	1,4-alpha-glucan-branching enzyme 3, chloroplastic/amyloplastic	Arabidopsis thaliana	15347792	SBE3 shows a distinctive pattern of decline through the night and a rapid increase after 4 h in the light period.	ZT 14 2	14	2	LD	4	leaves			Small-scale
CGD-ArT-021422	P55231	Glucose-1-phosphate adenylyltransferase large subunit 3, chloroplastic	Arabidopsis thaliana	15347792	Four large subunit (APL) of AGPase shows rhythm.	ZT 4 0	4	0	LD	4	leaves			Small-scale
CGD-ArT-021724	Q6ZY51	Phosphoglucan, water dikinase, chloroplastic	Arabidopsis thaliana	15347792	Genes encoding GWD and GWD-like enzymes, AMYs, BAMs, disproportionating enzyme (DPE1) and the related DPE2 protein, a third isoamylase (ISA3), the pullulanase or limit dextrinase (LDA), glucan (starch) phosphorylases (PHS), and putative a-glucosidases (AGL) either shown to be involved in this pathway, or predicted from their sequences or known activities to be capable of cata- lyzing relevant rea…	ZT 12 4	12	4	LD	4	leaves			Small-scale
CGD-ArT-021827	Q8LFG1	Probable alpha-amylase 2	Arabidopsis thaliana	15347792	Genes encoding GWD and GWD-like enzymes, AMYs, BAMs, disproportionating enzyme (DPE1) and the related DPE2 protein, a third isoamylase (ISA3), the pullulanase or limit dextrinase (LDA), glucan (starch) phosphorylases (PHS), and putative a-glucosidases (AGL) either shown to be involved in this pathway, or predicted from their sequences or known activities to be capable of cata- lyzing relevant rea…	ZT 2 14	2	14	LD	4	leaves			Small-scale
CGD-ArT-021851	Q8RXD9	4-alpha-glucanotransferase DPE2	Arabidopsis thaliana	15347792	Genes encoding GWD and GWD-like enzymes, AMYs, BAMs, disproportionating enzyme (DPE1) and the related DPE2 protein, a third isoamylase (ISA3), the pullulanase or limit dextrinase (LDA), glucan (starch) phosphorylases (PHS), and putative a-glucosidases (AGL) either shown to be involved in this pathway, or predicted from their sequences or known activities to be capable of cata- lyzing relevant rea…	ZT 12 0	12	0	LD	4	leaves			Small-scale
CGD-ArT-022043	Q9LIB2	Alpha-glucan phosphorylase 1	Arabidopsis thaliana	15347792	Genes encoding GWD and GWD-like enzymes, AMYs, BAMs, disproportionating enzyme (DPE1) and the related DPE2 protein, a third isoamylase (ISA3), the pullulanase or limit dextrinase (LDA), glucan (starch) phosphorylases (PHS), and putative a-glucosidases (AGL) either shown to be involved in this pathway, or predicted from their sequences or known activities to be capable of cata- lyzing relevant rea…	ZT 12 0	12	0	LD	4	leaves			Small-scale
CGD-ArT-022044	Q9LIR6	Beta-amylase 1, chloroplastic	Arabidopsis thaliana	15347792	Genes encoding GWD and GWD-like enzymes, AMYs, BAMs, disproportionating enzyme (DPE1) and the related DPE2 protein, a third isoamylase (ISA3), the pullulanase or limit dextrinase (LDA), glucan (starch) phosphorylases (PHS), and putative a-glucosidases (AGL) either shown to be involved in this pathway, or predicted from their sequences or known activities to be capable of cata- lyzing relevant rea…	ZT 0 12	0	12	LD	4	leaves			Small-scale
CGD-ArT-022050	Q9LV91	4-alpha-glucanotransferase DPE1, chloroplastic/amyloplastic	Arabidopsis thaliana	15347792	Genes encoding GWD and GWD-like enzymes, AMYs, BAMs, disproportionating enzyme (DPE1) and the related DPE2 protein, a third isoamylase (ISA3), the pullulanase or limit dextrinase (LDA), glucan (starch) phosphorylases (PHS), and putative a-glucosidases (AGL) either shown to be involved in this pathway, or predicted from their sequences or known activities to be capable of cata- lyzing relevant rea…	ZT 12 0	12	0	LD	4	leaves			Small-scale
CGD-ArT-022096	Q9SAC6	Alpha-glucan water dikinase 1, chloroplastic	Arabidopsis thaliana	15347792	Genes encoding GWD and GWD-like enzymes, AMYs, BAMs, disproportionating enzyme (DPE1) and the related DPE2 protein, a third isoamylase (ISA3), the pullulanase or limit dextrinase (LDA), glucan (starch) phosphorylases (PHS), and putative a-glucosidases (AGL) either shown to be involved in this pathway, or predicted from their sequences or known activities to be capable of cata- lyzing relevant rea…	ZT 12 0	12	0	LD	5	leaves			Small-scale
CGD-ArT-022058	Q9MAC8	Starch synthase 2, chloroplastic/amyloplastic	Arabidopsis thaliana	15347792	A second starch synthase gene STS2, representing the SSII class, also shows a marked diurnal change in transcript level.	ZT 4 16	4	16	LD	6	leaves			Small-scale
CGD-ArT-022098	Q9SD76	Alpha-glucan phosphorylase 2, cytosolic	Arabidopsis thaliana	15347792	Genes encoding GWD and GWD-like enzymes, AMYs, BAMs, disproportionating enzyme (DPE1) and the related DPE2 protein, a third isoamylase (ISA3), the pullulanase or limit dextrinase (LDA), glucan (starch) phosphorylases (PHS), and putative a-glucosidases (AGL) either shown to be involved in this pathway, or predicted from their sequences or known activities to be capable of cata- lyzing relevant rea…	ZT 12 0	12	0	LD	6	leaves			Small-scale
CGD-ArT-021926	Q94AL8	Cold-regulated 413 inner membrane protein 1, chloroplastic	Arabidopsis thaliana	15347792	Genes encoding GWD and GWD-like enzymes, AMYs, BAMs, disproportionating enzyme (DPE1) and the related DPE2 protein, a third isoamylase (ISA3), the pullulanase or limit dextrinase (LDA), glucan (starch) phosphorylases (PHS), and putative a-glucosidases (AGL) either shown to be involved in this pathway, or predicted from their sequences or known activities to be capable of cata- lyzing relevant rea…	ZT 12 0	12	0	LD	8	leaves			Small-scale
CGD-ArT-021999	Q9FEB5	Phosphoglucan phosphatase DSP4, chloroplastic	Arabidopsis thaliana	15347792	Genes encoding GWD and GWD-like enzymes, AMYs, BAMs, disproportionating enzyme (DPE1) and the related DPE2 protein, a third isoamylase (ISA3), the pullulanase or limit dextrinase (LDA), glucan (starch) phosphorylases (PHS), and putative a-glucosidases (AGL) either shown to be involved in this pathway, or predicted from their sequences or known activities to be capable of cata- lyzing relevant rea…	ZT 12 0	12	0	LD	8	leaves			Small-scale
CGD-ArT-022056	Q9M0S5	Isoamylase 3, chloroplastic	Arabidopsis thaliana	15347792	Debranching enzyme is required for normal starch synthesis in Arabidopsis.	ZT 12 2	12	2	LD	9	leaves			Small-scale
CGD-ArT-021881	Q8VYW2	Inactive beta-amylase 9	Arabidopsis thaliana	15347792	Genes encoding GWD and GWD-like enzymes, AMYs, BAMs, disproportionating enzyme (DPE1) and the related DPE2 protein, a third isoamylase (ISA3), the pullulanase or limit dextrinase (LDA), glucan (starch) phosphorylases (PHS), and putative a-glucosidases (AGL) either shown to be involved in this pathway, or predicted from their sequences or known activities to be capable of cata- lyzing relevant rea…	ZT 0 12	0	12	LD	>10	leaves			Small-scale
CGD-ArT-021925	Q94A41	Alpha-amylase 3, chloroplastic	Arabidopsis thaliana	15347792	Genes encoding GWD and GWD-like enzymes, AMYs, BAMs, disproportionating enzyme (DPE1) and the related DPE2 protein, a third isoamylase (ISA3), the pullulanase or limit dextrinase (LDA), glucan (starch) phosphorylases (PHS), and putative a-glucosidases (AGL) either shown to be involved in this pathway, or predicted from their sequences or known activities to be capable of cata- lyzing relevant rea…	ZT 12 0	12	0	LD	>10	leaves			Small-scale
CGD-ArT-022060	Q9MAQ0	Granule-bound starch synthase 1, chloroplastic/amyloplastic	Arabidopsis thaliana	15347792	Expression patterns of genes encoding enzymes of starch synthesis show cyclic changes.	ZT 2 14	2	14	LD	>10	leaves			Small-scale
CGD-PhP-021616	Q5H7P0	CONSTANS-like 1	Physcomitrella patens	15504355	PpCOL1 expression is controlled by the circadian clock, and moreover, it is photoperiodically regulated at a gametophore stage when the rate of sporophyte formation is affected by day length.	ZT 8 16	8	16	LD	2	brains		light:0-17 dark:17-24	Small-scale
CGD-MuM-021027	O08663	Methionine aminopeptidase 2	Mus musculus (Mouse)	15548701	24-hour rhythm of mMetAP2 activity is regulated by the transcription of clock genes within the clock feedback loops.	ZT 10 22	10	22	LD	2	Sarcoma180	tumor		Small-scale
CGD-PhP-020922	A9CP51	DNA-directed RNA polymerase alpha chain	Physcomitrella patens	15563615	The diurnal rhythm of PpRpoA in LD resulted from direct but weak up-regulation by light, and not from endogenous regulation by the clock.	ZT 12 0	12	0	LD	2				Small-scale
CGD-PhP-021718	Q6YXN8	Photosystem II D2 protein	Physcomitrella patens	15563615	The presence of regulatory interactions among the expression of PpSig5 and psbD, the circadian clock, and blue light signaling are mediated by the cryptochrome(s).	ZT 8 20	8	20	LD	2				Small-scale
CGD-PhP-021913	Q93V67	Plastid sigma factor SIG1	Physcomitrella patens	15563615	PpSig1, PpSig2, and PpSig5 encoding plastid sigma factors are controlled by the circadian clock and/or by blue light signaling in the moss Physcomitrella patens.	ZT 4 12	4	12	LD	2				Small-scale
CGD-PhP-021619	Q5NTH1	Plastid sigma factor PpSIG5	Physcomitrella patens	15563615	PpSig1, PpSig2, and PpSig5 encoding plastid sigma factors are controlled by the circadian clock and/or by blue light signaling in the moss Physcomitrella patens.	ZT 4 16	4	16	LD	>10				Small-scale
CGD-GaG-021393	P51475	Pinopsin	Gallus gallus	15567166	The daily rhythm of pinopsin gene expression is dually regulated by light plus the intrapineal circadian oscillator	ZT 10 22	10	22	LD	3	pineal glands			Small-scale
CGD-TrA-021424	P55313	Catalase	Triticum aestivum	15569704	The abundance of CAT1 transcript was regulated by circadian control that persisted in continuous darkness, while CAT2 was modulated by light.	CT 5 17	5	17	DD1	6	leaves		light:0-16 dark:16-24	Small-scale
CGD-TrA-021595	Q43206	Catalase-1	Triticum aestivum	15569704	The abundance of CAT1 transcript was regulated by circadian control that persisted in continuous darkness, while CAT2 was modulated by light.	ZT 5 17	5	17	LD	6	leaves		light:0-16 dark:16-24	Small-scale
CGD-GaG-021562	Q2KNE6	Mammalian-like melanopsin	Gallus gallus	15606905	In pineal gland, melanopsin mRNA levels were highest at night at Zeitgeber time (ZT) 16.	ZT 16 4	16	4	LD	4	pineal gland			Small-scale
CGD-RaN-021395	P51574	Solute carrier family 15 member 1	Rattus norvegicus	15684415	The daily rhythm in pgPepT1 mRNA is regulated by the well described neural pathway that controls pineal melatonin production.	ZT 23 11	23	11	LD	>30	pineal gland			Small-scale
CGD-RaN-021263	P22388	Endothelin-1	Rattus norvegicus	15722189	The diversity of rhythmic expressions among the SCN, whole brain, lung and heart suggests that ET-1 (Edn1) has distinct functions in these tissues.	ZT 4 16	4	16	LD	2	SCN			Small-scale
CGD-ArT-021701	Q6LA42	Two-component response regulator-like APRR5	Arabidopsis thaliana	15725665	APRR9 promoter contains at least two distinctive and separable regulatory cis-elements necessary for the fundamental rhythmic expression of APRR9.	ZT 21 9	21	9	LD	>10	seedlings			Small-scale
CGD-ArT-021821	Q8L500	Two-component response regulator-like APRR9	Arabidopsis thaliana	15725665	APRR9 promoter contains at least two distinctive and separable regulatory cis-elements necessary for the fundamental rhythmic expression of APRR9.	ZT 12 0	12	0	LD	>10	seedlings			Small-scale
CGD-ArT-021917	Q93WK5	Two-component response regulator-like APRR7	Arabidopsis thaliana	15725665	APRR9 promoter contains at least two distinctive and separable regulatory cis-elements necessary for the fundamental rhythmic expression of APRR9.	ZT 18 6	18	6	LD	>10	seedlings			Small-scale
CGD-MuM-021775	Q8BQS5	Adiponectin receptor protein 2	Mus musculus (Mouse)	15752770	Identified a coordinated circadian pattern of AdipoR1 and AdipoR2 gene expression in these tissues.	ZT 7 19	7	19	LD	>10	white adipose tissue			Small-scale
CGD-MuM-021895	Q91VH1	Adiponectin receptor protein 1	Mus musculus (Mouse)	15752770	Identified a coordinated circadian pattern of AdipoR1 and AdipoR2 gene expression in these tissues.	ZT 7 19	7	19	LD	>10	white adipose tissue			Small-scale
CGD-MuM-022070	Q9QXU7	Prokineticin-2	Mus musculus (Mouse)	15762991	The molecular rhythm of PK2 in the SCN is regulated by both the circadian clock and light.	ZT 4 16	4	16	LD	>10	SCN			Small-scale
CGD-RaN-021291	P29147	D-beta-hydroxybutyrate dehydrogenase, mitochondrial	Rattus norvegicus	15814895	The mRNA of Bdh followed a diurnal pattern.	ZT 10 22	10	22	LD	3	liver			Small-scale
CGD-RaN-021464	P70473	Alpha-methylacyl-CoA racemase	Rattus norvegicus	15814895	The mRNA of Amacr followed a diurnal pattern.	ZT 10 22	10	22	LD	3	liver			Small-scale
CGD-RaN-021527	Q07523	Hydroxyacid oxidase 2	Rattus norvegicus	15814895	The mRNA of Hao3 followed a diurnal pattern.	ZT 4 16	4	16	LD	3	liver			Small-scale
CGD-RaN-021304	P32198	Carnitine O-palmitoyltransferase 1, liver isoform	Rattus norvegicus	15814895	The mRNA of Cpt1a followed a diurnal pattern.	ZT 10 22	10	22	LD	5	liver			Small-scale
CGD-RaN-021493	Q01134	Choline kinase alpha	Rattus norvegicus	15814895	The mRNA of Chk followed a diurnal pattern.	ZT 4 16	4	16	LD	6	liver			Small-scale
CGD-RaN-021124	P02803	Metallothionein-1	Rattus norvegicus	15814895	The mRNA of Mt1a followed a diurnal pattern.	ZT 10 22	10	22	LD	>10	liver			Small-scale
CGD-MuM-021645	Q61586	Glycerol-3-phosphate acyltransferase 1, mitochondrial	Mus musculus (Mouse)	15851526	The mRNA levels of lipogenic FAS and G3PAT genes peaked at the end of the night/beginning of the day in the livers of both male and female mice fed during the night.	ZT 14 2	14	2	LD	>10	liver			Small-scale
CGD-ArT-020986	F4K0E8	4-hydroxy-3-methylbut-2-en-1-yl diphosphate synthase (ferredoxin), chloroplastic	Arabidopsis thaliana	15863698	The expression of DXS, DXR, IspD, IspE, IspF, and IspG genes is induced by light	ZT 2 16	2	16	LD	2	seedlings		light:0-16 dark:16-24	Small-scale
CGD-ArT-021574	Q38854	1-deoxy-D-xylulose-5-phosphate synthase, chloroplastic	Arabidopsis thaliana	15863698	The expression of DXS, DXR, IspD, IspE, IspF, and IspG genes is induced by light	ZT 2 16	2	16	LD	2	seedlings		light:0-16 dark:16-24	Small-scale
CGD-ArT-022163	Q9XFS9	1-deoxy-D-xylulose 5-phosphate reductoisomerase, chloroplastic	Arabidopsis thaliana	15863698	The expression of DXS, DXR, IspD, IspE, IspF, and IspG genes is induced by light	ZT 14 0	14	0	LD	2	seedlings		light:0-16 dark:16-24	Small-scale
CGD-ArT-021960	Q9CAK8	2-C-methyl-D-erythritol 2,4-cyclodiphosphate synthase, chloroplastic	Arabidopsis thaliana	15863698	The expression of DXS, DXR, IspD, IspE, IspF, and IspG genes is induced by light	ZT 14 0	14	0	LD	3	seedlings		light:0-16 dark:16-24	Small-scale
CGD-ArT-021089	O81014	4-diphosphocytidyl-2-C-methyl-D-erythritol kinase, chloroplastic	Arabidopsis thaliana	15863698	The expression of DXS, DXR, IspD, IspE, IspF, and IspG genes is induced by light	ZT 14 0	14	0	LD	4	seedlings		light:0-16 dark:16-24	Small-scale
CGD-ArT-021456	P69834	2-C-methyl-D-erythritol 4-phosphate cytidylyltransferase, chloroplastic	Arabidopsis thaliana	15863698	The expression of DXS, DXR, IspD, IspE, IspF, and IspG genes is induced by light	ZT 14 0	14	0	LD	4	seedlings		light:0-16 dark:16-24	Small-scale
CGD-ArT-021377	P49078	Asparagine synthetase [glutamine-hydrolyzing] 1	Arabidopsis thaliana	15863698	The expression of DXS, DXR, IspD, IspE, IspF, and IspG genes is induced by light	ZT 0 14	0	14	LD	>10	seedlings		light:0-16 dark:16-24	Small-scale
CGD-OvA-022196	W5Q8S7	Uncharacterized protein	Ovis aries	15919753	The 24-h rhythmic expression of clock genes (Rev-erbalpha, Per1, Per2, Bmal1, and Cry1) in the suprachiasmatic nucleus and PT reflected the ambient photoperiod/melatonin signal and not the changing physiology.	ZT 20 8	20	8	LD	5	SCN		light:0-16 dark:16-24	Small-scale
CGD-OvA-022197	W5QC67	Uncharacterized protein	Ovis aries	15919753	The 24-h rhythmic expression of clock genes (Rev-erbalpha, Per1, Per2, Bmal1, and Cry1) in the suprachiasmatic nucleus and PT reflected the ambient photoperiod/melatonin signal and not the changing physiology.	ZT 4 0	4	0	LD	5	SCN		light:0-16 dark:16-24	Small-scale
CGD-ArT-021580	Q39103	Gibberellin 3-beta-dioxygenase 1	Arabidopsis thaliana	15923331	Expression patterns of GA4 show cyclic change.	ZT 8 16	8	16	LD	2	seedlings		light:0-8 dark:8-24	Small-scale
CGD-ArT-021041	O23051	Ent-kaurenoic acid oxidase 1	Arabidopsis thaliana	15923331	Expression patterns of KAO1 show cyclic change.	ZT 8 16	8	16	LD	3	seedlings		light:0-8 dark:8-24	Small-scale
CGD-ArT-021581	Q39110	Gibberellin 20 oxidase 1	Arabidopsis thaliana	15923331	Expression of AtGA20ox1(GA5) clearly oscillates with a circadian periodicity (approximately 24 h).	ZT 8 12	8	12	LD	3	seedlings		light:0-8 dark:8-24	Small-scale
CGD-ArT-021918	Q93ZB2	Ent-kaurene oxidase, chloroplastic	Arabidopsis thaliana	15923331	Expression patterns of GA3 show cyclic change.	ZT 8 16	8	16	LD	3	seedlings		light:0-8 dark:8-24	Small-scale
CGD-ArT-021957	Q9C5Y2	Ent-kaurenoic acid oxidase 2	Arabidopsis thaliana	15923331	Expression patterns of KAO2 show cyclic change.	ZT 8 16	8	16	LD	4	seedlings		light:0-8 dark:8-24	Small-scale
CGD-ArT-021571	Q38802	Ent-copalyl diphosphate synthase, chloroplastic	Arabidopsis thaliana	15923331	Expression patterns of GA1 show cyclic change.	ZT 8 16	8	16	LD	6	seedlings		light:0-8 dark:8-24	Small-scale
CGD-ArT-022097	Q9SAK2	Ent-kaur-16-ene synthase, chloroplastic	Arabidopsis thaliana	15923331	Expression patterns of GA2 show cyclic change.	ZT 8 16	8	16	LD	6	seedlings		light:0-8 dark:8-24	Small-scale
CGD-RaN-021325	P35763	Perforin-1	Rattus norvegicus	15944262	Clock genes (Per1, Per2, Bmal1, Clock), Dbp (a clock-controlled output gene), CREB (involved in clock signaling), cytolytic factors (granzyme B and perforin), and cytokines (IFN-g and TNF-a) in natural killer cells showed circadian changes in expression level.	ZT 8 16	8	16	LD	2	NK cells			Small-scale
CGD-MuM-021792	Q8CHE4	PH domain leucine-rich repeat-containing protein phosphatase 1	Mus musculus (Mouse)	15950759	The level of the SCOP mRNA changed in the hippocampus over the 24-h period.	ZT 0 12	0	12	LD	2	hippocampus			Small-scale
CGD-MuM-022156	Q9WV60	Glycogen synthase kinase-3 beta	Mus musculus (Mouse)	15972822	GSK-3beta plays important roles in mammalian circadian clock.	ZT 2 14	2	14	LD	3	SCN			Small-scale
CGD-ArT-022107	Q9SNB4	Transcription factor LUX	Arabidopsis thaliana	16006522	LUX ARRHYTHMO encodes a Myb domain protein essential for circadian rhythms.	ZT 12 0	12	0	LD	2	seedling			Small-scale
CGD-MuM-021812	Q8JZK9	Hydroxymethylglutaryl-CoA synthase, cytoplasmic	Mus musculus (Mouse)	16020918	CLOCK/BMAL1 transactivates PPAR which targets Hmgcs1 via peroxisome proliferator-activated receptor response element.	ZT 22 12	22	12	LD	2	intestine			Small-scale
CGD-TrA-021727	Q717V9	Gigantea	Triticum aestivum	16028116	The TaGI1 rhythmic expression in the leaves of seedlings is initiated by photoperiods, implying that TaGI1 does not show circadian regulation until after being entrained in a light/dark cycle.	ZT 10 22	10	22	LD	4	roots		light:0-16 dark:16-24	Small-scale
CGD-ArT-021044	O23553	Beta-amylase 3, chloroplastic	Arabidopsis thaliana	16055686	Transcript Levels of Starch Degradation-Related Genes Oscillated during the Day/Night Cycle.	ZT 16 6	16	6	LD	6	seedlings		light:0-16 dark:16-24	Small-scale
CGD-ArT-022096	Q9SAC6	Alpha-glucan water dikinase 1, chloroplastic	Arabidopsis thaliana	16055686	Transcript Levels of Starch Degradation-Related Genes Oscillated during the Day/Night Cycle.	ZT 8 20	8	20	LD	>10	seedlings		light:0-16 dark:16-24	Small-scale
CGD-ArT-022098	Q9SD76	Alpha-glucan phosphorylase 2, cytosolic	Arabidopsis thaliana	16055686	Transcript Levels of Starch Degradation-Related Genes Oscillated during the Day/Night Cycle.	ZT 8 20	8	20	LD	>10	seedlings		light:0-16 dark:16-24	Small-scale
CGD-ArT-021174	P10795	Ribulose bisphosphate carboxylase small chain 1A, chloroplastic	Arabidopsis thaliana	16055686	Transcript Levels of Starch Degradation-Related Genes Oscillated during the Day/Night Cycle.	ZT 8 20	8	20	LD	3	seedlings		light:0-16 dark:16-24	Small-scale
CGD-ArT-021851	Q8RXD9	4-alpha-glucanotransferase DPE2	Arabidopsis thaliana	16055686	Transcript Levels of Starch Degradation-Related Genes Oscillated during the Day/Night Cycle.	ZT 8 20	8	20	LD	>10	seedlings		light:0-16 dark:16-24	Small-scale
CGD-ArT-021933	Q96500	A.thaliana mRNA (orf19) from chromosome III	Arabidopsis thaliana	16055688	The changes in CCL mRNA stability continue under free-running conditions, indicating that it is controlled by the Arabidopsis circadian clock.	ZT 10 22	10	22	LD	10	seedlings		light:0-16 dark:16-24	Small-scale
CGD-MuM-021276	P25322	G1/S-specific cyclin-D1	Mus musculus (Mouse)	16143109	Leptin also upregulates AP-1 gene expression, which promotes cyclin D1 (Ccnd1) expression, osteoblast proliferation, and bone formation.	ZT 10 22	10	22	LD	2	Osteoblast			Small-scale
CGD-MuM-021637	Q60994	Adiponectin	Mus musculus (Mouse)	16166217	The mRNA expression of adiponectin showed a significant 24-h rhythm with a peak at ZT 12 and a trough at ZT 0.	ZT 12 0	12	0	LD	2	visceral adipose tissues			Small-scale
CGD-MuM-021945	Q99KQ4	Nicotinamide phosphoribosyltransferase	Mus musculus (Mouse)	16166217	The mRNA expression of Nampt showed a significant 24-h rhythm.	ZT 12 0	12	0	LD	2	visceral adipose tissues			Small-scale
CGD-RaN-021440	P60203	Myelin proteolipid protein	Rattus norvegicus	16168960	A time-dependent alteration of catalase, plp and histone acetylase transcripts with circadian rhythms.	ZT 18 6	18	6	LD	2	peripheral lymphocytes			Small-scale
CGD-RaN-021259	P22002	Voltage-dependent L-type calcium channel subunit alpha-1C	Rattus norvegicus	16207890	The circadian regulation of VDCC activity may play an important role in maintaining rhythmic clock gene expression across an ensemble of SCN oscillators.	ZT 8 20	8	20	LD	3	SCN2.2			Small-scale
CGD-MuM-021199	P13011	Acyl-CoA desaturase 2	Mus musculus (Mouse)	16230482	Scd2 exhibits circadian expression.	ZT 22 10	22	10	LD	2	aorta			Small-scale
CGD-MuM-021244	P19324	Serpin H1	Mus musculus (Mouse)	16230482	Serpinh1 exhibits circadian expression.	ZT 22 10	22	10	LD	2	aorta			Small-scale
CGD-MuM-021283	P26645	Myristoylated alanine-rich C-kinase substrate	Mus musculus (Mouse)	16230482	Genes characteristic of smooth muscle cells relevant to vascular function (Calponin2, Calponin3, Marcks, TroponinC, Titin-cap) show oscillation at mRNA level.	ZT 6 18	6	18	LD	2	smooth muscle cells			Small-scale
CGD-MuM-021313	P35330	Intercellular adhesion molecule 2	Mus musculus (Mouse)	16230482	Genes characteristic of endothelial cells relevant to vascular function (AnnexinA2, Claudin-5, Icam-2, Glycam1, Tek, Tie-1) show oscillation at mRNA level.	ZT 6 18	6	18	LD	2	endothelial cells			Small-scale
CGD-MuM-021348	P41216	Long-chain-fatty-acid--CoA ligase 1	Mus musculus (Mouse)	16230482	Facl2 exhibits circadian expression.	ZT 10 22	10	22	LD	2	aorta			Small-scale
CGD-MuM-021365	P47857	ATP-dependent 6-phosphofructokinase, muscle type	Mus musculus (Mouse)	16230482	PFK exhibits circadian expression.	ZT 18 6	18	6	LD	2	aorta			Small-scale
CGD-MuM-021505	Q02858	Angiopoietin-1 receptor	Mus musculus (Mouse)	16230482	Genes characteristic of endothelial cells relevant to vascular function (AnnexinA2, Claudin-5, Icam-2, Glycam1, Tek, Tie-1) show oscillation at mRNA level.	ZT 2 14	2	14	LD	2	endothelial cells			Small-scale
CGD-MuM-021525	Q06806	Tyrosine-protein kinase receptor Tie-1	Mus musculus (Mouse)	16230482	Genes characteristic of endothelial cells relevant to vascular function (AnnexinA2, Claudin-5, Icam-2, Glycam1, Tek, Tie-1) show oscillation at mRNA level.	ZT 2 14	2	14	LD	2	endothelial cells			Small-scale
CGD-MuM-021529	Q08093	Calponin-2	Mus musculus (Mouse)	16230482	Genes characteristic of smooth muscle cells relevant to vascular function (Calponin2, Calponin3, Marcks, TroponinC, Titin-cap) show oscillation at mRNA level.	ZT 22 10	22	10	LD	2	smooth muscle cells			Small-scale
CGD-MuM-021082	O70548	Telethonin	Mus musculus (Mouse)	16230482	Genes characteristic of smooth muscle cells relevant to vascular function (Calponin2, Calponin3, Marcks, TroponinC, Titin-cap) show oscillation at mRNA level.	ZT 10 22	10	22	LD	3	smooth muscle cells			Small-scale
CGD-MuM-021707	Q6PA06	Atlastin-2	Mus musculus (Mouse)	16230482	Arl6ip2 exhibits circadian expression.	ZT 10 22	10	22	LD	3	aorta			Small-scale
CGD-MuM-021648	Q61699	Heat shock protein 105 kDa	Mus musculus (Mouse)	16230482	Heat-shock protein (Hsp105) exhibit circadian expression.	ZT 16 4	16	4	LD	8	aorta			Small-scale
CGD-MuM-021065	O54942	Claudin-5	Mus musculus (Mouse)	16230482	Genes characteristic of endothelial cells relevant to vascular function (AnnexinA2, Claudin-5, Icam-2, Glycam1, Tek, Tie-1) show oscillation at mRNA level.	ZT 22 10	22	10	LD	>10	aorta			Small-scale
CGD-MuM-021243	P19123	Troponin C, slow skeletal and cardiac muscles	Mus musculus (Mouse)	16230482	Genes characteristic of smooth muscle cells relevant to vascular function (Calponin2, Calponin3, Marcks, TroponinC, Titin-cap) show oscillation at mRNA level.	ZT 14 2	14	2	LD	>10	smooth muscle cells			Small-scale
CGD-MuM-021344	P40936	Indolethylamine N-methyltransferase	Mus musculus (Mouse)	16230482	Temt exhibits circadian expression.	ZT 10 22	10	22	LD	>10	aorta			Small-scale
CGD-MuM-021503	Q02596	Glycosylation-dependent cell adhesion molecule 1	Mus musculus (Mouse)	16230482	Genes characteristic of endothelial cells relevant to vascular function (AnnexinA2, Claudin-5, Icam-2, Glycam1, Tek, Tie-1) show oscillation at mRNA level.	ZT 22 10	22	10	LD	>10	endothelial cells			Small-scale
CGD-MuM-021976	Q9DAW9	Calponin-3	Mus musculus (Mouse)	16230482	Genes characteristic of smooth muscle cells relevant to vascular function (Calponin2, Calponin3, Marcks, TroponinC, Titin-cap) show oscillation at mRNA level.	ZT 14 2	14	2	LD	>10	smooth muscle cells			Small-scale
CGD-RaN-021349	P41224	Thyrotroph embryonic factor	Rattus norvegicus	16373589	The mRNA level of tef is under circadian control in heart of rats.	ZT 12 3	12	3	LD	3.25	heart			Small-scale
CGD-MuM-021531	Q08460	Calcium-activated potassium channel subunit alpha-1	Mus musculus (Mouse)	16412396	KCNMA1 mRNA was rhythmically expressed in the SCN under light:dark (LD) conditions, peaking during the middle of the night phase.	ZT 18 6	18	6	LD	1.9	SCN			Small-scale
CGD-RaN-021679	Q64666	Serotonin N-acetyltransferase	Rattus norvegicus	16420420	Irrespective of the lighting regime, the amount of aa-nat mRNA was low during the light phase and increased during the dark phase. The temporal patterns of aa-nat mRNA expression differed between the lighting regimes. Under long days, peak expression was delayed and the amplitude of peak expression was higher than under short days.	ZT 20 2	20	2	LD	6.25	retina		Light:4-20;dark:20-4	Small-scale
CGD-MaM-020927	B0FPE9	NACHT, LRR and PYD domains-containing protein 3	Macaca mulatta	16439464	Rhythmic expression of genes involved in catecholamine synthesis and reuptake included tyrosine hydroxylase (TH).	ZT 0 20	0	20	LD	2.8	Adrenal Gland			Small-scale
CGD-MuM-021963	Q9CQ65	S-methyl-5''-thioadenosine phosphorylase	Mus musculus (Mouse)	16505107	MTAP expression was determined in liver, bone marrow, small intestinal mucosa, and P388 cells.	ZT 11 15	11	15	LD	2.07	intestinal epithelium			Small-scale
CGD-GaG-021470	P79774	Serotonin N-acetyltransferase	Gallus gallus	16517056	AANAT activity and melatonin biosynthesis exhibit circadian rhythms, peaking at night. Additionally, AANAT activity in chicken retina is under the control of light, which dramatically suppresses enzyme activity and promotes degradation of the enzyme by a proteasomal mechanism.	ZT 18 2	18	2	LD	3	dispersed pinealocytes			Small-scale
CGD-HoS-021036	O15055	Period circadian protein homolog 2	Homo sapiens (Human)	16519674	Evening exposure to blue light stimulates the expression of the clock gene PER2 in humans.	CT 12 0	12	0	LL1	3.43	oral mucosa			Small-scale
CGD-MuM-021182	P11152	Lipoprotein lipase	Mus musculus (Mouse)	16532060	The mRNA level of LPL is under circadian control in liver of mouse.	ZT 8 0	8	0	LD	2.8	liver			Small-scale
CGD-MuM-021083	O70571	[Pyruvate dehydrogenase (acetyl-transferring)] kinase isozyme 4, mitochondrial	Mus musculus (Mouse)	16532060	The mRNA level of PDK4 is under circadian control in liver of mouse.	ZT 20 12	20	12	LD	5.3	liver			Small-scale
CGD-MuM-021077	O70343	Peroxisome proliferator-activated receptor gamma coactivator 1-alpha	Mus musculus (Mouse)	16532060	The mRNA level of PGC1a is under circadian control in liver of mouse.	ZT 12 0	12	0	LD	6.1	liver			Small-scale
CGD-MuM-020914	A2AUP3	Protein Pfkfb3	Mus musculus (Mouse)	16532060	The mRNA level of PFKFB3 is under circadian control in liver of mouse.	ZT 8 0	8	0	LD	8	liver			Small-scale
CGD-MuM-022178	Q9Z1E4	Glycogen [starch] synthase, muscle	Mus musculus (Mouse)	16532060	The mRNA level of GYS is under circadian control in liver of mouse.	ZT 16 0	16	0	LD	9.2	liver			Small-scale
CGD-HoS-021764	Q86YN6	Peroxisome proliferator-activated receptor gamma coactivator 1-beta	Homo sapiens (Human)	16532060	The mRNA level of PGC1b is under circadian control in liver of mouse.	ZT 8 0	8	0	LD	10.6	liver			Small-scale
CGD-GaG-021120	P02542	Desmin	Gallus gallus	16539694	Both the light-dependent regulation and the temporal pro铿乴e of A78 expression were investigated in the chicken pineal gland in vivo by quantitative RT-pCR analyses.	ZT 2 14	2	14	LD	9.8	pineal gland			Small-scale
CGD-MuM-021407	P53762	Aryl hydrocarbon receptor nuclear translocator	Mus musculus (Mouse)	16567517	Athours showed Robust and coordinated expression of circadianoscillator genes (Npas2, Bmal1, Per1-3, and Cry1-2) and clock-controlled downstream genes (Rev-erb alpha, Rev-erb beta, Dbp, E4bp4, Stra13, and Id2) in murine brown, inguinal, and epididymal (BAT, iWAT, and eWAT) adipose tissues.	ZT 12 4	12	4	LD	1.76	liver			Small-scale
CGD-MuM-021049	O35185	Class E basic helix-loop-helix protein 40	Mus musculus (Mouse)	16567517	Athours showed Robust and coordinated expression of circadianoscillator genes (Npas2, Bmal1, Per1-3, and Cry1-2) and clock-controlled downstream genes (Rev-erb alpha, Rev-erb beta, Dbp, E4bp4, Stra13, and Id2) in murine brown, inguinal, and epididymal (BAT, iWAT, and eWAT) adipose tissues.	ZT 16 0	16	0	LD	1.78	brown adipose tissue			Small-scale
CGD-MuM-021407	P53762	Aryl hydrocarbon receptor nuclear translocator	Mus musculus (Mouse)	16567517	Athours showed Robust and coordinated expression of circadianoscillator genes (Npas2, Bmal1, Per1-3, and Cry1-2) and clock-controlled downstream genes (Rev-erb alpha, Rev-erb beta, Dbp, E4bp4, Stra13, and Id2) in murine brown, inguinal, and epididymal (BAT, iWAT, and eWAT) adipose tissues.	ZT 0 4	0	4	LD	1.82	inquinal adipose tissue			Small-scale
CGD-MuM-021049	O35185	Class E basic helix-loop-helix protein 40	Mus musculus (Mouse)	16567517	Athours showed Robust and coordinated expression of circadianoscillator genes (Npas2, Bmal1, Per1-3, and Cry1-2) and clock-controlled downstream genes (Rev-erb alpha, Rev-erb beta, Dbp, E4bp4, Stra13, and Id2) in murine brown, inguinal, and epididymal (BAT, iWAT, and eWAT) adipose tissues.	ZT 8 4	8	4	LD	1.94	liver			Small-scale
CGD-MuM-021346	P41136	DNA-binding protein inhibitor ID-2	Mus musculus (Mouse)	16567517	Athours showed Robust and coordinated expression of circadianoscillator genes (Npas2, Bmal1, Per1-3, and Cry1-2) and clock-controlled downstream genes (Rev-erb alpha, Rev-erb beta, Dbp, E4bp4, Stra13, and Id2) in murine brown, inguinal, and epididymal (BAT, iWAT, and eWAT) adipose tissues.	ZT 16 0	16	0	LD	2.57	brown adipose tissue			Small-scale
CGD-MuM-021346	P41136	DNA-binding protein inhibitor ID-2	Mus musculus (Mouse)	16567517	Athours showed Robust and coordinated expression of circadianoscillator genes (Npas2, Bmal1, Per1-3, and Cry1-2) and clock-controlled downstream genes (Rev-erb alpha, Rev-erb beta, Dbp, E4bp4, Stra13, and Id2) in murine brown, inguinal, and epididymal (BAT, iWAT, and eWAT) adipose tissues.	ZT 4 20	4	20	LD	2.75	liver			Small-scale
CGD-MuM-021049	O35185	Class E basic helix-loop-helix protein 40	Mus musculus (Mouse)	16567517	Athours showed Robust and coordinated expression of circadianoscillator genes (Npas2, Bmal1, Per1-3, and Cry1-2) and clock-controlled downstream genes (Rev-erb alpha, Rev-erb beta, Dbp, E4bp4, Stra13, and Id2) in murine brown, inguinal, and epididymal (BAT, iWAT, and eWAT) adipose tissues.	ZT 8 4	8	4	LD	3.13	inquinal adipose tissue			Small-scale
CGD-MuM-021407	P53762	Aryl hydrocarbon receptor nuclear translocator	Mus musculus (Mouse)	16567517	Athours showed Robust and coordinated expression of circadianoscillator genes (Npas2, Bmal1, Per1-3, and Cry1-2) and clock-controlled downstream genes (Rev-erb alpha, Rev-erb beta, Dbp, E4bp4, Stra13, and Id2) in murine brown, inguinal, and epididymal (BAT, iWAT, and eWAT) adipose tissues.	ZT 8 16	8	16	LD	>36	epididymal adipose tissue			Small-scale
CGD-ArT-021180	P11035	Nitrate reductase [NADH] 2	Arabidopsis thaliana	16668164	cDNAs corresponding to each of the NR genes (NR1 and NR2) were used to measure changes in the steady-state levels of NR mRNA in response to nitrate, light, circadian rhythm, and tissue specificity.	ZT 2 14	2	14	LD	10	leaves		light:0-18 dark:18-24	Small-scale
CGD-ArT-021191	P11832	Nitrate reductase [NADH] 1	Arabidopsis thaliana	16668164	cDNAs corresponding to each of the NR genes (NR1 and NR2) were used to measure changes in the steady-state levels of NR mRNA in response to nitrate, light, circadian rhythm, and tissue specificity.	ZT 2 14	2	14	LD	10	leaves		light:0-18 dark:18-24	Small-scale
CGD-RaN-021301	P30969	Gonadotropin-releasing hormone receptor	Rattus norvegicus	16672174	The first demonstration of daily GnRH and GnRH-R mRNA expression patterns in castrated animals.	ZT 3 14	3	14	LD	2	hypothalamus			Small-scale
CGD-RaN-021113	P01194	Pro-opiomelanocortin	Rattus norvegicus	16686691	Fetal ethanol-exposed rats showed abnormality in the circadian expression of proopiomelanocortin (POMC) mRNA encoding the peptide beta-endorphin in the arcuate nucleus of the hypothalamus during the adult period.	ZT 13 1	13	1	LD	2.38	arcuate nucleus			Small-scale
CGD-ArT-021508	Q03250	Glycine-rich RNA-binding protein 7	Arabidopsis thaliana	16709190	The mRNA level of CCR2 is under circadian control in Arabidopsis seeds.	ZT 6 0	6	0	LD	8.33	seedlings		North blot	Small-scale
CGD-ArT-021508	Q03250	Glycine-rich RNA-binding protein 7	Arabidopsis thaliana	16709199	The mRNA level of CCR2 is under circadian control in Arabidopsis seeds.	CT 8 0	8	0	LL2	2.17	seedlings		Northern blot	Small-scale
CGD-MuM-021361	P47738	Aldehyde dehydrogenase, mitochondrial	Mus musculus (Mouse)	16753565	Three distinct isoforms of Aldehyde dehydrogenase 2 exhibited robust circadian mRNA profiles with a common phase, peaking at the end of the day.	CT 12 0	12	0	DD1	3.1	liver			Small-scale
CGD-MuM-021781	Q8C196	Carbamoyl-phosphate synthase [ammonia], mitochondrial	Mus musculus (Mouse)	16753565	Cps1 was represented by six different forms, five of which peaked together in circadian night and a sixth that peaked in anti-phase, in circadian day.	CT 14 22	14	22	DD1	3.2	liver			Small-scale
CGD-MuM-021490	P99029	Peroxiredoxin-5, mitochondrial	Mus musculus (Mouse)	16753565	These two forms of Prdx6 exhibited an anti-phasic oscillation, with one isoform peaking with the rhythmic mRNA and the second peaking 12 hr later.	CT 12 4	12	4	DD1	5.56	liver			Small-scale
CGD-MuM-021532	Q08775	Runt-related transcription factor 2	Mus musculus (Mouse)	16777848	The mRNA level of Runx2 is under circadian control in femurs of mouse.	ZT 12 0	12	0	LD	1.43	femurs			Small-scale
CGD-MuM-021181	P11087	Collagen alpha-1(I) chain	Mus musculus (Mouse)	16777848	The mRNA level of Col 1 is under circadian control in femurs of mouse.	ZT 6 0	6	0	LD	1.61	femurs			Small-scale
CGD-MuM-021517	Q05306	Collagen alpha-1(X) chain	Mus musculus (Mouse)	16777848	The mRNA level of Col X is under circadian control in femurs of mouse.	ZT 6 18	6	18	LD	1.79	femurs			Small-scale
CGD-MuM-021289	P28481	Collagen alpha-1(II) chain	Mus musculus (Mouse)	16777848	The mRNA level of CoL 2 is under circadian control in femurs of mouse.	ZT 6 18	6	18	LD	2.08	femurs			Small-scale
CGD-MuM-021185	P11477	Alpha-defensin 1	Mus musculus (Mouse)	16787960	Real-time PCR analyses of two parts of the small intestine, jejunum and ileum , revealed that Cryptdin 1 and Cryptdin 4 indeed oscillate. However, cryptdin phase was different in the various mice groups (αMUPA, αMUPA/15, and WT).	CT 21 3	21	3	DD1	2.33	jejunum			Small-scale
CGD-RaN-021234	P18090	Beta-1 adrenergic receptor	Rattus norvegicus	16818472	In both preclinical (Braak I-II) and clinical AD patients (Braak V-VI), the rhythmic expression of clock genes was lost as well as the correlation between hPer1 and hbeta1-ADR mRNA.	ZT 18 8	18	8	LD	1.68	pineal glands			Small-scale
CGD-MuM-022080	Q9R0X2	ADAM DEC1	Mus musculus (Mouse)	16873396	the expression of Dec1, Per1, and some other clock genes was closely linked with the metabolic activity of these tissues.	ZT 14 18	14	18	LD	3.27	SMG			Small-scale
CGD-MuM-022080	Q9R0X2	ADAM DEC1	Mus musculus (Mouse)	16873396	the expression of Dec1, Per1, and some other clock genes was closely linked with the metabolic activity of these tissues.	ZT 10 18	10	18	LD	4.09	heart			Small-scale
CGD-MuM-022080	Q9R0X2	ADAM DEC1	Mus musculus (Mouse)	16873396	the expression of Dec1, Per1, and some other clock genes was closely linked with the metabolic activity of these tissues.	ZT 10 2	10	2	LD	6.67	liver			Small-scale
CGD-MuM-022080	Q9R0X2	ADAM DEC1	Mus musculus (Mouse)	16873396	the expression of Dec1, Per1, and some other clock genes was closely linked with the metabolic activity of these tissues.	ZT 18 0	18	0	LD	25	intestine			Small-scale
CGD-MuM-021265	P22777	Plasminogen activator inhibitor 1	Mus musculus (Mouse)	16879220	CLOCK is involved in obesity-induced disordered fibrinolysis in ob/ob mice by regulating PAI-1 gene expression.	ZT 14 2	14	2	LD	1.82	epididymal fat			Small-scale
CGD-MuM-021265	P22777	Plasminogen activator inhibitor 1	Mus musculus (Mouse)	16879220	CLOCK is involved in obesity-induced disordered fibrinolysis in ob/ob mice by regulating PAI-1 gene expression.	ZT 6 2	6	2	LD	2.63	heart			Small-scale
CGD-MuM-021308	P33896	Interferon alpha/beta receptor 1	Mus musculus (Mouse)	16916957	The endogenous rhythm of glucocorticoid secretion is involved in the circadian regulation of IFN-alpha/beta R1 expression in mouse liver.	ZT 5 21	5	21	LD	1.67	liver		Light:7:00-19:00;dark:19:00-7:00	Small-scale
CGD-MuM-021148	P06869	Urokinase-type plasminogen activator	Mus musculus (Mouse)	16970803	The robust circadian fluctuation of plasma plasminogen activator inhibitor 1 (PAI-1) that peaked at early night was damped to trough levels in Clock mutant mice.	ZT 15 6	15	6	LD	1.54	liver		Light:7:00-19:00;dark:19:00-7:00	Small-scale
CGD-MuM-021265	P22777	Plasminogen activator inhibitor 1	Mus musculus (Mouse)	16970803	Circadian clock molecules CLOCK and CRYs modulate fibrinolytic activity by regulating the PAI-1 gene expression.	ZT 15 3	15	3	LD	2.91	heart		Light:7:00-19:00;dark:19:00-7:00	Small-scale
CGD-MuM-021177	P10820	Perforin-1	Mus musculus (Mouse)	16978068	Perforin mRNA displayed a clear daily oscillation in the spleen of wildtype mice that persisted in Per2 mutant mice.	ZT 15 23	15	23	LD	2.17	spleen		Light:7:00-19:00;dark:19:00-7:00	Small-scale
CGD-MuM-021215	P15261	Interferon gamma receptor 1	Mus musculus (Mouse)	16978068	Mice carrying a loss-of-function mutation in the Per2 gene, a key component of the molecular circadian clock, lacked the physiological daily rhythm of interferon-gamma (IFN-gamma) mRNA and protein expression in the spleen.	ZT 7 3	7	3	LD	2.94	spleen		Light:7:00-19:00;dark:19:00-7:00	Small-scale
CGD-NeC-021249	P19970	Frequency clock protein	Neurospora crassa	16980584	CKI and CKII mediate the FREQUENCY-dependent phosphorylation of the WHITE COLLAR complex to close the Neurospora circadian negative feedback loop.	CT 4 12	4	12	DD1	11	cell			Small-scale
CGD-MuM-021434	P56959	RNA-binding protein FUS	Mus musculus (Mouse)	16998155	The mRNA level of Fus is under circadian control in adrenal gland of mouse.	CT 4 16	4	16	DD3	5	adrenal gland			Small-scale
CGD-MuM-021441	P60824	Cold-inducible RNA-binding protein	Mus musculus (Mouse)	16998155	The mRNA level of Cirbp is under circadian control in adrenal gland of mouse.	CT 4 12	4	12	DD3	7.75	adrenal gland			Small-scale
CGD-MuM-021479	P97460	Neuronal PAS domain-containing protein 2	Mus musculus (Mouse)	16998155	The mRNA level of Npas2 is under circadian control in adrenal gland of mouse.	CT 20 8	20	8	DD3	24	adrenal gland			Small-scale
CGD-MuM-021058	O35949	Elongation of very long chain fatty acids protein 3	Mus musculus (Mouse)	17003504	Elovl3 is a model gene to dissect homeostatic links between the circadian clock and nutritional status.	ZT 2 14	2	14	LD	20	liver			Small-scale
CGD-MuM-021107	P01101	Proto-oncogene c-Fos	Mus musculus (Mouse)	17020875	c-fos mRNA, a commonly used marker for light response, was also induced by 6-formylindolo [3,2-b]carbazole, and all responses were aryl hydrocarbon receptor dependent.	CT 0 6	0	6	DD3	4.89	SCN			Small-scale
CGD-DaR-006856	Q2PGD2	BHLH protein DEC2	Danio rerio	17097613	Not only zCry1a and zCry3 but also zDec1 and zDec2 showed robust rhythmic expression under LD conditions, with maximal expression at ZT2.	ZT 2 14	2	14	LD	3	BRF41 cells			Small-scale
CGD-DaR-006906	Q6NY50	BHLH protein DEC1	Danio rerio	17097613	Not only zCry1a and zCry3 but also zDec1 and zDec2 showed robust rhythmic expression under LD conditions, with maximal expression at ZT2.	ZT 2 14	2	14	LD	3	BRF41 cells			Small-scale
CGD-DaR-006970	Q9I913	Cryptochrome3	Danio rerio	17097613	Not only zCry1a and zCry3 but also zDec1 and zDec2 showed robust rhythmic expression under LD conditions, with maximal expression at ZT2.	ZT 2 14	2	14	LD	10	BRF41 cells			Small-scale
CGD-DaR-006725	A4QN37	Cry1a protein	Danio rerio	17097613	Not only zCry1a and zCry3 but also zDec1 and zDec2 showed robust rhythmic expression under LD conditions, with maximal expression at ZT2.	ZT 2 18	2	18	LD	20	BRF41 cells			Small-scale
CGD-ArT-021508	Q03250	Glycine-rich RNA-binding protein 7	Arabidopsis thaliana	17098855	Luciferase activity was greatly reduced in the T-DNA mutant gi-201; however, nearly normal levels of CCR2 mRNA could be detected, indicating that CCR2 expression is not damped in these plants and that luciferase activity is reduced through an unknown mechanism.	CT 9 3	9	3	LL1	15	seedlings			Small-scale
CGD-OrS-021564	Q2R2W1	Adagio-like protein 3	Oryza sativa	17132630	It is also worth mentioning that A. thaliana has another ZTL homolog, which was designated as FKF1, that plays an important role for the photoperiodic (or clock-dependent) control of flowering time through regulating the expression of CONSTANS at the level of transcription.	ZT 9 21	9	21	LD	9.5	seedling		North Blot	Small-scale
CGD-OrS-021690	Q689G9	Two-component response regulator-like PRR1	Oryza sativa	17132630	Among them, the set of PRR genes are intriguing in that they are transcribed in a sequential manner in the order of PRR9(morning), PRR7 (noon) and finally PRR5 (before evening), and accordingly they play clock-associated roles coordinately and distinctively. Others are the so-called evening genes that are transcribed concomitantly with PRR1.	ZT 12 21	12	21	LD	>100	seedling		North Blot	Small-scale
CGD-OrS-021928	Q94DH3	Transcription factor PCL1	Oryza sativa	17132630	Monocot has a set of highly conserved clock-associated genes, such as those designated as OsCCA1, OsPRR-series including OsTOC1/OsPRR1, OsZTLs, OsPCL1 as well as OsGI.	ZT 12 3	12	3	LD	>100	seedling		North Blot	Small-scale
CGD-ArT-022014	Q9FVQ6	Pinoresinol reductase 1	Arabidopsis thaliana	17132630	Among them, the set of PRR genes are intriguing in that they are transcribed in a sequential manner in the order of PRR9(morning), PRR7 (noon) and finally PRR5 (before evening), and accordingly they play clock-associated roles coordinately and distinctively. Others are the so-called evening genes that are transcribed concomitantly with PRR1.	ZT 12 0	12	0	LD	>100	seedling		North Blot	Small-scale
CGD-ArT-022107	Q9SNB4	Transcription factor LUX	Arabidopsis thaliana	17132630	Monocot has a set of highly conserved clock-associated genes, such as those designated as OsCCA1, OsPRR-series including OsTOC1/OsPRR1, OsZTLs, OsPCL1 as well as OsGI.	ZT 12 0	12	0	LD	>75	seedling		North Blot	Small-scale
CGD-ArT-021959	Q9C9W9	Adagio protein 3	Arabidopsis thaliana	17132630	It is also worth mentioning that A. thaliana has another ZTL homolog, which was designated as FKF1, that plays an important role for the photoperiodic (or clock-dependent) control of flowering time through regulating the expression of CONSTANS at the level of transcription.	ZT 9 3	9	3	LD	>90	seedling		North Blot	Small-scale
CGD-ArT-022105	Q9SLG0	Nuclear transcription factor Y subunit B-1	Arabidopsis thaliana	17138697	HAP3a mRNA Abundance Exhibits a Diurnal Rhythm and Is Regulated by the Flowering-Time Gene GIGANTEA.	ZT 16 0	16	0	LD	2.1	seedling		Light:6:00-22:00;dark:22:00-6:00	Small-scale
CGD-MuM-021479	P97460	Neuronal PAS domain-containing protein 2	Mus musculus (Mouse)	17144790	Both the positive (Bmal1, Npas2) and negative (Cry1, Cry2, Per1, Per2, Per3) elements of the circadian transcriptional apparatus and their immediate downstream targets and mediators (Dbp, Rev-erbalpha, Rev-erbbeta) exhibited oscillatory expression profiles. Consistent with findings in other tissues, the positive and negative elements were in antiphase relative to each other.	ZT 0 12	0	12	LD	3.1	calvarial bone			Small-scale
CGD-MuM-021306	P32648	VIP peptides	Mus musculus (Mouse)	17196185	The circadian VIP mRNA expression is influenced by the absence of pituitary adenylate cyclase activating polypeptide receptor type 1 signalling.	ZT 4 16	4	16	LD	1.94	SCN			Small-scale
CGD-NeC-021556	Q1K679	Clock controlled protein CCG-14	Neurospora crassa	17196855	ccg-14 peaks around DD 18 and for the first 5 days in DD levels cycle, consistent with the presence of a circadian clock in chemostat culture that is set to subjective dusk by the light to dark transfer and runs with an approximately 22 h period.	CT 0 8	0	8	DD2	2.02	cell			Small-scale
CGD-NeC-021249	P19970	Frequency clock protein	Neurospora crassa	17196855	cycling levels of frq transcript are indicative of a functional clock.	CT 16 8	16	8	DD2	3.08	cell			Small-scale
CGD-MuM-021652	Q62227	Nuclear receptor subfamily 0 group B member 2	Mus musculus (Mouse)	17204240	CLOCK-BMAL1, LRH-1 and SHP coordinately regulate the mSHP gene to generate the circadian oscillation.	ZT 20 8	20	8	LD	5.33	liver			Small-scale
CGD-ArT-021825	Q8LAU9	GATA transcription factor 1	Arabidopsis thaliana	17208962	Clustering the Arabidopsis GATA factor gene family by similarity of expression patterns reveals that genes of recent descent do not uniformly show conserved current expression profiles, yet some genes showing more distant evolutionary origins have acquired common expression patterns. In addition to defining developmental and environmental dynamics of GATA transcript abundance, these analyses offe…	ZT 0 16	0	16	LD	2.5	seedling		light:8-16;dark:16-8	Small-scale
CGD-ArT-022048	Q9LRH6	GATA transcription factor 25	Arabidopsis thaliana	17208962	Clustering the Arabidopsis GATA factor gene family by similarity of expression patterns reveals that genes of recent descent do not uniformly show conserved current expression profiles, yet some genes showing more distant evolutionary origins have acquired common expression patterns. In addition to defining developmental and environmental dynamics of GATA transcript abundance, these analyses offe…	ZT 22 4	22	4	LD	2.57	seedling		light:8-16;dark:16-8	Small-scale
CGD-ArT-021455	P69781	GATA transcription factor 12	Arabidopsis thaliana	17208962	Clustering the Arabidopsis GATA factor gene family by similarity of expression patterns reveals that genes of recent descent do not uniformly show conserved current expression profiles, yet some genes showing more distant evolutionary origins have acquired common expression patterns. In addition to defining developmental and environmental dynamics of GATA transcript abundance, these analyses offe…	ZT 8 20	8	20	LD	2.67	seedling		light:8-16;dark:16-8	Small-scale
CGD-ArT-022114	Q9SV30	GATA transcription factor 8	Arabidopsis thaliana	17208962	Clustering the Arabidopsis GATA factor gene family by similarity of expression patterns reveals that genes of recent descent do not uniformly show conserved current expression profiles, yet some genes showing more distant evolutionary origins have acquired common expression patterns. In addition to defining developmental and environmental dynamics of GATA transcript abundance, these analyses offe…	ZT 0 16	0	16	LD	3.33	seedling		light:8-16;dark:16-8	Small-scale
CGD-ArT-021820	Q8L4M6	GATA transcription factor 3	Arabidopsis thaliana	17208962	Clustering the Arabidopsis GATA factor gene family by similarity of expression patterns reveals that genes of recent descent do not uniformly show conserved current expression profiles, yet some genes showing more distant evolutionary origins have acquired common expression patterns. In addition to defining developmental and environmental dynamics of GATA transcript abundance, these analyses offe…	ZT 0 20	0	20	LD	4	seedling		light:8-16;dark:16-8	Small-scale
CGD-ArT-021617	Q5HZ36	GATA transcription factor 21	Arabidopsis thaliana	17208962	Clustering the Arabidopsis GATA factor gene family by similarity of expression patterns reveals that genes of recent descent do not uniformly show conserved current expression profiles, yet some genes showing more distant evolutionary origins have acquired common expression patterns. In addition to defining developmental and environmental dynamics of GATA transcript abundance, these analyses offe…	ZT 20 8	20	8	LD	4.67	seedling		light:8-16;dark:16-8	Small-scale
CGD-ArT-022122	Q9SZI6	Putative GATA transcription factor 22	Arabidopsis thaliana	17208962	Clustering the Arabidopsis GATA factor gene family by similarity of expression patterns reveals that genes of recent descent do not uniformly show conserved current expression profiles, yet some genes showing more distant evolutionary origins have acquired common expression patterns. In addition to defining developmental and environmental dynamics of GATA transcript abundance, these analyses offe…	ZT 20 8	20	8	LD	4.8	seedling		light:8-16;dark:16-8	Small-scale
CGD-ArT-021075	O65515	GATA transcription factor 7	Arabidopsis thaliana	17208962	Clustering the Arabidopsis GATA factor gene family by similarity of expression patterns reveals that genes of recent descent do not uniformly show conserved current expression profiles, yet some genes showing more distant evolutionary origins have acquired common expression patterns. In addition to defining developmental and environmental dynamics of GATA transcript abundance, these analyses offe…	ZT 0 12	0	12	LD	13.33	seedling		light:8-16;dark:16-8	Small-scale
CGD-ArT-021094	O82632	GATA transcription factor 9	Arabidopsis thaliana	17208962	Clustering the Arabidopsis GATA factor gene family by similarity of expression patterns reveals that genes of recent descent do not uniformly show conserved current expression profiles, yet some genes showing more distant evolutionary origins have acquired common expression patterns. In addition to defining developmental and environmental dynamics of GATA transcript abundance, these analyses offe…	ZT 8 16	8	16	LD	35	seedling		light:8-16;dark:16-8	Small-scale
CGD-MuM-021030	O08750	Nuclear factor interleukin-3-regulated protein	Mus musculus (Mouse)	17229925	The mRNA level of E4BP4 is under circadian control in liver of mouse.	ZT 0 9	0	9	LD	5.44	liver		Light:7-19;dark:19-7	Small-scale
CGD-MuM-021951	Q99PV5	Class E basic helix-loop-helix protein 41	Mus musculus (Mouse)	17229925	The mRNA level of Dec2 is under circadian control in liver of mouse.	ZT 3 9	3	9	LD	>22	liver		Light:7-19;dark:19-7	Small-scale
CGD-MuM-022070	Q9QXU7	Prokineticin-2	Mus musculus (Mouse)	17229925	PK2 mRNA expression was rhythmic.	ZT 3 21	3	21	LD	>40	SCN		Light:7-19;dark:19-7	Small-scale
CGD-MuM-021972	Q9D1P4	Cysteine and histidine-rich domain-containing protein 1	Mus musculus (Mouse)	17253150	The zinc-binding protein chordc1 undergoes complex diurnal changes in mRNA expression during mouse brain development.	ZT 21 9	21	9	LD	1.47	brain			Small-scale
CGD-MuM-021972	Q9D1P4	Cysteine and histidine-rich domain-containing protein 1	Mus musculus (Mouse)	17253150	The zinc-binding protein chordc1 undergoes complex diurnal changes in mRNA expression during mouse brain development.	ZT 0 12	0	12	LD	1.5	hippocampus			Small-scale
CGD-MuM-021972	Q9D1P4	Cysteine and histidine-rich domain-containing protein 1	Mus musculus (Mouse)	17253150	The zinc-binding protein chordc1 undergoes complex diurnal changes in mRNA expression during mouse brain development.	ZT 0 12	0	12	LD	1.56	cerebellum			Small-scale
CGD-MuM-021972	Q9D1P4	Cysteine and histidine-rich domain-containing protein 1	Mus musculus (Mouse)	17253150	The zinc-binding protein chordc1 undergoes complex diurnal changes in mRNA expression during mouse brain development.	ZT 0 6	0	6	LD	1.67	prefrontal cortex			Small-scale
CGD-OrS-021720	Q6Z2T3	Aquaporin NIP2-1	Oryza sativa	17259286	Spatial distribution and temporal variation of the rice silicon transporter Lsi1.	ZT 10 22	10	22	LD	3	root		Light:6-18;dark:18-6	Small-scale
CGD-MuM-022199	Z4YJJ0	CLOCK-interacting pacemaker	Mus musculus (Mouse)	17310242	Cipc itself is regulated in a circadian manner, with a phase similar to Per genes-known feedback inhibitors of CLOCK–BMAL1 activity.	CT 14 2	14	2	DD1	2.3	liver, heart, kidney			Small-scale
CGD-HoS-022061	Q9NS40	Potassium voltage-gated channel subfamily H member 7	Homo sapiens (Human)	17322986	Three isoforms (ERG1, ERG2 and ERG3) have been detected in the brain, where they supposedly regulate the cell firing rate and hormonal secretion in neuroendocrine cells, and govern the resting membrane potential in other cell types.	ZT 14 2	14	2	LD	2.8	pancreatic islets			Small-scale
CGD-HoS-021397	P51787	Potassium voltage-gated channel subfamily KQT member 1	Homo sapiens (Human)	17322986	HERG1a and HERG1b expression are closely linked to the cell cycle and to cell proliferation, a process dominated by clock gene activity and which controls cell division.	ZT 11 14	11	14	LD	3.4	pancreatic islets			Small-scale
CGD-HoS-021546	Q12809	Potassium voltage-gated channel subfamily H member 2	Homo sapiens (Human)	17322986	HERG1a and HERG1b expression are closely linked to the cell cycle and to cell proliferation, a process dominated by clock gene activity and which controls cell division.	ZT 23 14	23	14	LD	3.8	pancreatic islets			Small-scale
CGD-HoS-022016	Q9H252	Potassium voltage-gated channel subfamily H member 6	Homo sapiens (Human)	17322986	Three isoforms (ERG1, ERG2 and ERG3) have been detected in the brain, where they supposedly regulate the cell firing rate and hormonal secretion in neuroendocrine cells, and govern the resting membrane potential in other cell types.	ZT 11 14	11	14	LD	10.6	pancreatic islets			Small-scale
CGD-MuM-021426	P56388	Cocaine- and amphetamine-regulated transcript protein	Mus musculus (Mouse)	17372310	The mRNA level of CART is under circadian control in hypothalamic of mouse.	ZT 4 12	4	12	LD	1.33	hypothalamic		Light:6-18;dark:18-6	Small-scale
CGD-MuM-021428	P56473	Agouti-related protein	Mus musculus (Mouse)	17372310	The mRNA level of AgRP is under circadian control in testis of mouse.	ZT 0 16	0	16	LD	1.41	testis		Light:6-18;dark:18-6	Small-scale
CGD-MuM-021112	P01193	Pro-opiomelanocortin	Mus musculus (Mouse)	17372310	The mRNA level of POMC is under circadian control in hypothalamic of mouse.	ZT 0 12	0	12	LD	1.5	hypothalamic		Light:6-18;dark:18-6	Small-scale
CGD-MuM-022085	Q9R1Q6	Transmembrane protein 176B	Mus musculus (Mouse)	17372310	The mRNA level of LR is under circadian control in hypothalamic of mouse.	ZT 20 12	20	12	LD	1.57	hypothalamic		Light:6-18;dark:18-6	Small-scale
CGD-MuM-021428	P56473	Agouti-related protein	Mus musculus (Mouse)	17372310	The mRNA level of AgRP is under circadian control in hypothalamic of mouse.	ZT 0 12	0	12	LD	1.8	hypothalamic		Light:6-18;dark:18-6	Small-scale
CGD-MuM-021436	P57774	Pro-neuropeptide Y	Mus musculus (Mouse)	17372310	The mRNA level of NPY is under circadian control in hypothalamic of mouse.	ZT 20 0	20	0	LD	1.86	hypothalamic		Light:6-18;dark:18-6	Small-scale
CGD-MuM-021433	P56942	Pro-MCH	Mus musculus (Mouse)	17372310	The mRNA level of MCH is under circadian control in hypothalamic of mouse.	ZT 0 20	0	20	LD	2.02	hypothalamic		Light:6-18;dark:18-6	Small-scale
CGD-MuM-021071	O55241	Orexin	Mus musculus (Mouse)	17372310	The mRNA level of Orexin is under circadian control in hypothalamic of mouse.	ZT 20 0	20	0	LD	2.08	hypothalamic		Light:6-18;dark:18-6	Small-scale
CGD-MuM-021371	P48356	Leptin receptor	Mus musculus (Mouse)	17372310	The mRNA level of Leptin is under circadian control in hypothalamic of mouse.	ZT 16 12	16	12	LD	2.5	hypothalamic		Light:6-18;dark:18-6	Small-scale
CGD-MuM-021428	P56473	Agouti-related protein	Mus musculus (Mouse)	17372310	The mRNA level of AgRP is under circadian control in adrenal of mouse.	ZT 20 8	20	8	LD	3.44	adrenal		Light:6-18;dark:18-6	Small-scale
CGD-MuM-021147	P06804	Tumor necrosis factor	Mus musculus (Mouse)	17409491	The mRNA level of TFNα is under circadian control in Peritoneal macrophages of mouse.	ZT 14 2	14	2	LD	1.54	Peritoneal macrophages			Small-scale
CGD-MuM-021391	P51448	Nuclear receptor ROR-alpha	Mus musculus (Mouse)	17409491	The mRNA level of ROR-α is under circadian control in Peritoneal macrophages of mouse.	ZT 14 2	14	2	LD	1.61	Peritoneal macrophages			Small-scale
CGD-MuM-021173	P10749	Interleukin-1 beta	Mus musculus (Mouse)	17409491	The mRNA level of IL-1bβ is under circadian control in Peritoneal macrophages of mouse.	ZT 6 22	6	22	LD	1.67	Peritoneal macrophages			Small-scale
CGD-MuM-021159	P08505	Interleukin-6	Mus musculus (Mouse)	17409491	The mRNA level of IL-6 is under circadian control in Peritoneal macrophages of mouse.	ZT 6 2	6	2	LD	1.75	Peritoneal macrophages			Small-scale
CGD-MuM-021612	Q5D1E7	Bifunctional endoribonuclease and deubiquitinase ZC3H12A	Mus musculus (Mouse)	17409491	The mRNA level of MCP-1/JE is under circadian control in Peritoneal macrophages of mouse.	ZT 10 18	10	18	LD	2.86	Peritoneal macrophages			Small-scale
CGD-DrM-020907	A0A0B4LFH8	ATP-citrate synthase	Drosophila melanogaster	17411344	The mRNA level of ATPCL is under circadian control in head of fly.	ZT 8 20	8	20	LD	2.05	head			Small-scale
CGD-DrM-020919	A8JQU3	Gasp, isoform B	Drosophila melanogaster	17411344	The mRNA level of gasp is under circadian control in head of fly.	ZT 8 20	8	20	LD	2.6	head			Small-scale
CGD-DrM-022144	Q9VV42	HL08057p	Drosophila melanogaster	17411344	The mRNA level of Pdh is under circadian control in head of fly.	ZT 20 12	20	12	LD	2.64	head			Small-scale
CGD-DrM-021560	Q23979	Myosin-IB	Drosophila melanogaster	17411344	The mRNA level of Myo61F is under circadian control in head of fly.	ZT 8 20	8	20	LD	3.25	head			Small-scale
CGD-DrM-022140	Q9VLR8	GH19970p	Drosophila melanogaster	17411344	The mRNA level of CG8451 is under circadian control in head of fly.	ZT 20 8	20	8	LD	6	head			Small-scale
CGD-MuM-021991	Q9ERZ3	Muscarinic acetylcholine receptor M3	Mus musculus (Mouse)	17442820	Respiratory system cells contain a functional peripheral oscillator that is controlled by the SCN. Furthermore, we found that the muscarinic acetylcholine receptor genes Chm2, Chm3, and Chm4 are expressed in a circadian manner, and that mucin secretion (rather than synthesis) by the airway submucosal glands is under circadian control.	CT 20 4	20	4	DD1	2.27	lung			Small-scale
CGD-MuM-021992	Q9ERZ4	Muscarinic acetylcholine receptor M2	Mus musculus (Mouse)	17442820	Respiratory system cells contain a functional peripheral oscillator that is controlled by the SCN. Furthermore, we found that the muscarinic acetylcholine receptor genes Chm2, Chm3, and Chm4 are expressed in a circadian manner, and that mucin secretion (rather than synthesis) by the airway submucosal glands is under circadian control.	CT 16 0	16	0	DD1	2.5	lung			Small-scale
CGD-MuM-021305	P32211	Muscarinic acetylcholine receptor M4	Mus musculus (Mouse)	17442820	Respiratory system cells contain a functional peripheral oscillator that is controlled by the SCN. Furthermore, we found that the muscarinic acetylcholine receptor genes Chm2, Chm3, and Chm4 are expressed in a circadian manner, and that mucin secretion (rather than synthesis) by the airway submucosal glands is under circadian control.	CT 20 0	20	0	DD1	5.56	lung			Small-scale
CGD-ArT-022046	Q9LKL2	Two-component response regulator-like APRR1	Arabidopsis thaliana	17468223	In 2-week-old wild-type pea seedlings grown under LD (16 h light [L]:8 h dark [D]), the transcript level of the LHY/CCA1 homolog MYB1 cycles with peak expression in the morning at around 2 h after dawn, whereas TOC1 and ELF4 show evening peaks around 14 h after dawn.	ZT 12 0	12	0	LD	3.75	seedling		Light:0-16;dark:16-0	Small-scale
CGD-ArT-022090	Q9S7G7	Myb-related protein 3R-1	Arabidopsis thaliana	17468223	In 2-week-old wild-type pea seedlings grown under LD (16 h light [L]:8 h dark [D]), the transcript level of the LHY/CCA1 homolog MYB1 cycles with peak expression in the morning at around 2 h after dawn, whereas TOC1 and ELF4 show evening peaks around 14 h after dawn.	ZT 0 16	0	16	LD	50	seedling		Light:0-16;dark:16-0	Small-scale
CGD-ArT-021854	Q8S8F5	Protein ELF4-LIKE 3	Arabidopsis thaliana	17468223	In 2-week-old wild-type pea seedlings grown under LD (16 h light [L]:8 h dark [D]), the transcript level of the LHY/CCA1 homolog MYB1 cycles with peak expression in the morning at around 2 h after dawn, whereas TOC1 and ELF4 show evening peaks around 14 h after dawn.	ZT 12 4	12	4	LD	>60	seedling		Light:0-16;dark:16-0	Small-scale
CGD-MuM-021944	Q99K43	Protein regulator of cytokinesis 1	Mus musculus (Mouse)	17476214	The mRNA level of PRC is under circadian control in skeletal muscle of mice.	CT 9 5	9	5	DD1	1.5	skeletal muscle			Small-scale
CGD-MuM-021873	Q8VHJ7	Peroxisome proliferator-activated receptor gamma coactivator 1-beta	Mus musculus (Mouse)	17476214	AThe mRNA level of PGC-1β is under circadian control in skeletal muscle of mice.	CT 9 5	9	5	DD1	1.8	skeletal muscle			Small-scale
CGD-MuM-021083	O70571	[Pyruvate dehydrogenase (acetyl-transferring)] kinase isozyme 4, mitochondrial	Mus musculus (Mouse)	17476214	The mRNA level of PDK4 is under circadian control in skeletal muscle of mice.	CT 1 13	1	13	DD1	5.11	skeletal muscle			Small-scale
CGD-MuM-021873	Q8VHJ7	Peroxisome proliferator-activated receptor gamma coactivator 1-beta	Mus musculus (Mouse)	17476214	The mRNA level of PGC-1β is under circadian control in livers of mice.	CT 9 1	9	1	DD1	1.79	liver			Small-scale
CGD-MuM-022184	Q9Z2V4	Phosphoenolpyruvate carboxykinase, cytosolic [GTP]	Mus musculus (Mouse)	17476214	The mRNA level of PEPCK is under circadian control in livers of mice.	CT 13 19	13	19	DD1	1.88	liver			Small-scale
CGD-MuM-021077	O70343	Peroxisome proliferator-activated receptor gamma coactivator 1-alpha	Mus musculus (Mouse)	17476214	PGC-1alpha is a key component of the circadian oscillator that integrates the mammalian clock and energy metabolism.	CT 13 1	13	1	DD1	2	liver			Small-scale
CGD-MuM-021944	Q99K43	Protein regulator of cytokinesis 1	Mus musculus (Mouse)	17476214	The mRNA level of PRC is under circadian control in livers of mice.	CT 13 21	13	21	DD1	2.1	liver			Small-scale
CGD-MuM-021083	O70571	[Pyruvate dehydrogenase (acetyl-transferring)] kinase isozyme 4, mitochondrial	Mus musculus (Mouse)	17476214	The mRNA level of PDK4 is under circadian control in livers of mice.	CT 19 3	19	3	DD1	4	liver			Small-scale
CGD-MuM-022148	Q9WTL8	Aryl hydrocarbon receptor nuclear translocator-like protein 1	Mus musculus (Mouse)	17476214	Bmal1 shows circadian rhythm in mouse skeletal muscle.	CT 1 13	1	13	DD1	4	skeletal muscle			Small-scale
CGD-ArT-021821	Q8L500	Two-component response regulator-like APRR9	Arabidopsis thaliana	17483414	In the cca1 single mutant, the peak of PRR9 expression was reduced, consistent with published data.	ZT 4 16	4	16	LD	>100	seedling		Light:0-8;dark:8-24	Small-scale
CGD-ArT-021917	Q93WK5	Two-component response regulator-like APRR7	Arabidopsis thaliana	17483414	Mutations in CCA1 and LHY did not influence PRR7 expression as strongly as the effect on PRR9. The peak of PRR7 transcript accumulation was only slightly reduced in the double mutants cca1 lhy and cca1 toc1 and in the cca1 lhy toc1 triple mutant. It was also noted that no major difference in PPR7 was detected between wild-type plants and any single mutant assayed.	ZT 4 16	4	16	LD	>92	seedling		Light:0-8;dark:8-24	Small-scale
CGD-ArT-022109	Q9SQI2	Protein GIGANTEA	Arabidopsis thaliana	17483414	In wild-type plants, GI had a peak of expression −/−	ZT 8 16	8	16	LD	30.67	seedling		Light:0-8;dark:8-25	Small-scale
CGD-ArT-022118	Q9SXZ2	Protein FLOWERING LOCUS T	Arabidopsis thaliana	17483414	FT expression was increased compared to the wild type in cca1 toc1, lhy toc1, and cca1 lhy toc1, as it was in cca1 lhy.	ZT 12 0	12	0	LD	>19	seedling		Light:0-8;dark:8-26	Small-scale
CGD-OrS-021543	Q10CH5	Helix-loop-helix DNA-binding domain containing protein, expressed	Oryza sativa	17485859	It was found that the expression of OsPIL13 is under the control of circadian rhythms (clock), while the expression of OsPIL15 is negatively regulated by light upon the onset to light exposure of etiolated seedlings. When the rice genes (OsPIL11 to OsPIL15) were over-expressed in A. thaliana, the resulting transgenic seedlings displayed anomalous morphologies with very long hypocotyls during earl…	ZT 3 21	3	21	LD	4.67	seedling			Small-scale
CGD-ArT-022109	Q9SQI2	Protein GIGANTEA	Arabidopsis thaliana	17504813	The repression of CO mRNA by CCA1/LHY depends on GI.	ZT 9 0	9	0	LD	>100	seedling		Light:0-16;dark:16-0	Small-scale
CGD-ArT-021886	Q8W1E3	Cyclic dof factor 1	Arabidopsis thaliana	17504813	The clock-associated PRR9, PRR7 and PRR5 genes coordinately modulate the CO-FT pathway by negatively regulating the level of CDF1 mRNA, the product of which serves as a direct transcriptional repressor for CO expression.	ZT 0 18	0	18	LD	>80	seedling		Light:0-16;dark:16-0	Small-scale
CGD-MuM-020972	E9QAM5	Helicase with zinc finger domain 2	Mus musculus (Mouse)	17517647	In the case of Pparγ, although average daily levels were not different between genotypes, the robust diurnal rhythm in WT mice on the high-fat diet is in marked contrast to the nonrhythmic and highly variable levels seen in Noc−/−	ZT 8 4	8	4	LD	4.5	liver			Small-scale
CGD-OrI-021005	H6ST15	Trehalose-6-phosphate synthase 3	Oryza indica	17524436	The rice (E)-beta-caryophyllene synthase (OsTPS3) accounts for the major inducible volatile sesquiterpenes.	ZT 4 16	4	16	LD	>70	seedling		Light:7-19;dark:19-7	Small-scale
CGD-HoS-021021	O00327	Aryl hydrocarbon receptor nuclear translocator-like protein 1	Homo sapiens (Human)	17541024	The mRNA level of Bmal1 is under circadian control in aortic smooth muscle cells of human.	CT 12 0	12	0	DD2	8.1	aortic smooth muscle cells			Small-scale
CGD-HoS-021238	P18583	Protein SON	Homo sapiens (Human)	17541024	The mRNA level of dbp is under circadian control in aortic smooth muscle cells of human.	CT 0 12	0	12	DD2	10.5	aortic smooth muscle cells			Small-scale
CGD-HoS-021036	O15055	Period circadian protein homolog 2	Homo sapiens (Human)	17541024	The mRNA level of Per2 is under circadian control in aortic smooth muscle cells of human.	CT 4 12	4	12	DD2	27	aortic smooth muscle cells			Small-scale
CGD-MuM-022082	Q9R194	Cryptochrome-2	Mus musculus (Mouse)	17550994	Real-time PCR quantitatively confirmed the COSOPT results and verified that Bmal1, Per2, and Cry2 are circadian genes in skeletal muscle of mice.	CT 10 18	10	18	DD2	2.43	skeletal muscle			Small-scale
CGD-MuM-021430	P56501	Mitochondrial uncoupling protein 3	Mus musculus (Mouse)	17550994	Myod1 may be involved in the regulation of Ucp3 circadian expression given that Ucp3 peak expression occurs 8 h after peak Myod1 expression . This notion is further supported by the finding that Myod1 is capable of activating Ucp3 transcription in a peroxisome proliferator-activated receptor-dependent manner. Finally, in the Clock mutant, Ucp3 expression is dramatically phase shifted, suggesting …	CT 2 20	2	20	DD2	2.86	skeletal muscle			Small-scale
CGD-MuM-021170	P10085	Myoblast determination protein 1	Mus musculus (Mouse)	17550994	Myod1 may be involved in the regulation of Ucp3 circadian expression given that Ucp3 peak expression occurs 8 h after peak Myod1 expression . This notion is further supported by the finding that Myod1 is capable of activating Ucp3 transcription in a peroxisome proliferator-activated receptor-dependent manner. Finally, in the Clock mutant, Ucp3 expression is dramatically phase shifted, suggesting …	CT 18 22	18	22	DD2	3.11	skeletal muscle			Small-scale
CGD-MuM-021635	Q60925	D site-binding protein	Mus musculus (Mouse)	17550994	The mRNA level of Bmal1 is under circadian control in skeletal muscle of rats.	CT 10 22	10	22	DD2	5.73	skeletal muscle			Small-scale
CGD-MuM-021083	O70571	[Pyruvate dehydrogenase (acetyl-transferring)] kinase isozyme 4, mitochondrial	Mus musculus (Mouse)	17550994	Some genes in the Clock mutant still showed a daily oscillation but were phase shifted as illustrated by Ucp3 and Pdk4.	CT 2 14	2	14	DD2	7	skeletal muscle			Small-scale
CGD-DrM-022138	Q9VGZ5	Clockwork orange, isoform A	Drosophila melanogaster	17555964	Here we demonstrate a circadian function for one such target, a bHLH-Orange repressor CG17100/CLOCKWORK ORANGE (CWO). cwo is rhythmically expressed and levels are reduced in Clk mutants, suggesting that cwo is CLK-activated in vivo.cwo mutants display reduced amplitude of molecular and behavioral rhythms with lengthened periods.	ZT 12 4	12	4	LD	2	head			Small-scale
CGD-DrM-022126	Q9TVS7	PAR domain protein 1-epislon	Drosophila melanogaster	17555964	Pdp1ε levels exhibited increased trough levels at CT1 and CT5 in cwo mutants, consistent with a CWO role as a repressor of CLK activated transcripts.	CT 13 1	13	1	DD1	20	head			Small-scale
CGD-RaN-021307	P33533	Delta-type opioid receptor	Rattus norvegicus	17560558	The mRNA level of Rora is under circadian control in retina of rats.	CT 6 2	6	2	DD3	1.3	retina			Small-scale
CGD-RaN-021307	P33533	Delta-type opioid receptor	Rattus norvegicus	17560558	The mRNA level of Rora is under circadian control in retina of rats	ZT 10 2	10	2	LD	1.5	retina			Small-scale
CGD-RaN-020978	F1MAG2	Protein Npas2	Rattus norvegicus	17560558	The mRNA level of Npas2 is under circadian control in retina of rats.	CT 5 22	5	22	DD3	1.6	retina			Small-scale
CGD-RaN-020978	F1MAG2	Protein Npas2	Rattus norvegicus	17560558	The mRNA level of Npas2 is under circadian control in retina of rats.	ZT 14 2	14	2	LD	1.6	retina			Small-scale
CGD-MuM-021024	O08601	Microsomal triglyceride transfer protein large subunit	Mus musculus (Mouse)	17575276	Plasma triglyceride and cholesterol levels were high in the night due to changes in apolipoprotein B-lipoproteins in ad libitum fed rats and mice maintained in a 12-h photoperiod.Similar to the small intestine, hepatic MTP activity, protein, and mRNA levels also changed significantly within a day.	CT 16 8	16	8	DD5	1.44	Intestine			Small-scale
CGD-MuM-021024	O08601	Microsomal triglyceride transfer protein large subunit	Mus musculus (Mouse)	17575276	Plasma triglyceride and cholesterol levels were high in the night due to changes in apolipoprotein B-lipoproteins in ad libitum fed rats and mice maintained in a 12-h photoperiod.Similar to the small intestine, hepatic MTP activity, protein, and mRNA levels also changed significantly within a day.	CT 12 8	12	8	LL5	1.5	liver			Small-scale
CGD-MuM-022182	Q9Z2A7	Diacylglycerol O-acyltransferase 1	Mus musculus (Mouse)	17575276	DGAT1 mRNA levels differed at different time points, but they were not similar to the changes observed in plasma lipids.	ZT 8 20	8	20	LD	1.52	Intestine			Small-scale
CGD-MuM-020971	E9Q414	Apolipoprotein B-100	Mus musculus (Mouse)	17575276	Again, apoB-lipoprotein cholesterol changed significantly within 24 h, but HDL cholesterol did not. We also measured changes in plasma lipid levels in mice. Triglycerides in plasma as well as in apoB-lipoprotein were high in the night and low in the day. In contrast, changes in HDL levels were not significantly different.	CT 20 12	20	12	LL5	1.53	Intestine			Small-scale
CGD-MuM-021024	O08601	Microsomal triglyceride transfer protein large subunit	Mus musculus (Mouse)	17575276	Plasma triglyceride and cholesterol levels were high in the night due to changes in apolipoprotein B-lipoproteins in ad libitum fed rats and mice maintained in a 12-h photoperiod.Similar to the small intestine, hepatic MTP activity, protein, and mRNA levels also changed significantly within a day.	CT 12 0	12	0	DD5	1.56	liver			Small-scale
CGD-MuM-021024	O08601	Microsomal triglyceride transfer protein large subunit	Mus musculus (Mouse)	17575276	Plasma triglyceride and cholesterol levels were high in the night due to changes in apolipoprotein B-lipoproteins in ad libitum fed rats and mice maintained in a 12-h photoperiod.Similar to the small intestine, hepatic MTP activity, protein, and mRNA levels also changed significantly within a day.	CT 8 12	8	12	LL5	1.81	Intestine			Small-scale
CGD-MuM-020971	E9Q414	Apolipoprotein B-100	Mus musculus (Mouse)	17575276	Again, apoB-lipoprotein cholesterol changed significantly within 24 h, but HDL cholesterol did not. We also measured changes in plasma lipid levels in mice. Triglycerides in plasma as well as in apoB-lipoprotein were high in the night and low in the day. In contrast, changes in HDL levels were not significantly different.	CT 20 4	20	4	LL5	2.1	liver			Small-scale
CGD-MuM-020971	E9Q414	Apolipoprotein B-100	Mus musculus (Mouse)	17575276	Again, apoB-lipoprotein cholesterol changed significantly within 24 h, but HDL cholesterol did not. We also measured changes in plasma lipid levels in mice. Triglycerides in plasma as well as in apoB-lipoprotein were high in the night and low in the day. In contrast, changes in HDL levels were not significantly different.	ZT 12 0	12	0	LD	2.45	Intestine			Small-scale
CGD-RaN-020956	D4A1W8	Microsomal triglyceride transfer protein	Rattus norvegicus	17575276	Plasma triglyceride and cholesterol levels were high in the night due to changes in apolipoprotein B-lipoproteins in ad libitum fed rats and mice maintained in a 12-h photoperiod.Similar to the small intestine, hepatic MTP activity, protein, and mRNA levels also changed significantly within a day.	ZT 12 4	12	4	LD	2.89	intestinal tissues			Small-scale
CGD-MuM-021024	O08601	Microsomal triglyceride transfer protein large subunit	Mus musculus (Mouse)	17575276	Plasma triglyceride and cholesterol levels were high in the night due to changes in apolipoprotein B-lipoproteins in ad libitum fed rats and mice maintained in a 12-h photoperiod.Similar to the small intestine, hepatic MTP activity, protein, and mRNA levels also changed significantly within a day.	ZT 16 4	16	4	LD	7.1	intestinal tissues			Small-scale
CGD-DrM-022125	Q9TVQ4	PAR domain protein 1-gamma	Drosophila melanogaster	17578908	The amplitude of expression of per, tim, vri, and Pdp1 decreased to half the level found in wild-type flies under LD conditions	ZT 12 6	12	6	LD	8.3	head			Small-scale
CGD-ArT-021526	Q07473	Chlorophyll a-b binding protein CP29.1, chloroplastic	Arabidopsis thaliana	17587236	No regular circadian rhythm of EPR1, Lhcb or CAT3 was observed in CIR1-ox-10,suggesting that the rhythmic expression of these genes was profoundly affected.	CT 6 18	6	18	LL2	1.64	seedling		Gel-blot	Small-scale
CGD-ArT-021594	Q42547	Catalase-3	Arabidopsis thaliana	17587236	No regular circadian rhythm of EPR1, Lhcb or CAT3 was observed in CIR1-ox-10,suggesting that the rhythmic expression of these genes was profoundly affected.	CT 9 0	9	0	LL2	2.37	seedling		Gel-blot	Small-scale
CGD-ArT-022107	Q9SNB4	Transcription factor LUX	Arabidopsis thaliana	17587236	The expression of CCA1, LHY, TOC1 and LUX was found to oscillate with a shorter period length in the CIR1-ox-10 plants than in wild-type plants, and showed no subsequent, overt oscillations after 72 h under LL conditions,	CT 9 0	9	0	LL2	3.5	seedling		Gel-blot	Small-scale
CGD-ArT-020931	B3H5A8	Protein REVEILLE 7	Arabidopsis thaliana	17587236	No regular circadian rhythm of EPR1, Lhcb or CAT3 was observed in CIR1-ox-10,suggesting that the rhythmic expression of these genes was profoundly affected.	CT 6 15	6	15	LL1	4	seedling		Gel-blot	Small-scale
CGD-ArT-020987	F4K5X6	Protein REVEILLE 2	Arabidopsis thaliana	17587236	CIR1 is possibly part of a regulatory feedback loop that controls a subset of the circadian outputs and modulates the central oscillator in Arabidopsis.	ZT 16 20	16	20	LD	4.55	seedling		Gel-blot	Small-scale
CGD-ArT-020987	F4K5X6	Protein REVEILLE 2	Arabidopsis thaliana	17587236	CIR1 is possibly part of a regulatory feedback loop that controls a subset of the circadian outputs and modulates the central oscillator in Arabidopsis.	CT 20 4	20	4	LL1	5.2	seedling		Gel-blot	Small-scale
CGD-ArT-022046	Q9LKL2	Two-component response regulator-like APRR1	Arabidopsis thaliana	17587236	The expression of CCA1, LHY, TOC1 and LUX was found to oscillate with a shorter period length in the CIR1-ox-10 plants than in wild-type plants, and showed no subsequent, overt oscillations after 72 h under LL conditions,	CT 9 0	9	0	LL2	>18	seedling		Gel-blot	Small-scale
CGD-ArT-021578	Q39057	Zinc finger protein CONSTANS	Arabidopsis thaliana	17587236	Although the rhythmic expression of CO was almost unaffected in cir1 compared with that of the wild-type, expression of FT increased in the cir1 background at almost every time point under LD conditions.	ZT 12 4	12	4	LD	15.33	seedling		light:0-16 dark:16-24	Small-scale
CGD-ArT-022118	Q9SXZ2	Protein FLOWERING LOCUS T	Arabidopsis thaliana	17587236	Although the rhythmic expression of CO was almost unaffected in cir1 compared with that of the wild-type, expression of FT increased in the cir1 background at almost every time point under LD conditions.	ZT 16 0	16	0	LD	>10	seedling		light:0-16 dark:16-24	Small-scale
CGD-ArT-021578	Q39057	Zinc finger protein CONSTANS	Arabidopsis thaliana	17587236	Although the rhythmic expression of CO was almost unaffected in cir1 compared with that of the wild-type, expression of FT increased in the cir1 background at almost every time point under LD conditions.	ZT 16 4	16	4	LD	>20	seedling		light:0-16 dark:16-24	Small-scale
CGD-ArT-022118	Q9SXZ2	Protein FLOWERING LOCUS T	Arabidopsis thaliana	17587236	Although the rhythmic expression of CO was almost unaffected in cir1 compared with that of the wild-type, expression of FT increased in the cir1 background at almost every time point under LD conditions.	ZT 12 0	12	0	LD	>23	seedling		light:0-16 dark:16-24	Small-scale
CGD-ArT-020987	F4K5X6	Protein REVEILLE 2	Arabidopsis thaliana	17587236	CIR1 is possibly part of a regulatory feedback loop that controls a subset of the circadian outputs and modulates the central oscillator in Arabidopsis.	CT 20 4	20	4	LL1	6.19	seedling			Small-scale
CGD-MuM-021496	Q01341	Adenylate cyclase type 6	Mus musculus (Mouse)	17597072	miR-96 and miR-182 are involved in circadian rhythm regulation, perhaps by modulating the expression of adenylyl cyclase VI (ADCY6).	ZT 9 17	9	17	LD	2.48	retina			Small-scale
CGD-ArT-021222	P15456	12S seed storage protein CRB	Arabidopsis thaliana	17617174	Mutations in CRB affected the circadian system, altering the expression of both oscillator and output genes in Arabidopsis.	CT 16 12	16	12	LL4	3.09	seedling		North Blot	Small-scale
CGD-ArT-022087	Q9S713	Serine/threonine-protein kinase STN7, chloroplastic	Arabidopsis thaliana	17617174	The expression of STN7 itself is under circadian control with a peak of transcript accumulation around dawn. Mutating STN7 affects thecircadian pattern of CCA1 expression in continuous light,with a greater amplitude of CCA1 expression in stn7 than inwild type and a delay in returning to trough levels.	CT 2 20	2	20	LL4	2.9	seedling			Small-scale
CGD-ArT-021526	Q07473	Chlorophyll a-b binding protein CP29.1, chloroplastic	Arabidopsis thaliana	17617174	LHCB and ATGRP7 are also affected in crb plants. Interestingly,levels of LHCB are higher in the crb-1 plants compared with wild-type plants, whereas levels of ATGRP7 are partially repressed.	CT 0 16	0	16	LL1	3.67	seedling			Small-scale
CGD-MuM-021628	Q60674	Nuclear receptor subfamily 1 group D member 2	Mus musculus (Mouse)	17624301	DBP, Rev-erbα, and Rev-erbβ, downstream transcriptional targets of Bmal1 and Npas2, exhibited mean acrophases of ZT8.5, ZT 5.6, and ZT8.10 in all three tissues(livers,epididymal white adipose tissues and brown adipose tissues) .	ZT 8 0	8	0	LD	2.44	epididymal white adipose tissue			Small-scale
CGD-MuM-021078	O70361	Period circadian protein homolog 3	Mus musculus (Mouse)	17624301	The circadian clock is subject to food entrainment. Since PPAR浼	ZT 8 0	8	0	LD	2.46	epididymal white adipose tissue			Small-scale
CGD-MuM-021635	Q60925	D site-binding protein	Mus musculus (Mouse)	17624301	DBP, Rev-erbα, and Rev-erbβ, downstream transcriptional targets of Bmal1 and Npas2, exhibited mean acrophases of ZT8.5, ZT 5.6, and ZT8.4 in all three tissues(livers,epididymal white adipose tissues and brown adipose tissues) .	ZT 8 0	8	0	LD	2.75	epididymal white adipose tissue			Small-scale
CGD-MuM-022148	Q9WTL8	Aryl hydrocarbon receptor nuclear translocator-like protein 1	Mus musculus (Mouse)	17624301	The positive circadian transcriptional regulators, Bmal1 and Npas2, displayed similar expression profiles and amplitudes in all three tissues(livers,epididymal white adipose tissues and brown adipose tissues) of wild type and PPARα-null mice. The profile of Bmal1 and Npas2 mRNA levels, normalized to Cyclophilin B, displayed mean acrophase values of ZT 20.9 and 21.7, respectively.	ZT 0 12	0	12	LD	3.03	epididymal white adipose tissue			Small-scale
CGD-MuM-021628	Q60674	Nuclear receptor subfamily 1 group D member 2	Mus musculus (Mouse)	17624301	DBP, Rev-erbα, and Rev-erbβ, downstream transcriptional targets of Bmal1 and Npas2, exhibited mean acrophases of ZT8.5, ZT 5.6, and ZT8.10 in all three tissues(livers,epididymal white adipose tissues and brown adipose tissues) .	ZT 4 20	4	20	LD	4.25	brown adipose tissue			Small-scale
CGD-MuM-021078	O70361	Period circadian protein homolog 3	Mus musculus (Mouse)	17624301	The expression profile of the negative circadian transcriptional regulators, Per1 and Per3, displayed mean acrophases of ZT11.4 and ZT10.6, respectively, reflecting an ~10 hr time difference relative to Bmal1 and Npas2. The amplitudes of Per1 and Per3 were similar between wild type and PPARα-null mice in all tissues except eWAT.	ZT 8 0	8	0	LD	4.6	brown adipose tissue			Small-scale
CGD-MuM-022172	Q9Z0R9	Fatty acid desaturase 2	Mus musculus (Mouse)	17624301	The mRNAs of the lipid metabolic enzymes acyl Co-A oxidase (ACOX1), fatty acid desaturase 2 (FADS2), and elongation of very long chain fatty acid 5 (Elovl5) displayed statistically significant circadian oscillations in wild type and PPARα-null mice; however, the amplitude of ACOX1 was markedly attenuated in the PPARα-null mice.	ZT 20 16	20	16	LD	4.77	liver			Small-scale
CGD-MuM-021059	O35973	Period circadian protein homolog 1	Mus musculus (Mouse)	17624301	The expression profile of the negative circadian transcriptional regulators, Per1 and Per3, displayed mean acrophases of ZT11.4 and ZT10.6, respectively, reflecting an ~10 hr time difference relative to Bmal1 and Npas2. The amplitudes of Per1 and Per3 were similar between wild type and PPARα-null mice in all tissues except eWAT.	ZT 12 0	12	0	LD	5	liver			Small-scale
CGD-MuM-021479	P97460	Neuronal PAS domain-containing protein 2	Mus musculus (Mouse)	17624301	The positive circadian transcriptional regulators, Bmal1 and Npas2, displayed similar expression profiles and amplitudes in all three tissues (livers,epididymal white adipose tissues and brown adipose tissues) of wild type and PPARα-null mice. The profile of Bmal1 and Npas2 mRNA levels, normalized to Cyclophilin B, displayed mean acrophase values of ZT 20.9 and 21.7, respectively.	ZT 20 8	20	8	LD	5	epididymal white adipose tissue			Small-scale
CGD-MuM-022079	Q9R0H0	Peroxisomal acyl-coenzyme A oxidase 1	Mus musculus (Mouse)	17624301	The mRNAs of the lipid metabolic enzymes acyl Co-A oxidase (ACOX1), fatty acid desaturase 2 (FADS2), and elongation of very long chain fatty acid 5 (Elovl5) displayed statistically significant circadian oscillations in wild type and PPARα-null mice; however, the amplitude of ACOX1 was markedly attenuated in the PPARα-null mice.	ZT 0 16	0	16	LD	5.09	liver			Small-scale
CGD-MuM-021078	O70361	Period circadian protein homolog 3	Mus musculus (Mouse)	17624301	The expression profile of the negative circadian transcriptional regulators, Per1 and Per3, displayed mean acrophases of ZT11.4 and ZT10.6, respectively, reflecting an ~10 hr time difference relative to Bmal1 and Npas2. The amplitudes of Per1 and Per3 were similar between wild type and PPARα-null mice in all tissues except eWAT.	ZT 8 4	8	4	LD	5.2	heart			Small-scale
CGD-MuM-021589	Q3UV55	Nuclear receptor subfamily 1 group D member 1	Mus musculus (Mouse)	17624301	DBP, Rev-erbα, and Rev-erbβ, downstream transcriptional targets of Bmal1 and Npas2, exhibited mean acrophases of ZT8.5, ZT 5.6, and ZT8.7 in all three tissues(livers,epididymal white adipose tissues and brown adipose tissues) .	ZT 8 20	8	20	LD	5.25	epididymal white adipose tissue			Small-scale
CGD-MuM-021059	O35973	Period circadian protein homolog 1	Mus musculus (Mouse)	17624301	The expression profile of the negative circadian transcriptional regulators, Per1 and Per3, displayed mean acrophases of ZT11.4 and ZT10.6, respectively, reflecting an ~10 hr time difference relative to Bmal1 and Npas2. The amplitudes of Per1 and Per3 were similar between wild type and PPARα-null mice in all tissues except eWAT.	ZT 8 0	8	0	LD	5.67	brown adipose tissue			Small-scale
CGD-MuM-021769	Q8BHI7	Elongation of very long chain fatty acids protein 5	Mus musculus (Mouse)	17624301	The mRNAs of the lipid metabolic enzymes acyl Co-A oxidase (ACOX1), fatty acid desaturase 2 (FADS2), and elongation of very long chain fatty acid 5 (Elovl5) displayed statistically significant circadian oscillations in wild type and PPARα-null mice; however, the amplitude of ACOX1 was markedly attenuated in the PPARα-null mice.	ZT 0 16	0	16	LD	5.9	liver			Small-scale
CGD-MuM-022148	Q9WTL8	Aryl hydrocarbon receptor nuclear translocator-like protein 1	Mus musculus (Mouse)	17624301	Under conditions of ad libitum food access, the amplitudes and acrophase for representative circadian gene markers (Bmal1, Per3, Rev-erbα) were similar in the BAT and cardiac tissue of wild type and PPARα-null mice.	ZT 0 8	0	8	LD	7.5	heart			Small-scale
CGD-MuM-021635	Q60925	D site-binding protein	Mus musculus (Mouse)	17624301	DBP, Rev-erbα, and Rev-erbβ, downstream transcriptional targets of Bmal1 and Npas2, exhibited mean acrophases of ZT8.5, ZT 5.6, and ZT8.4 in all three tissues(livers,epididymal white adipose tissues and brown adipose tissues) .	ZT 8 0	8	0	LD	10	brown adipose tissue			Small-scale
CGD-MuM-021589	Q3UV55	Nuclear receptor subfamily 1 group D member 1	Mus musculus (Mouse)	17624301	Under conditions of ad libitum food access, the amplitudes and acrophase for representative circadian gene markers (Bmal1, Per3, Rev-erbα) were similar in the BAT and cardiac tissue of wild type and PPARα-null mice.	ZT 8 0	8	0	LD	14	heart			Small-scale
CGD-MuM-021589	Q3UV55	Nuclear receptor subfamily 1 group D member 1	Mus musculus (Mouse)	17624301	DBP, Rev-erbα, and Rev-erbβ, downstream transcriptional targets of Bmal1 and Npas2, exhibited mean acrophases of ZT8.5, ZT 5.6, and ZT8.7 in all three tissues(livers,epididymal white adipose tissues and brown adipose tissues) .	ZT 4 20	4	20	LD	14.55	brown adipose tissue			Small-scale
CGD-MuM-021078	O70361	Period circadian protein homolog 3	Mus musculus (Mouse)	17624301	The expression profile of the negative circadian transcriptional regulators, Per1 and Per3, displayed mean acrophases of ZT11.4 and ZT10.6, respectively, reflecting an ~10 hr time difference relative to Bmal1 and Npas2. The amplitudes of Per1 and Per3 were similar between wild type and PPARα-null mice in all tissues except eWAT.	ZT 8 0	8	0	LD	23	liver			Small-scale
CGD-MuM-021479	P97460	Neuronal PAS domain-containing protein 2	Mus musculus (Mouse)	17624301	The positive circadian transcriptional regulators, Bmal1 and Npas2, displayed similar expression profiles and amplitudes in all three tissues (livers,epididymal white adipose tissues and brown adipose tissues) of wild type and PPARα-null mice. The profile of Bmal1 and Npas2 mRNA levels, normalized to Cyclophilin B, displayed mean acrophase values of ZT 20.9 and 21.7, respectively.	ZT 0 12	0	12	LD	70	brown adipose tissue			Small-scale
CGD-MuM-021655	Q62296	Transcriptional enhancer factor TEF-3	Mus musculus (Mouse)	17646651	The deletion of the clock-controlled genes (CCG) PAR bZip transcription factors Dbp, Tef, and Hlf only moderately affects the circadian clock but leads to pronounced disturbances of locomotor activity.	ZT 0 12	0	12	LD	6.67	liver			Small-scale
CGD-ArT-020918	A7XGN8	Disease susceptibility protein LOV1	Arabidopsis thaliana	17653269	LOV1 functions as a floral repressor that negatively regulates CO expression under long-day conditions and acts as a common regulator of two intersecting pathways that regulate flowering time and the cold response, respectively.	CT 0 12	0	12	LL1	2.63	seedling			Small-scale
CGD-MuM-022064	Q9QUJ7	Long-chain-fatty-acid--CoA ligase 4	Mus musculus (Mouse)	17660448	Acsl4 and Fabp1 mRNA levels in the liver of mouse showed daily rhythms in wild-type mice.	ZT 12 0	12	0	LD	2.67	liver			Small-scale
CGD-MuM-021137	P05202	Aspartate aminotransferase, mitochondrial	Mus musculus (Mouse)	17660448	Acsl4 and Fabp1 mRNA levels in the liver of mouse showed daily rhythms in wild-type mice.	ZT 12 0	12	0	LD	2.71	liver			Small-scale
CGD-MuM-021654	Q62264	Thyroid hormone-inducible hepatic protein	Mus musculus (Mouse)	17660449	The daily rhythm of Spot14 expression in the liver is under the control of the light-entrainable oscillator, food-entrainable oscillator, and food-derived nutrients, in a separate or cooperative manner.	ZT 15 3	15	3	LD	11.11	liver		North Blot	Small-scale
CGD-MuM-021654	Q62264	Thyroid hormone-inducible hepatic protein	Mus musculus (Mouse)	17660449	The daily rhythm of Spot14 expression in the liver is under the control of the light-entrainable oscillator, food-entrainable oscillator, and food-derived nutrients, in a separate or cooperative manner.	ZT 15 3	15	3	LD	50	liver		North Blot	Small-scale
CGD-MuM-021392	P51450	Nuclear receptor ROR-gamma	Mus musculus (Mouse)	17666523	The RORα1 and RORγ1 isoforms, but not RORα4, show an oscillatory pattern of expression during circadian rhythm.	ZT 16 4	16	4	LD	3	liver			Small-scale
CGD-NeC-021956	Q9C3Y6	Uncharacterized protein	Neurospora crassa	17671094	vvd(C108A) mutants that lack the light function of VVD maintain a dark activity that transiently influences the phase of conidiation, indicating that VVD influences the time of conidiation downstream from the clock.	CT 12 20	12	20	DD2	5.26	cell			Small-scale
CGD-NeC-021956	Q9C3Y6	Uncharacterized protein	Neurospora crassa	17671094	vvd(C108A) mutants that lack the light function of VVD maintain a dark activity that transiently influences the phase of conidiation, indicating that VVD influences the time of conidiation downstream from the clock.	CT 12 20	12	20	DD2	6.71	cell			Small-scale
CGD-RaN-021143	P06536	Glucocorticoid receptor	Rattus norvegicus	17674160	The mRNA level of Nr3cl is under circadian control in livers of rats.	ZT 14 6	14	6	LD	1.64	liver			Small-scale
CGD-RaN-021327	P35952	Low-density lipoprotein receptor	Rattus norvegicus	17674160	Concentrations of hepatic LDLR mRNA showed circadian variation reaching a peak (~49 fmol/g) at the early dark cycle (circa 14–18 h) and nadir (~25 fmol/g) at the early light cycle (4–6 h).	ZT 14 4	14	4	LD	1.85	liver			Small-scale
CGD-RaN-021282	P26433	Sodium/hydrogen exchanger 3	Rattus norvegicus	17675004	The mRNA level of NHE3 is under circadian control in colon of rats.	ZT 20 0	20	0	LD	2.13	colon			Small-scale
CGD-RaN-021985	Q9EPW1	Aryl hydrocarbon receptor nuclear translocator-like protein 1	Rattus norvegicus	17675004	The mRNA level of Bmal1 is under circadian control in SCN of rats.	ZT 16 4	16	4	LD	2.17	SCN			Small-scale
CGD-RaN-021568	Q32Q86	Cryptochrome-1	Rattus norvegicus	17675004	The mRNA level of Cry1 is under circadian control in colon of rats.	CT 0 8	0	8	DD17	2.5	colon			Small-scale
CGD-RaN-022158	Q9WVS9	Circadian locomoter output cycles protein kaput	Rattus norvegicus	17675004	The mRNA level of Clock is under circadian control in liver of rats.	CT 0 12	0	12	DD17	2.5	liver			Small-scale
CGD-RaN-021985	Q9EPW1	Aryl hydrocarbon receptor nuclear translocator-like protein 1	Rattus norvegicus	17675004	The mRNA level of Bmal1 is under circadian control in colon of rats.	CT 0 12	0	12	DD1	2.67	colon			Small-scale
CGD-RaN-021793	Q8CHI5	Period circadian protein homolog 1	Rattus norvegicus	17675004	The mRNA level of Per1 is under circadian control in SCN of rats.	ZT 4 16	4	16	LD	3	SCN			Small-scale
CGD-RaN-022158	Q9WVS9	Circadian locomoter output cycles protein kaput	Rattus norvegicus	17675004	The mRNA level of Clock is under circadian control in colon of rats.	CT 0 8	0	8	DD17	3.33	colon			Small-scale
CGD-RaN-022186	Q9Z301	Period circadian protein homolog 2	Rattus norvegicus	17675004	The mRNA level of Per2 is under circadian control in SCN of rats.	ZT 12 20	12	20	LD	3.92	SCN			Small-scale
CGD-RaN-022186	Q9Z301	Period circadian protein homolog 2	Rattus norvegicus	17675004	The mRNA level of Per2 is under circadian control in colon of rats.	CT 12 8	12	8	DD17	4.35	colon			Small-scale
CGD-RaN-021568	Q32Q86	Cryptochrome-1	Rattus norvegicus	17675004	The mRNA level of Cry1 is under circadian control in liver of rats.	CT 0 8	0	8	DD17	5	liver			Small-scale
CGD-RaN-022186	Q9Z301	Period circadian protein homolog 2	Rattus norvegicus	17675004	The mRNA level of Per2 is under circadian control in liver of rats.	CT 16 4	16	4	DD17	5	liver			Small-scale
CGD-RaN-021793	Q8CHI5	Period circadian protein homolog 1	Rattus norvegicus	17675004	The mRNA level of Per1 is under circadian control in colon of rats.	CT 12 20	12	20	DD17	6.25	colon			Small-scale
CGD-RaN-021793	Q8CHI5	Period circadian protein homolog 1	Rattus norvegicus	17675004	The aim of the study was to provide insight into the circadian core clock mechanism within the rat colon. The question of whether the colonic clock drives circadian expression in NHE4, an electroneutral Na(+)/H(+) exchanger, was also addressed.	CT 12 0	12	0	DD17	16.67	liver			Small-scale
CGD-RaN-021696	Q6EEZ5	Rev-erb alpha	Rattus norvegicus	17675004	The mRNA level of Nr1d1is under circadian control in colon of rats.	CT 12 20	12	20	DD17	100	colon			Small-scale
CGD-RaN-021985	Q9EPW1	Aryl hydrocarbon receptor nuclear translocator-like protein 1	Rattus norvegicus	17675004	The mRNA level of Bmal1 is under circadian control in liver of rats.	CT 0 12	0	12	DD17	125	liver			Small-scale
CGD-RaN-021696	Q6EEZ5	Rev-erb alpha	Rattus norvegicus	17675004	The mRNA level of Nr1d1 is under circadian control in liver of rats.	CT 8 20	8	20	DD17	500	liver			Small-scale
CGD-GaG-021086	O73700	Voltage-dependent L-type calcium channel subunit alpha-1D	Gallus gallus	17683482	The L-type VGCCs in chick cone photoreceptors are under circadian control.	CT 12 0	12	0	DD2	7	cone photoreceptor			Small-scale
CGD-ArT-022046	Q9LKL2	Two-component response regulator-like APRR1	Arabidopsis thaliana	17683937	The expression of TOC1 is cyclic in Arabidopsis seeds.	ZT 9 3	9	3	LD	9.5	seedling			Small-scale
CGD-ArT-021475	P92973	Protein CCA1	Arabidopsis thaliana	17683937	The expression of CCA1 is cyclic in Arabidopsis seeds.	ZT 0 12	0	12	LD	33	seedling			Small-scale
CGD-ArT-021711	Q6R0H1	Protein LHY	Arabidopsis thaliana	17683937	The expression of LHY is cyclic in Arabidopsis seeds.	ZT 0 12	0	12	LD	37	seedling			Small-scale
CGD-ArT-021701	Q6LA42	Two-component response regulator-like APRR5	Arabidopsis thaliana	17693530	ZTL targets PRR5 for degradation by 26S proteasomes in the circadian clock and in early photomorphogenesis.	ZT 9 1	9	1	LD	>100	seedling			Small-scale
CGD-ArT-021701	Q6LA42	Two-component response regulator-like APRR5	Arabidopsis thaliana	17693530	ZTL targets PRR5 for degradation by 26S proteasomes in the circadian clock and in early photomorphogenesis.	CT 13 1	13	1	DD1	>55	seedling			Small-scale
CGD-ArT-021701	Q6LA42	Two-component response regulator-like APRR5	Arabidopsis thaliana	17693530	ZTL targets PRR5 for degradation by 26S proteasomes in the circadian clock and in early photomorphogenesis.	CT 11 1	11	1	LL1	>60	seedling			Small-scale
CGD-RaN-021193	P12336	Solute carrier family 2, facilitated glucose transporter member 2	Rattus norvegicus	17712721	GLUT2-mRNA shows significant diurnal variation, which is stronger in metabolically healthy rats.	ZT 23 8	23	8	LD	4	pancreas			Small-scale
CGD-RaN-021230	P17712	Glucokinase	Rattus norvegicus	17712721	Investigations of GCK-mRNA expression revealed a clear circadian pattern in 6-week-old rats; the highest values were determined within the second half of the light period.The amplitude was higher for diabetic GK rats than for Wistar rats.	ZT 13 3	13	3	LD	>40	pancreas			Small-scale
CGD-GaG-021832	Q8QGQ6	Circadian locomoter output cycles protein kaput	Gallus gallus	17716782	Clock and Cry1 mRNA contents showed episodic alterations within 24 h in vitro under DD conditions	CT 22 14	22	14	DD17	1.9	pineal glands of chicken embryos		in vitro	Small-scale
CGD-RaN-021793	Q8CHI5	Period circadian protein homolog 1	Rattus norvegicus	17761890	The RT-PCR analysis showed rhythmic changes of Per1 mRNA level in the rat uteri at the diestrous stage. The trough and peak of Per1 expression appeared around ZT 0 and ZT 8 respectively.	ZT 8 0	8	0	LD	4.76	uteri			Small-scale
CGD-RaN-021145	P06762	Heme oxygenase 1	Rattus norvegicus	17822843	Ethanol feeding of prepubertal rats significantly changed the 24-h pattern of expression of NOS1, NOS2 and HO-1 in the adenohypophysis and augmented NOS2 and HO-1 mRNA levels.	ZT 9 5	9	5	LD	2	adenohypophysis			Small-scale
CGD-RaN-021523	Q06518	Nitric oxide synthase, inducible	Rattus norvegicus	17822843	Ethanol feeding of prepubertal rats significantly changed the 24-h pattern of expression of NOS1, NOS2 and HO-1 in the adenohypophysis and augmented NOS2 and HO-1 mRNA levels.	ZT 0 12	0	12	LD	5	adenohypophysis			Small-scale
CGD-RaN-021292	P29476	Nitric oxide synthase, brain	Rattus norvegicus	17822843	Ethanol feeding of prepubertal rats significantly changed the 24-h pattern of expression of NOS1, NOS2 and HO-1 in the adenohypophysis and augmented NOS2 and HO-1 mRNA levels.	ZT 17 13	17	13	LD	27	adenohypophysis			Small-scale
CGD-RaN-021793	Q8CHI5	Period circadian protein homolog 1	Rattus norvegicus	17823250	The mRNA level of Per1 is under circadian control in PC15 cells of rats.	CT 20 0	20	0	DD1	1.71	PC12 cell			Small-scale
CGD-RaN-021568	Q32Q86	Cryptochrome-1	Rattus norvegicus	17823250	The mRNA level of Cry1 is under circadian control in PC14 cells of rats.	CT 16 0	16	0	DD1	1.81	PC12 cell			Small-scale
CGD-RaN-021985	Q9EPW1	Aryl hydrocarbon receptor nuclear translocator-like protein 1	Rattus norvegicus	17823250	The mRNA level of Bmal1 is under circadian control in PC13 cells of rats.	CT 8 0	8	0	DD1	2.21	PC12 cell			Small-scale
CGD-RaN-021705	Q6P788	Cyclic AMP-dependent transcription factor ATF-5	Rattus norvegicus	17823250	The mRNA level of Atf5 is under circadian control in PC16 cells of rats.	CT 8 0	8	0	DD1	2.38	PC12 cell			Small-scale
CGD-RaN-021705	Q6P788	Cyclic AMP-dependent transcription factor ATF-5	Rattus norvegicus	17823250	The mRNA level of Atf5 is under circadian control in livers of rats.	CT 4 16	4	16	DD1	2.69	liver			Small-scale
CGD-RaN-021665	Q63503	Nuclear receptor subfamily 1 group D member 1	Rattus norvegicus	17823250	The mRNA level of Nr1d1 is under circadian control in PC12 cells of rats.	CT 16 4	16	4	DD1	4.53	PC12 cell			Small-scale
CGD-MuM-022077	Q9QZ04	MAGE-like protein 2	Mus musculus (Mouse)	17893678	The robust rhythmicity of Magel2 expression in the SCN and the altered behavioral rhythmicity of null mice reveal Magel2 to be a clock-controlled circadian output gene whose disruption results in some of the phenotypes characteristic of PWS.	CT 8 14	8	14	DD1	1.64	arcuate nuclei			Small-scale
CGD-MuM-022077	Q9QZ04	MAGE-like protein 2	Mus musculus (Mouse)	17893678	The robust rhythmicity of Magel2 expression in the SCN and the altered behavioral rhythmicity of null mice reveal Magel2 to be a clock-controlled circadian output gene whose disruption results in some of the phenotypes characteristic of PWS.	CT 2 14	2	14	DD1	2.59	paraventricular nuclei			Small-scale
CGD-MuM-022077	Q9QZ04	MAGE-like protein 2	Mus musculus (Mouse)	17893678	The robust rhythmicity of Magel2 expression in the SCN and the altered behavioral rhythmicity of null mice reveal Magel2 to be a clock-controlled circadian output gene whose disruption results in some of the phenotypes characteristic of PWS.	CT 8 14	8	14	DD1	3.13	SCN			Small-scale
CGD-MuM-022077	Q9QZ04	MAGE-like protein 2	Mus musculus (Mouse)	17893678	The robust rhythmicity of Magel2 expression in the SCN and the altered behavioral rhythmicity of null mice reveal Magel2 to be a clock-controlled circadian output gene whose disruption results in some of the phenotypes characteristic of PWS.	CT 20 14	20	14	DD1	3.36	ventromedial nuclei			Small-scale
CGD-MuM-022077	Q9QZ04	MAGE-like protein 2	Mus musculus (Mouse)	17893678	The robust rhythmicity of Magel2 expression in the SCN and the altered behavioral rhythmicity of null mice reveal Magel2 to be a clock-controlled circadian output gene whose disruption results in some of the phenotypes characteristic of PWS.	ZT 10 22	10	22	LD	3.8	SCN			Small-scale
CGD-MuM-022077	Q9QZ04	MAGE-like protein 2	Mus musculus (Mouse)	17893678	The robust rhythmicity of Magel2 expression in the SCN and the altered behavioral rhythmicity of null mice reveal Magel2 to be a clock-controlled circadian output gene whose disruption results in some of the phenotypes characteristic of PWS.	ZT 10 22	10	22	LD	4.67	arcuate nuclei			Small-scale
CGD-MuM-022077	Q9QZ04	MAGE-like protein 2	Mus musculus (Mouse)	17893678	The robust rhythmicity of Magel2 expression in the SCN and the altered behavioral rhythmicity of null mice reveal Magel2 to be a clock-controlled circadian output gene whose disruption results in some of the phenotypes characteristic of PWS.	ZT 10 22	10	22	LD	9.8	ventromedial nuclei			Small-scale
CGD-RaN-021985	Q9EPW1	Aryl hydrocarbon receptor nuclear translocator-like protein 1	Rattus norvegicus	17915197	The mRNA level of Bmal1 is under circadian control in nucleus ambiguus of rats.	ZT 2 10	2	10	LD	1.67	nucleus ambiguus			Small-scale
CGD-RaN-021985	Q9EPW1	Aryl hydrocarbon receptor nuclear translocator-like protein 1	Rattus norvegicus	17915197	The mRNA level of Bmal1 is under circadian control in dorsomedial nucleus of rats.	ZT 2 10	2	10	LD	1.8	dorsal vagal motor nucleus			Small-scale
CGD-RaN-022186	Q9Z301	Period circadian protein homolog 2	Rattus norvegicus	17915197	The mRNA level of Per2 is under circadian control in dorsomedial nucleus of rats.	ZT 2 14	2	14	LD	1.8	dorsomedial nucleus			Small-scale
CGD-RaN-021985	Q9EPW1	Aryl hydrocarbon receptor nuclear translocator-like protein 1	Rattus norvegicus	17915197	The mRNA level of Bmal1 is under circadian control in AV3V of rats.	ZT 18 6	18	6	LD	1.95	AV3V			Small-scale
CGD-RaN-021985	Q9EPW1	Aryl hydrocarbon receptor nuclear translocator-like protein 1	Rattus norvegicus	17915197	The mRNA level of Bmal1 is under circadian control in caudal ventrolateral medulla of rats.	ZT 22 14	22	14	LD	2	caudal ventrolateral medulla			Small-scale
CGD-RaN-022186	Q9Z301	Period circadian protein homolog 2	Rattus norvegicus	17915197	The mRNA level of Per2 is under circadian control in caudal ventrolateral medulla of rats.	ZT 10 6	10	6	LD	2	caudal ventrolateral medulla			Small-scale
CGD-RaN-022186	Q9Z301	Period circadian protein homolog 2	Rattus norvegicus	17915197	The mRNA level of Per2 is under circadian control in area postrema of rats.	ZT 14 2	14	2	LD	2.05	area postrema			Small-scale
CGD-RaN-022186	Q9Z301	Period circadian protein homolog 2	Rattus norvegicus	17915197	The mRNA level of Per2 is under circadian control in nucleus ambiguus of rats.	ZT 14 6	14	6	LD	2.07	nucleus ambiguus			Small-scale
CGD-RaN-021319	P35427	60S ribosomal protein L13a	Rattus norvegicus	17915197	The mRNA level of rpl13a is under circadian control in AV3V of rats.	ZT 18 6	18	6	LD	2.22	AV3V			Small-scale
CGD-RaN-021133	P04797	Glyceraldehyde-3-phosphate dehydrogenase	Rattus norvegicus	17915197	The mRNA level of gapdh is under circadian control in AV3V of rats.	ZT 18 6	18	6	LD	2.3	AV3V			Small-scale
CGD-RaN-021985	Q9EPW1	Aryl hydrocarbon receptor nuclear translocator-like protein 1	Rattus norvegicus	17915197	The mRNA level of Bmal1 is under circadian control in paraventricular nucleus of rats.	ZT 2 14	2	14	LD	2.36	paraventricular nucleus			Small-scale
CGD-RaN-021985	Q9EPW1	Aryl hydrocarbon receptor nuclear translocator-like protein 1	Rattus norvegicus	17915197	The mRNA level of Bmal1 is under circadian control in area postrema of rats.	ZT 22 18	22	18	LD	2.41	area postrema			Small-scale
CGD-RaN-021985	Q9EPW1	Aryl hydrocarbon receptor nuclear translocator-like protein 1	Rattus norvegicus	17915197	The mRNA level of Bmal1 is under circadian control in dorsomedial nucleus of rats.	ZT 22 10	22	10	LD	2.53	dorsomedial nucleus			Small-scale
CGD-RaN-022186	Q9Z301	Period circadian protein homolog 2	Rattus norvegicus	17915197	The mRNA level of Per2 is under circadian control in paraventricular nucleus of rats.	ZT 14 6	14	6	LD	2.63	paraventricular nucleus			Small-scale
CGD-RaN-021248	P19944	60S acidic ribosomal protein P1	Rattus norvegicus	17915197	The mRNA level of rplp1 is under circadian control in AV3V of rats.	ZT 18 6	18	6	LD	2.81	AV3V			Small-scale
CGD-RaN-022186	Q9Z301	Period circadian protein homolog 2	Rattus norvegicus	17915197	The mRNA level of Per2 is under circadian control in dorsal vagal motor nucleus of rats.	ZT 14 2	14	2	LD	3.29	dorsal vagal motor nucleus			Small-scale
CGD-RaN-022186	Q9Z301	Period circadian protein homolog 2	Rattus norvegicus	17915197	The mRNA level of Per2 is under circadian control in AV3V of rats.	ZT 18 2	18	2	LD	6.38	AV3V			Small-scale
CGD-MeG-020998	G1NK61	Uncharacterized protein	Meleagris gallopavo	17935892	The mRNA level of Th is under circadian control in PMM of birds.	CT 6 18	6	18	DD1	1.3	PMM			Small-scale
CGD-MeG-020998	G1NK61	Uncharacterized protein	Meleagris gallopavo	17935892	The mRNA level of Th is under circadian control in PMM of birds.	ZT 6 18	6	18	LD	1.62	PMM			Small-scale
CGD-MeG-020998	G1NK61	Uncharacterized protein	Meleagris gallopavo	17935892	The mRNA level of Th is under circadian control in PMM of birds.	CT 6 18	6	18	LL1	1.63	PMM			Small-scale
CGD-MeG-020997	G1N5V1	Uncharacterized protein	Meleagris gallopavo	17935892	The mRNA level of Tph1 is under circadian control in PMM of birds.	CT 19 6	19	6	DD1	2.5	PMM			Small-scale
CGD-MeG-020997	G1N5V1	Uncharacterized protein	Meleagris gallopavo	17935892	The mRNA level of Tph1 is under circadian control in pineal glands of birds.	CT 18 6	18	6	LL1	2.5	pineal glands			Small-scale
CGD-MeG-020997	G1N5V1	Uncharacterized protein	Meleagris gallopavo	17935892	The mRNA level of Tph1 is under circadian control in PMM of birds.	CT 19 6	19	6	LL1	3.11	PMM			Small-scale
CGD-MeG-020997	G1N5V1	Uncharacterized protein	Meleagris gallopavo	17935892	The mRNA level of Tph1 is under circadian control in pineal glands of birds.	CT 18 6	18	6	DD1	3.58	pineal glands			Small-scale
CGD-MeG-020997	G1N5V1	Uncharacterized protein	Meleagris gallopavo	17935892	The mRNA level of Tph1 is under circadian control in PMM of birds.	ZT 18 6	18	6	LD	3.9	PMM			Small-scale
CGD-MeG-020997	G1N5V1	Uncharacterized protein	Meleagris gallopavo	17935892	The mRNA level of Tph1 is under circadian control in pineal glands of birds.	ZT 18 6	18	6	LD	5.29	pineal glands			Small-scale
CGD-NeC-021249	P19970	Frequency clock protein	Neurospora crassa	17965132	We constructed a model for the Neurospora circadian clock, which includes expression of the frq and the wc-1 genes and their possible interactions.	CT 16 4	16	4	DD2	1.48				Small-scale
CGD-MuM-021586	Q3U1N2	Sterol regulatory element-binding protein 2	Mus musculus (Mouse)	17971517	ND- and CA-fed wild-type mice exhibited a significant rhythmicity in Srebp2 gene expression. In Clock mutant mice, both ND- and CA-fed groups did not show any rhythmicity in Srebp2 gene expression.	ZT 8 16	8	16	LD	2.33	liver			Small-scale
CGD-MuM-021326	P35951	Low-density lipoprotein receptor	Mus musculus (Mouse)	17971517	The expression pattern of liver Hmgcr, Ldlr, and Cyp7a1 genes and the upstream Srebp2 gene were inspected in mice fed an ND or CA diet. Regarding the Hmgcr gene in wild-type mice, ND-fed mice showed a significant rhythmicity, but in CA-fed mice this rhythmicity completely disappeared.	ZT 8 4	8	4	LD	2.67	liver			Small-scale
CGD-MuM-021676	Q64505	Cholesterol 7-alpha-monooxygenase	Mus musculus (Mouse)	17971517	The expression pattern of liver Hmgcr, Ldlr, and Cyp7a1 genes and the upstream Srebp2 gene were inspected in mice fed an ND or CA diet. Regarding the Hmgcr gene in wild-type mice, ND-fed mice showed a significant rhythmicity, but in CA-fed mice this rhythmicity completely disappeared.	ZT 12 20	12	20	LD	3.2	liver			Small-scale
CGD-MuM-021494	Q01237	3-hydroxy-3-methylglutaryl-coenzyme A reductase	Mus musculus (Mouse)	17971517	The expression pattern of liver Hmgcr, Ldlr, and Cyp7a1 genes and the upstream Srebp2 gene were inspected in mice fed an ND or CA diet. Regarding the Hmgcr gene in wild-type mice, ND-fed mice showed a significant rhythmicity, but in CA-fed mice this rhythmicity completely disappeared.	ZT 12 4	12	4	LD	3.5	liver			Small-scale
CGD-MuM-021482	P97784	Cryptochrome-1	Mus musculus (Mouse)	17996461	Cry1 was rhythmically expressed in WT mice with a peak at ZT22 under ad libitum conditions. In the DMH of Per1−/−	ZT 22 14	22	14	LD	1.69	DMH(forebrain)		the dorsomedial nuclei of the hypothalamus	Small-scale
CGD-MuM-021482	P97784	Cryptochrome-1	Mus musculus (Mouse)	17996461	In accordance with the PER2 expression detected in the paraventricular nucleus of the hypothalamus of WT mice, the expression of Cry1 was markedly altered in this hypothalamic nucleus in Per2 mutant mice.	ZT 20 8	20	8	LD	2.13	PVN(forebrain)		the paraventricular nuclei of the hypothalamus	Small-scale
CGD-MuM-021635	Q60925	D site-binding protein	Mus musculus (Mouse)	17996461	The mRNA level of Dbp is under circadian control in the paraventricular nucleus of the hypothalamus of mouse.	ZT 9 20	9	20	LD	2.39	PVN			Small-scale
CGD-MuM-021482	P97784	Cryptochrome-1	Mus musculus (Mouse)	17996461	In a forebrain structure expressing both PER1 and PER2 such as paraventricular nucleus of the thalamus, Cry1 profiles were quite different between genotypes, with a daily rhythm in WT and Per2 mutant mice peaking respectively at ZT15 and ZT23 and no significant rhythm in Per1 KO mice.	ZT 20 2	20	2	LD	2.58	anterior piriform cortex (aPirC)			Small-scale
CGD-MuM-021482	P97784	Cryptochrome-1	Mus musculus (Mouse)	17996461	In a forebrain structure expressing both PER1 and PER2 such as paraventricular nucleus of the thalamus, Cry1 profiles were quite different between genotypes, with a daily rhythm in WT and Per2 mutant mice peaking respectively at ZT15 and ZT23 and no significant rhythm in Per1 KO mice.	ZT 15 2	15	2	LD	2.88	PVT			Small-scale
CGD-GaG-021891	Q90Z72	Nuclear factor interleukin-3-regulated protein	Gallus gallus	17996471	Expression of Per2 and E4bp4 were rhythmic under light:dark conditions, but the rhythms of E4bp4 andBmal1 mRNA did not persist in constant darkness in 19-day old embryos of chick.	ZT 10 22	10	22	LD	2.1	pineal glands			Small-scale
CGD-GaG-021891	Q90Z72	Nuclear factor interleukin-3-regulated protein	Gallus gallus	17996471	Expression of Per2 and E4bp4 were rhythmic under light:dark conditions, but the rhythms of E4bp4 andBmal1 mRNA did not persist in constant darkness in 19-day old embryos of chick.	ZT 10 22	10	22	LD	2.71	embryos			Small-scale
CGD-GaG-021834	Q8QGQ8	Period circadian protein homolog 2	Gallus gallus	17996471	Expression of Per2 and E4bp4 were rhythmic under light:dark conditions, but the rhythms of E4bp4 andBmal1 mRNA did not persist in constant darkness in 19-day old embryos of chick.	ZT 2 18	2	18	LD	3.17	embryos			Small-scale
CGD-GaG-022019	Q9I8T7	Aryl hydrocarbon receptor nuclear translocator-like protein 1	Gallus gallus	17996471	Expression of Per2 and E4bp4 were rhythmic under light:dark conditions, but the rhythms of E4bp4 andBmal1 mRNA did not persist in constant darkness in 19-day old embryos of chick.	ZT 10 22	10	22	LD	7.71	pineal glands			Small-scale
CGD-GaG-021834	Q8QGQ8	Period circadian protein homolog 2	Gallus gallus	17996471	Expression of Per2 and E4bp4 were rhythmic under light:dark conditions, but the rhythms of E4bp4 andBmal1 mRNA did not persist in constant darkness in 19-day old embryos of chick.	ZT 6 18	6	18	LD	8	embryos			Small-scale
CGD-GaG-021834	Q8QGQ8	Period circadian protein homolog 2	Gallus gallus	17996471	Expression of Per2 and E4bp4 were rhythmic under light:dark conditions, but the rhythms of E4bp4 andBmal1 mRNA did not persist in constant darkness in 19-day old embryos of chick.	ZT 3 18	3	18	LD	84.29	pineal glands			Small-scale
CGD-RaN-021847	Q8R456	Melanopsin	Rattus norvegicus	18001324	The mRNA level of Opn4 is under circadian control in retina of rats.	ZT 17 2	17	2	LD	2.82	retina		light:0-16 dark:16-24	Small-scale
CGD-RaN-021679	Q64666	Serotonin N-acetyltransferase	Rattus norvegicus	18001324	The mRNA level of Aanat is under circadian control in retina of rats.	ZT 20 14	20	14	LD	7.5	retina		light:0-16 dark:16-24	Small-scale
CGD-RaN-021847	Q8R456	Melanopsin	Rattus norvegicus	18001324	The mRNA level of Opn4 is under circadian control in retina of rats.	ZT 11 20	11	20	LD	2.1	retina		light:0-8 dark:8-24	Small-scale
CGD-RaN-021679	Q64666	Serotonin N-acetyltransferase	Rattus norvegicus	18001324	The mRNA level of Aanat is under circadian control in retina of rats.	ZT 17 5	17	5	LD	4.1	retina		light:0-8 dark:8-24	Small-scale
CGD-RaN-021847	Q8R456	Melanopsin	Rattus norvegicus	18001324	The mRNA level of Opn4 is under circadian control in retina of rats.	ZT 12 0	12	0	LD	2.5	retina			Small-scale
CGD-RaN-021679	Q64666	Serotonin N-acetyltransferase	Rattus norvegicus	18001324	The mRNA level of Aanat is under circadian control in retina of rats.	CT 20 12	20	12	DD1	4.35	retina			Small-scale
CGD-RaN-021679	Q64666	Serotonin N-acetyltransferase	Rattus norvegicus	18001324	The mRNA level of Aanat is under circadian control in retina of rats.	ZT 18 12	18	12	LD	6.43	retina			Small-scale
CGD-ArT-021886	Q8W1E3	Cyclic dof factor 1	Arabidopsis thaliana	18055606	After 2 d in constant conditions, CDF1 mRNA peaked considerably earlier (6 to 8 h) in PRR3-RNAi lines than in the wild-type plants, while the peak of expression of CCA1 and LHY, two ubiquitously expressed morning genes, showed only a modest advance.	CT 0 8	0	8	LL2	10.5	seedling			Small-scale
CGD-ArT-020985	F4JXG7	Pseudo-response regulator 3	Arabidopsis thaliana	18055606	PRR3 Is a vascular regulator of TOC1 stability in the Arabidopsis circadian clock.	ZT 16 4	16	4	LD	16.25	seedling			Small-scale
CGD-ArT-021475	P92973	Protein CCA1	Arabidopsis thaliana	18055606	After 2 d in constant conditions, CDF1 mRNA peaked considerably earlier (6 to 8 h) in PRR3-RNAi lines than in the wild-type plants, while the peak of expression of CCA1 and LHY, two ubiquitously expressed morning genes, showed only a modest advance.	CT 0 8	0	8	LL2	20	seedling			Small-scale
CGD-ArT-022046	Q9LKL2	Two-component response regulator-like APRR1	Arabidopsis thaliana	18055606	PRR3 circadian profile was remarkably similar to that of TOC1 even under different photoperiods, indicating that the temporal expression of these genes was highly correlated.	ZT 16 4	16	4	LD	20	seedling			Small-scale
CGD-MuM-021066	O54943	Period circadian protein homolog 2	Mus musculus (Mouse)	18073333	The mRNA level of per2 is under circadian control in SCN of mouse.	CT 9 21	9	21	DD1	6	SCN			Small-scale
CGD-MuM-021354	P43300	Early growth response protein 3	Mus musculus (Mouse)	18077435	As predicted by the simulation analysis, activity-regulated genes such as Homer1a, Arc, and Egr3 show a high amplitude variation (up to 6-fold for Homer1a), closely following the diurnal sleep-wake distribution, and no, or greatly reduced, variation after sleep deprivation.	ZT 18 12	18	12	LD	1.57	brain			Small-scale
CGD-MuM-022148	Q9WTL8	Aryl hydrocarbon receptor nuclear translocator-like protein 1	Mus musculus (Mouse)	18077435	As predicted by the simulation analysis,activity-regulated genes such as Homer1a, Arc, and Egr3 show a high amplitude variation (up to 6-fold for Homer1a), closely following the diurnal sleep-wake distribution, and no, or greatly reduced, variation after sleep deprivation.	ZT 0 12	0	12	LD	1.58	brain			Small-scale
CGD-MuM-021066	O54943	Period circadian protein homolog 2	Mus musculus (Mouse)	18077435	The mRNA level of Per2 is under circadian control in brain of mouse.	ZT 18 6	18	6	LD	1.89	brain			Small-scale
CGD-MuM-021635	Q60925	D site-binding protein	Mus musculus (Mouse)	18077435	The mRNA level of Dbp is under circadian control in brain of mouse.	ZT 12 0	12	0	LD	2.74	brain			Small-scale
CGD-MuM-021877	Q8VIL8	Immediate early gene protein Homer1A	Mus musculus (Mouse)	18077435	Homer1a is a core brain molecular correlate of sleep loss.	ZT 18 12	18	12	LD	6	brain			Small-scale
CGD-MuM-022154	Q9WV31	Activity-regulated cytoskeleton-associated protein	Mus musculus (Mouse)	18077435	As predicted by the simulation analysis,activity-regulated genes such as Homer1a, Arc, and Egr3 show a high amplitude variation (up to 6-fold for Homer1a), closely following the diurnal sleep-wake distribution, and no, or greatly reduced, variation after sleep deprivation.	ZT 0 8	0	8	LD	6.43	brain			Small-scale
CGD-MuM-021670	Q64261	Cyclin-dependent kinase 6	Mus musculus (Mouse)	18086663	The mRNA level of Cdk6 is under circadian control in liver of mouse.	ZT 8 20	8	20	LD	3.53	liver			Small-scale
CGD-MuM-021641	Q61411	GTPase HRas	Mus musculus (Mouse)	18086663	The mRNA level of p21 is under circadian control in liver of mouse.	ZT 0 8	0	8	LD	3.67	liver			Small-scale
CGD-MuM-022181	Q9Z238	G1/S-specific cyclin-E2	Mus musculus (Mouse)	18086663	The mRNA level of Ccne2 is under circadian control in liver of mouse.	ZT 4 16	4	16	LD	3.67	liver			Small-scale
CGD-MuM-021362	P47810	Wee1-like protein kinase	Mus musculus (Mouse)	18086663	The mRNA level of Wee1 is under circadian control in liver of mouse.	ZT 12 4	12	4	LD	5.3	liver			Small-scale
CGD-RaN-021166	P09811	Glycogen phosphorylase, liver form	Rattus norvegicus	18162516	Under ad libitum conditions, glucokinase, Pepck mRNA expression, and glycogen content in sham liver-denervated animals show rhythmic profiles along the L/D cycle (P < 0.05) in accordance with data previously described for nonoperated animals.	ZT 2 18	2	18	LD	1.79	liver			Small-scale
CGD-RaN-021150	P07379	Phosphoenolpyruvate carboxykinase, cytosolic [GTP]	Rattus norvegicus	18162516	Under ad libitum conditions, glucokinase, Pepck mRNA expression, and glycogen content in sham liver-denervated animals show rhythmic profiles along the L/D cycle (P < 0.05) in accordance with data previously described for nonoperated animals.	ZT 10 18	10	18	LD	3.5	liver			Small-scale
CGD-RaN-021357	P43428	Glucose-6-phosphatase	Rattus norvegicus	18162516	Under ad libitum conditions, glucokinase, Pepck mRNA expression, and glycogen content in sham liver-denervated animals show rhythmic profiles along the L/D cycle (P < 0.05) in accordance with data previously described for nonoperated animals.	ZT 6 14	6	14	LD	3.75	liver			Small-scale
CGD-RaN-021230	P17712	Glucokinase	Rattus norvegicus	18162516	Under ad libitum conditions, glucokinase, Pepck mRNA expression, and glycogen content in sham liver-denervated animals show rhythmic profiles along the L/D cycle (P < 0.05) in accordance with data previously described for nonoperated animals.	ZT 18 6	18	6	LD	15	liver			Small-scale
CGD-DrM-021152	P07663	Period circadian protein	Drosophila melanogaster	18208335	CK2alpha(Tik) expression results in reduced PER phosphorylation, delayed nuclear entry, and dampened cycling with elevated trough levels of PER.	CT 13 1	13	1	DD1	3.86	head			Small-scale
CGD-MuM-020941	B9VVT6	HNF4alpha11	Mus musculus (Mouse)	18419265	The mRNA level of HNF4α is under circadian control in liver of mouse.	CT 16 8	16	8	DD1	2.53	liver			Small-scale
CGD-MuM-021839	Q8R1A8	Ornithine carbamoyltransferase, mitochondrial	Mus musculus (Mouse)	18419265	The mRNA level of OTC is under circadian control in liver of mouse.	CT 12 4	12	4	DD1	2.63	liver			Small-scale
CGD-RaN-019630	P21272	CCAAT/enhancer-binding protein beta	Rattus norvegicus	19103603	The expression of Cebpb oscillates in a circadian manner in pineal glands of rat.	ZT 0 12	0	12	LD	2	pineal glands			Small-scale
CGD-RaN-019344	D3ZGU6	Mitogen activated protein kinase kinase kinase 4 (Predicted)	Rattus norvegicus	19103603	The expression of Map3k4 oscillates in a circadian manner in pineal glands of rat.	ZT 12 0	12	0	LD	5	pineal glands			Small-scale
CGD-RaN-019633	P22288	GTP cyclohydrolase 1	Rattus norvegicus	19103603	The expression of Gch1 oscillates in a circadian manner in pineal glands of rat.	ZT 12 0	12	0	LD	5	pineal glands			Small-scale
CGD-RaN-019643	P41135	DNA-binding protein inhibitor ID-1	Rattus norvegicus	19103603	The expression of Id1 oscillates in a circadian manner in pineal glands of rat.	ZT 0 12	0	12	LD	5	pineal glands			Small-scale
CGD-RaN-019646	P47971	Neuronal pentraxin-1	Rattus norvegicus	19103603	The expression of Nptx1 oscillates in a circadian manner in pineal glands of rat.	ZT 0 12	0	12	LD	5	pineal glands			Small-scale
CGD-RaN-019666	Q02759	Arachidonate 15-lipoxygenase	Rattus norvegicus	19103603	The expression of Alox15 oscillates in a circadian manner in pineal glands of rat.	ZT 0 12	0	12	LD	5	pineal glands			Small-scale
CGD-RaN-019839	Q9Z0N9	Importin subunit alpha	Rattus norvegicus	19103603	The expression of Kpna2 oscillates in a circadian manner in pineal glands of rat.	ZT 12 0	12	0	LD	5	pineal glands			Small-scale
CGD-RaN-019278	A8J6V3	Atp casette transporter A1	Rattus norvegicus	19103603	The expression of Abca1 oscillates in a circadian manner in pineal glands of rat.	ZT 0 12	0	12	LD	8	pineal glands			Small-scale
CGD-RaN-019458	E9PU47	Protein St8sia5	Rattus norvegicus	19103603	The expression of St8sia5 oscillates in a circadian manner in pineal glands of rat.	ZT 12 6	12	6	LD	10	pineal glands			Small-scale
CGD-RaN-019622	P08154	Early growth response protein 1	Rattus norvegicus	19103603	The expression of Egr1 oscillates in a circadian manner in pineal glands of rat.	ZT 0 12	0	12	LD	10	pineal glands			Small-scale
CGD-RaN-019629	P18298	S-adenosylmethionine synthase isoform type-2	Rattus norvegicus	19103603	The expression of Mat2a oscillates in a circadian manner in pineal glands of rat.	ZT 12 0	12	0	LD	10	pineal glands			Small-scale
CGD-RaN-019631	P21555	Neuropeptide Y receptor type 1	Rattus norvegicus	19103603	The expression of Npy1r oscillates in a circadian manner in pineal glands of rat.	ZT 12 18	12	18	LD	10	pineal glands			Small-scale
CGD-RaN-019642	P31662	Sodium-dependent neutral amino acid transporter SLC6A17	Rattus norvegicus	19103603	The expression of Slc6a17 oscillates in a circadian manner in pineal glands of rat.	ZT 0 12	0	12	LD	10	pineal glands			Small-scale
CGD-RaN-019776	Q6AYA4	Polypeptide N-acetylgalactosaminyltransferase	Rattus norvegicus	19103603	The expression of Galnt14 oscillates in a circadian manner in pineal glands of rat.	ZT 12 0	12	0	LD	10	pineal glands			Small-scale
CGD-RaN-022072	Q9QYJ6	cAMP and cAMP-inhibited cGMP 3'',5''-cyclic phosphodiesterase 10A	Rattus norvegicus	19103603	The expression of Pde10a oscillates in a circadian manner in pineal glands of rat.	ZT 18 12	18	12	LD	10	pineal glands			Small-scale
CGD-RaN-022186	Q9Z301	Period circadian protein homolog 2	Rattus norvegicus	19103603	The expression of Per2 oscillates in a circadian manner in pineal glands of rat.	ZT 18 6	18	6	LD	10	pineal glands			Small-scale
CGD-RaN-021389	P51145	Fos-related antigen 2	Rattus norvegicus	19103603	The expression of Fosl2 oscillates in a circadian manner in pineal glands of rat.	ZT 18 12	18	12	LD	50	pineal glands			Small-scale
CGD-RaN-021466	P70551	Type II iodothyronine deiodinase	Rattus norvegicus	19103603	The expression of Dio2 oscillates in a circadian manner in pineal glands of rat.	ZT 18 12	18	12	LD	50	pineal glands			Small-scale
CGD-RaN-019836	Q9R1U5	Serine/threonine-protein kinase SIK1	Rattus norvegicus	19103603	The expression of Snf1lk oscillates in a circadian manner in pineal glands of rat.	ZT 0 12	0	12	LD	50	pineal glands			Small-scale
CGD-RaN-019343	D3ZGL3	Protein Hhip	Rattus norvegicus	19103603	The expression of Hhip oscillates in a circadian manner in pineal glands of rat.	ZT 0 12	0	12	LD	100	pineal glands			Small-scale
CGD-RaN-019626	P12371	High affinity immunoglobulin epsilon receptor subunit alpha	Rattus norvegicus	19103603	The expression of Fcer1a oscillates in a circadian manner in pineal glands of rat.	ZT 0 12	0	12	LD	100	pineal glands			Small-scale
CGD-RaN-019641	P30729	D(4) dopamine receptor	Rattus norvegicus	19103603	The expression of Drd4 oscillates in a circadian manner in pineal glands of rat.	ZT 0 12	0	12	LD	100	pineal glands			Small-scale
CGD-RaN-019761	Q64623	Dual specificity protein phosphatase 1	Rattus norvegicus	19103603	The expression of Dusp1 oscillates in a circadian manner in pineal glands of rat.	ZT 18 12	18	12	LD	100	pineal glands			Small-scale
CGD-RaN-021679	Q64666	Serotonin N-acetyltransferase	Rattus norvegicus	19103603	The expression of Aanat oscillates in a circadian manner in pineal glands of rat.	ZT 0 12	0	12	LD	100	pineal glands			Small-scale
CGD-RaN-021395	P51574	Solute carrier family 15 member 1	Rattus norvegicus	19103603	The expression of Slc15a1 oscillates in a circadian manner in pineal glands of rat.	ZT 0 12	0	12	LD	200	pineal glands			Small-scale
CGD-RaN-021507	Q03061	cAMP-responsive element modulator	Rattus norvegicus	19103603	The expression of Crem oscillates in a circadian manner in pineal glands of rat.	ZT 18 12	18	12	LD	200	pineal glands			Small-scale
CGD-RaN-019822	Q99MA0	Cbp/p300-interacting transactivator 4	Rattus norvegicus	19103603	The expression of Cited4 oscillates in a circadian manner in pineal glands of rat.	ZT 0 12	0	12	LD	200	pineal glands			Small-scale
CGD-MuM-021323	P35576	Glucose-6-phosphatase	Mus musculus (Mouse)	20159955	The circadian oscillator can modulate the expression of nuclear receptor target genes like Bmal1, Hnf1α, and Glucose-6-phosphatase in liver of mouse.	ZT 4 12	4	12	LD	4	liver			Small-scale
CGD-MuM-022184	Q9Z2V4	Phosphoenolpyruvate carboxykinase, cytosolic [GTP]	Mus musculus (Mouse)	20159955	Phosphoenolpyruvate-carboxykinase1(Pepck1) was circadian in the different genetic backgrounds in a similar phase as the Per1, Dbp, and Rev-Erbβ genes, suggesting that PER2 acts via BMAL1 and CLOCK on this gene and that PER1 can compensate for the loss of PER2 function in mouse.	ZT 12 4	12	4	LD	8	liver			Small-scale
CGD-RaN-022158	Q9WVS9	Circadian locomoter output cycles protein kaput	Rattus norvegicus	20200113	Cosinor analysis confirmed previously documented rhythmicity in expression of Clock, Bmal1, ReverbA,ReverbB,Per1, and Per and demonstrated that rhythmicity for all measured clock genes fit a 24-h periodicity in intestinal jejunal mucosa of rats.	ZT 21 9	21	9	LD	38	intestinal jejunal mucosa		light on:7:00;light off:19:00	Small-scale
CGD-RaN-021696	Q6EEZ5	Rev-erb alpha	Rattus norvegicus	20200113	Cosinor analysis confirmed previously documented rhythmicity in expression of Clock, Bmal1, ReverbA,ReverbB,Per1, and Per and demonstrated that rhythmicity for all measured clock genes fit a 29-h periodicity in intestinal jejunal mucosa of rats.	ZT 8 18	8	18	LD	41	intestinal jejunal mucosa		light on:7:00;light off:19:00	Small-scale
CGD-RaN-021793	Q8CHI5	Period circadian protein homolog 1	Rattus norvegicus	20200113	Cosinor analysis confirmed previously documented rhythmicity in expression of Clock, Bmal1, ReverbA,ReverbB,Per1, and Per and demonstrated that rhythmicity for all measured clock genes fit a 26-h periodicity in intestinal jejunal mucosa of rats.	ZT 9 0	9	0	LD	48	intestinal jejunal mucosa		light on:7:00;light off:19:00	Small-scale
CGD-RaN-021408	P53790	Sodium/glucose cotransporter 1	Rattus norvegicus	20200113	Restricted Feeding Phase Shifts Clock Gene and Sodium Glucose Cotransporter 1 (SGLT1) Expression in Rats	ZT 11 0	11	0	LD	51	intestinal jejunal mucosa		light on:7:00;light off:19:00	Small-scale
CGD-RaN-022186	Q9Z301	Period circadian protein homolog 2	Rattus norvegicus	20200113	Cosinor analysis confirmed previously documented rhythmicity in expression of Clock, Bmal1, ReverbA,ReverbB,Per1, and Per and demonstrated that rhythmicity for all measured clock genes fit a 27-h periodicity in intestinal jejunal mucosa of rats.	ZT 16 3	16	3	LD	57	intestinal jejunal mucosa		light on:7:00;light off:19:00	Small-scale
CGD-RaN-021696	Q6EEZ5	Rev-erb alpha	Rattus norvegicus	20200113	Cosinor analysis confirmed previously documented rhythmicity in expression of Clock, Bmal1, ReverbA,ReverbB,Per1, and Per and demonstrated that rhythmicity for all measured clock genes fit a 29-h periodicity in intestinal jejunal mucosa of rats.	ZT 7 18	7	18	LD	76	intestinal jejunal mucosa		light on:7:00;light off:19:00	Small-scale
CGD-RaN-021985	Q9EPW1	Aryl hydrocarbon receptor nuclear translocator-like protein 1	Rattus norvegicus	20200113	Cosinor analysis confirmed previously documented rhythmicity in expression of Clock, Bmal1, ReverbA,ReverbB,Per1, and Per and demonstrated that rhythmicity for all measured clock genes fit a 25-h periodicity in intestinal jejunal mucosa of rats.	ZT 23 9	23	9	LD	100	intestinal jejunal mucosa		light on:7:00;light off:19:00	Small-scale
CGD-MuM-021105	O89091	Krueppel-like factor 10	Mus musculus (Mouse)	20385766	Expression of KLF10 is cyclic in wild-type mouse kidney.	ZT 4 20	4	20	LD	2	kidney			Small-scale
CGD-MuM-021816	Q8K1S5	Krueppel-like factor 11	Mus musculus (Mouse)	20385766	Expression of Krüppel-like factor 11 (KLF11) is cyclic in epididymal fat tissue of mouse.	ZT 8 20	8	20	LD	2	epididymal fat tissue			Small-scale
CGD-MuM-021906	Q920L5	Elongation of very long chain fatty acids protein 6	Mus musculus (Mouse)	20385766	Elovl6 was rhythmically expressed in both wild-type male and female mice livers.	ZT 16 8	16	8	LD	2	liver(Males)			Small-scale
CGD-MuM-021277	P25446	Tumor necrosis factor receptor superfamily member 6	Mus musculus (Mouse)	20385766	A 12-h rhythm of Fas in phase with the Srebp1 rhythm was observed in wild-type males, while Klf10−/−	ZT 12 4	12	4	LD	2.5	liver(Females)			Small-scale
CGD-MuM-022149	Q9WTN3	Sterol regulatory element-binding protein 1	Mus musculus (Mouse)	20385766	A 12-h rhythm of Fas in phase with the Srebp1 rhythm was observed in wild-type males, while Klf10−/−	ZT 12 4	12	4	LD	3	liver(Females)			Small-scale
CGD-MuM-021105	O89091	Krueppel-like factor 10	Mus musculus (Mouse)	20385766	Expression of KLF10 is cyclic in skeletal muscle of wild-type mouse.	ZT 8 20	8	20	LD	3.25	skeletal muscle			Small-scale
CGD-MuM-021906	Q920L5	Elongation of very long chain fatty acids protein 6	Mus musculus (Mouse)	20385766	Elovl6 was rhythmically expressed in both wild-type male and female mice livers.	ZT 12 20	12	20	LD	4.4	liver(Females)			Small-scale
CGD-MuM-021105	O89091	Krueppel-like factor 10	Mus musculus (Mouse)	20385766	KLF10 displays a robust circadian expression pattern in wild-type mouse liver but not in clock-deficient Bmal1 knockout mice.	ZT 12 20	12	20	LD	5	liver			Small-scale
CGD-MuM-021816	Q8K1S5	Krueppel-like factor 11	Mus musculus (Mouse)	20385766	Expression of Krüppel-like factor 11 (KLF11) is cyclic in wild-type mouse kidney.	ZT 8 16	8	16	LD	5	kidney			Small-scale
CGD-RaN-021715	Q6WDF7	C-myc	Rattus norvegicus	20424134	The expression levels of the Trp53, p21, and Gadd45α were at their peak levels at ZT12, immediately after the light was turned off, while the peak expression of the c-Myc proto-oncogene was at its lowest level.	ZT 4 12	4	12	LD	2.5	liver(pubescent female F344 rats)		light on:7:00;light off:19:00	Small-scale
CGD-RaN-022158	Q9WVS9	Circadian locomoter output cycles protein kaput	Rattus norvegicus	20424134	Expression of Clock is cyclic in mammary gland of mouse.	ZT 8 16	8	16	LD	3	mammary gland (pubescent female F344 rats)		light on:7:00;light off:19:00	Small-scale
CGD-RaN-021141	P06211	Estrogen receptor	Rattus norvegicus	20424134	Methylselenocysteine restored N-nitroso-N-methylurea-disrupted circadian expression of ERα mRNA in the mammary gland of rats and shifted its peak expression to ZT12.	ZT 8 0	8	0	LD	4	mammary gland (pubescent female F344 rats)		light on:7:00;light off:19:00	Small-scale
CGD-RaN-021378	P49218	Melatonin receptor type 1A	Rattus norvegicus	20424134	MTNR1A expression is normally under circadian control in rat mammary gland of rats with peak expression level at ZT 8.	ZT 8 0	8	0	LD	4	mammary gland (pubescent female F344 rats)		light on:7:00;light off:19:00	Small-scale
CGD-RaN-021660	Q62986	Estrogen receptor beta	Rattus norvegicus	20424134	Dietary MSC dramatically induced circadian expression of ERβ mRNA in mammary gland of rats, but not in liver.	ZT 4 12	4	12	LD	4	liver(pubescent female F344 rats)		light on:7:00;light off:19:00	Small-scale
CGD-RaN-021370	P48317	Growth arrest and DNA damage-inducible protein GADD45 alpha	Rattus norvegicus	20424134	The expression level of Gadd45α was at their peak levels at ZT13 in liver of rats, immediately after the light was turned off.	ZT 16 0	16	0	LD	5	liver(pubescent female F344 rats)		light on:7:00;light off:19:00	Small-scale
CGD-RaN-021568	Q32Q86	Cryptochrome-1	Rattus norvegicus	20424134	N-nitroso-N-methylurea disrupted the expression of core circadian genes (Per1, Per2, Cry1, Cry2, and RevErbAalpha) and circadian-controlled genes.	ZT 8 4	8	4	LD	7	mammary gland (pubescent female F344 rats)		light on:7:00;light off:19:00	Small-scale
CGD-RaN-020978	F1MAG2	Protein Npas2	Rattus norvegicus	20424134	Expression of Npas2 is cyclic in mammary gland of mouse.	ZT 0 16	0	16	LD	9	mammary gland (pubescent female F344 rats)		light on:7:00;light off:19:00	Small-scale
CGD-RaN-021985	Q9EPW1	Aryl hydrocarbon receptor nuclear translocator-like protein 1	Rattus norvegicus	20424134	Expression of Arntl is cyclic in mammary gland of mouse.	ZT 0 12	0	12	LD	10	mammary gland (pubescent female F344 rats)		light on:7:00;light off:19:00	Small-scale
CGD-RaN-021793	Q8CHI5	Period circadian protein homolog 1	Rattus norvegicus	20424134	The circadian expression of Per1 was significantly reduced by N-nitroso-N-methylurea in the liver of rats, but not in the mammary gland.	ZT 16 4	16	4	LD	>5	mammary gland (pubescent female F344 rats)		light on:7:00;light off:19:00	Small-scale
CGD-RaN-022186	Q9Z301	Period circadian protein homolog 2	Rattus norvegicus	20424134	N-nitroso-N-methylurea significantly reduced the circadian expression of Per2 gene in the mammary gland of rats.	ZT 16 4	16	4	LD	>5	mammary gland (pubescent female F344 rats)		light on:7:00;light off:19:00	Small-scale
CGD-RaN-021696	Q6EEZ5	Rev-erb alpha	Rattus norvegicus	20424134	N-nitroso-N-methylurea disrupted the expression of core circadian genes (Per1, Per2, Cry1, Cry2, and RevErbAalpha) and circadian-controlled genes.	ZT 8 20	8	20	LD	>50	mammary gland (pubescent female F344 rats)		light on:7:00;light off:19:00	Small-scale
CGD-MuM-021208	P14246	Solute carrier family 2, facilitated glucose transporter member 2	Mus musculus (Mouse)	20430893	The expression of Glut2 was slightly damped in the livers of Clock mutant mice.	ZT 14 1	14	1	LD	2	liver			Small-scale
CGD-MuM-022177	Q9Z186	Glucose-6-phosphatase 2	Mus musculus (Mouse)	20430893	The temporal expression profile of G6pase in Clock mutant mice was almost antiphasic compared with that in wild-type mice.	ZT 14 1	14	1	LD	2.5	liver			Small-scale
CGD-MuM-021677	Q64516	Glycerol kinase	Mus musculus (Mouse)	20430893	The temporal expression profiles of several genes associated with glucose metabolism such as Gk and G6pase remained rhythmic in Clock mutant mice, suggesting that CLOCK is not always essential for the rhythmic expression of these genes, at least in vivo.	ZT 15 1	15	1	LD	3.33	liver			Small-scale
CGD-MuM-021863	Q8VCB3	Glycogen [starch] synthase, liver	Mus musculus (Mouse)	20430893	CLOCK regulates circadian rhythms of hepatic glycogen synthesis through transcriptional activation of Gys2.	ZT 15 2	15	2	LD	4	liver			Small-scale
CGD-MuM-022184	Q9Z2V4	Phosphoenolpyruvate carboxykinase, cytosolic [GTP]	Mus musculus (Mouse)	20430893	The expression of Pepck was slightly damped in the livers of Clock mutant mice.	ZT 15 20	15	20	LD	10	liver			Small-scale
CGD-MuM-021628	Q60674	Nuclear receptor subfamily 1 group D member 2	Mus musculus (Mouse)	20576698	The rhythmic binding affinity of hnRNP Q to the Rev-erbα internal ribosomal entry site (IRES) and the change in polypyrimidine tract-binding protein cytosolic levels lead to maintenance of the oscillation profile of the Rev-erbα protein.	CT 18 6	18	6	DD2	5	NIH3T3 cells			Small-scale
CGD-MuM-021028	O08712	Tumor necrosis factor receptor superfamily member 11B	Mus musculus (Mouse)	20593165	Expression of OPG displayed a dynamic circadian oscillation in the lumbar vertebra of mice.	ZT 16 4	16	4	LD	2.5	lumbar vertebra			Small-scale
CGD-MuM-021589	Q3UV55	Nuclear receptor subfamily 1 group D member 1	Mus musculus (Mouse)	20593165	The acrophase for several genes (Bmal1, Clock, E4BP4) was phase delayed in the ovariectomized cohort while the other genes (Cry2, DBP, Rev-erb α) were phase advanced.	ZT 4 0	4	0	LD	2.5	femur vertebra			Small-scale
CGD-MuM-021162	P09242	Alkaline phosphatase, tissue-nonspecific isozyme	Mus musculus (Mouse)	20593165	Expression of Alpl displayed a dynamic circadian oscillation in the lumbar vertebra of mice.	ZT 16 4	16	4	LD	5	lumbar vertebra			Small-scale
CGD-MuM-022148	Q9WTL8	Aryl hydrocarbon receptor nuclear translocator-like protein 1	Mus musculus (Mouse)	20593165	The acrophase for several genes (Bmal1, Clock, E4BP4) was phase delayed in the ovariectomized cohort while the other genes (Cry2, DBP, Rev-erb α) were phase advanced.	ZT 16 4	16	4	LD	5	lumbar vertebra			Small-scale
CGD-MuM-021649	Q61711	Bone sialoprotein 2	Mus musculus (Mouse)	20593165	Expression of Ibsp displayed a dynamic circadian oscillation in the lumbar vertebra of mice.	ZT 16 4	16	4	LD	6	lumbar vertebra			Small-scale
CGD-MuM-021532	Q08775	Runt-related transcription factor 2	Mus musculus (Mouse)	20593165	Expression of Runx2 displayed a dynamic circadian oscillation in the lumbar vertebra of mice.	ZT 16 0	16	0	LD	7	lumbar vertebra			Small-scale
CGD-MuM-021635	Q60925	D site-binding protein	Mus musculus (Mouse)	20593165	The acrophase for several genes (Bmal1, Clock, E4BP4) was phase delayed in the ovariectomized cohort while the other genes (Cry2, DBP, Rev-erb α) were phase advanced.	ZT 12 0	12	0	LD	7	femur vertebra			Small-scale
CGD-MuM-021649	Q61711	Bone sialoprotein 2	Mus musculus (Mouse)	20593165	Expression of Ibsp displayed a dynamic circadian oscillation in the femur vertebra of mice.	ZT 12 0	12	0	LD	7	femur vertebra			Small-scale
CGD-MuM-021532	Q08775	Runt-related transcription factor 2	Mus musculus (Mouse)	20593165	Expression of Runx2 displayed a dynamic circadian oscillation in the femur vertebra of mice.	ZT 12 20	12	20	LD	7.5	femur vertebra			Small-scale
CGD-MuM-021028	O08712	Tumor necrosis factor receptor superfamily member 11B	Mus musculus (Mouse)	20593165	Expression of OPG displayed a dynamic circadian oscillation in the femur vertebra of mice.	ZT 12 0	12	0	LD	10	femur vertebra			Small-scale
CGD-MuM-021078	O70361	Period circadian protein homolog 3	Mus musculus (Mouse)	20593165	The genes encoding components of the positive arm of the core circadian feedback loop (Clock, Bmal1) in the femur of sham-operated mice displayed acrophase at ~16:00 and 18:30, respectively, and were ~4-7 h out of phase relative to genes encoding components of the negative arm of the core circadian feedback loop (Cry2, Per 3) (~11:00).	ZT 12 0	12	0	LD	10	femur vertebra			Small-scale
CGD-MuM-021162	P09242	Alkaline phosphatase, tissue-nonspecific isozyme	Mus musculus (Mouse)	20593165	Expression of Alpl displayed a dynamic circadian oscillation in the femur vertebra of mice.	ZT 12 0	12	0	LD	12	femur vertebra			Small-scale
CGD-MuM-021078	O70361	Period circadian protein homolog 3	Mus musculus (Mouse)	20593165	The genes encoding components of the positive arm of the core circadian feedback loop (Clock, Bmal1) in the femur of sham-operated mice displayed acrophase at ~16:00 and 18:30, respectively, and were ~4–7 h out of phase relative to genes encoding components of the negative arm of the core circadian feedback loop (Cry2, Per 3) (~11:00).	ZT 8 0	8	0	LD	14	lumbar vertebra			Small-scale
CGD-MuM-021030	O08750	Nuclear factor interleukin-3-regulated protein	Mus musculus (Mouse)	20593165	The acrophase for several genes (Bmal1, Clock, E4BP4) was phase delayed in the ovariectomized cohort while the other genes (Cry2, DBP, Rev-erb α) were phase advanced.	ZT 12 4	12	4	LD	15	femur vertebra			Small-scale
CGD-MuM-021050	O35235	Tumor necrosis factor ligand superfamily member 11	Mus musculus (Mouse)	20593165	Expression of RANKL displayed a dynamic circadian oscillation in the lumbar vertebra of mice.	ZT 8 0	8	0	LD	16	lumbar vertebra			Small-scale
CGD-MuM-021635	Q60925	D site-binding protein	Mus musculus (Mouse)	20593165	The acrophase for several genes (Bmal1, Clock, E4BP4) was phase delayed in the ovariectomized cohort while the other genes (Cry2, DBP, Rev-erb α) were phase advanced.	ZT 8 20	8	20	LD	18	lumbar vertebra			Small-scale
CGD-MuM-021050	O35235	Tumor necrosis factor ligand superfamily member 11	Mus musculus (Mouse)	20593165	Expression of RANKL displayed a dynamic circadian oscillation in the femur vertebra of mice.	ZT 8 0	8	0	LD	20	femur vertebra			Small-scale
CGD-MuM-021030	O08750	Nuclear factor interleukin-3-regulated protein	Mus musculus (Mouse)	20593165	The acrophase for several genes (Bmal1, Clock, E4BP4) was phase delayed in the ovariectomized cohort while the other genes (Cry2, DBP, Rev-erb α) were phase advanced.	ZT 16 8	16	8	LD	30	lumbar vertebra			Small-scale
CGD-MuM-021589	Q3UV55	Nuclear receptor subfamily 1 group D member 1	Mus musculus (Mouse)	20593165	The acrophase for several genes (Bmal1, Clock, E4BP4) was phase delayed in the ovariectomized cohort while the other genes (Cry2, DBP, Rev-erb α) were phase advanced.	ZT 4 20	4	20	LD	36	lumbar vertebra			Small-scale
CGD-MuM-021031	O08785	Circadian locomoter output cycles protein kaput	Mus musculus (Mouse)	20593165	The acrophase for several genes (Bmal1, Clock, E4BP4) was phase delayed in the ovariectomized cohort while the other genes (Cry2, DBP, Rev-erb α) were phase advanced.	ZT 16 4	16	4	LD	45	lumbar vertebra			Small-scale
CGD-MuM-022148	Q9WTL8	Aryl hydrocarbon receptor nuclear translocator-like protein 1	Mus musculus (Mouse)	20593165	The acrophase for several genes (Bmal1, Clock, E4BP4) was phase delayed in the ovariectomized cohort while the other genes (Cry2, DBP, Rev-erb α) were phase advanced.	ZT 12 0	12	0	LD	45	femur vertebra			Small-scale
CGD-MuM-021031	O08785	Circadian locomoter output cycles protein kaput	Mus musculus (Mouse)	20593165	The acrophase for several genes (Bmal1, Clock, E4BP4) was phase delayed in the ovariectomized cohort while the other genes (Cry2, DBP, Rev-erb α) were phase advanced.	ZT 4 0	4	0	LD	140	femur vertebra			Small-scale
CGD-MeG-020939	B8Y5Y5	Putative photopigment melanopsin	Meleagris gallopavo	20620198	The expression of tOPN4x is cyclic in hypothalamic premammillary nucleus (PMM) of Hybrid turkey hens.	ZT 21 13	21	13	LD	2.3	hypothalamic premammillary nucleus (PMM)		light:0-18 dark:19-24	Small-scale
CGD-MeG-020939	B8Y5Y5	Putative photopigment melanopsin	Meleagris gallopavo	20620198	The expression of tOPN4x is cyclic in pineal gland of Hybrid turkey hens.	ZT 21 9	21	9	LD	2.5	pineal gland		light:0-18 dark:19-24	Small-scale
CGD-MeG-020939	B8Y5Y5	Putative photopigment melanopsin	Meleagris gallopavo	20620198	The expression of tOPN4x is cyclic in pineal gland of Hybrid turkey hens.	ZT 21 1	21	1	LD	2	pineal gland		light:0-6 dark:7-24	Small-scale
CGD-MeG-020939	B8Y5Y5	Putative photopigment melanopsin	Meleagris gallopavo	20620198	The expression of tOPN4x is cyclic in hypothalamic premammillary nucleus (PMM) of Hybrid turkey hens.	ZT 13 1	13	1	LD	3.5	hypothalamic premammillary nucleus (PMM)		light:0-6 dark:7-24	Small-scale
CGD-RaN-021318	P35426	Cyclin-dependent kinase 4	Rattus norvegicus	20633552	Potein abundances of all five G1/S regulators presumably targeted by mir-16 as well as the non-target Cdk4 exhibit diurnal rhythmicity in rat jejunum in antiphase to mir-16.	ZT 2 9	2	9	LD	2.3	intestinal mucosa			Small-scale
CGD-RaN-021513	Q04827	G1/S-specific cyclin-D2	Rattus norvegicus	20633552	The anti-proliferative effect of mir16 was confirmed in vitro, where mir-16 inhibited proliferation of IEC-6 enterocytes, and suppressed expression of 5 key G1/S regulators-Ccnd1, Ccnd2, Ccnd3, Ccne1 and Cdk6.	ZT 0 9	0	9	LD	2.7	intestinal mucosa			Small-scale
CGD-RaN-021375	P48961	G1/S-specific cyclin-D3	Rattus norvegicus	20633552	The anti-proliferative effect of mir16 was confirmed in vitro, where mir-16 inhibited proliferation of IEC-6 enterocytes, and suppressed expression of 5 key G1/S regulators-Ccnd1, Ccnd2, Ccnd3, Ccne1 and Cdk6.	ZT 0 9	0	9	LD	2.8	intestinal mucosa			Small-scale
CGD-RaN-021699	Q6IMZ0	Nuclear factor interleukin-3-regulated protein	Rattus norvegicus	20668054	E4BP4mRNA showed a similar daily rhythm with a peak at ZT18 in the ad libitum and time-restricted feeding groups.	ZT 18 6	18	6	LD	2	intestine			Small-scale
CGD-RaN-022032	Q9JK64	Multidrug resistance protein 1a	Rattus norvegicus	20668054	The abcb1a mRNA and P-gp activity showed a daily rhythm with a peak early in the dark phase in rat intestine under ad libitum feeding.	ZT 12 0	12	0	LD	3.3	intestine			Small-scale
CGD-RaN-021683	Q64709	Hepatic leukemia factor	Rattus norvegicus	20668054	The mRNA expression of clock genes (DBP and HLF, the transcript activators of abcb1a) also showed daily rhythms, and their phases were shifted by the time-restricted feeding procedure.	ZT 12 6	12	6	LD	5	intestine			Small-scale
CGD-RaN-021226	P16443	D site-binding protein	Rattus norvegicus	20668054	The peak time of DBP mRNA expression was similar to that of abcb1a mRNA expression under ad libitum feeding and time-restricted feeding conditions.	ZT 12 0	12	0	LD	20	intestine			Small-scale
CGD-MuM-021024	O08601	Microsomal triglyceride transfer protein large subunit	Mus musculus (Mouse)	20674862	Diurnal regulation of MTP and plasma triglyceride by CLOCK is mediated by small heterodimer partner in mouse.	CT 4 12	4	12	DD1	2.33	Huh -7 cells		light on 7 AM to 7 PM	Small-scale
CGD-MuM-021024	O08601	Microsomal triglyceride transfer protein large subunit	Mus musculus (Mouse)	20674862	Diurnal regulation of MTP and plasma triglyceride by CLOCK is mediated by small heterodimer partner in mouse.	ZT 16 8	16	8	LD	6	liver		light on 7 AM to 7 PM	Small-scale
CGD-MuM-021652	Q62227	Nuclear receptor subfamily 0 group B member 2	Mus musculus (Mouse)	20674862	Clock/Shp plays a role in the diurnal regulation of MTP and plasma triglyceride and disruptions in circadian regulation might cause hyperlipidemia.	CT 16 4	16	4	DD1	6	Huh -7 cells		light on 7 AM to 7 PM	Small-scale
CGD-RaN-021150	P07379	Phosphoenolpyruvate carboxykinase, cytosolic [GTP]	Rattus norvegicus	20682845	PEPCK shows an apparent circadian rhythmicity in its mRNA expression.	ZT 8 18	8	18	LD	2	abdominal adipose tissue			Small-scale
CGD-RaN-021683	Q64709	Hepatic leukemia factor	Rattus norvegicus	20682845	The clock-controlled transcription factors Dbp, Hlf, and Tef all showed very similar expression patterns, with peaks occurring at the early dark period in abdominal adipose tissue of rats.	ZT 16 4	16	4	LD	2.5	abdominal adipose tissue			Small-scale
CGD-RaN-021349	P41224	Thyrotroph embryonic factor	Rattus norvegicus	20682845	The clock-controlled transcription factors Dbp, Hlf, and Tef all showed very similar expression patterns, with peaks occurring at the early dark period in abdominal adipose tissue of rats.	ZT 16 4	16	4	LD	3.5	abdominal adipose tissue			Small-scale
CGD-RaN-021056	O35779	Class E basic helix-loop-helix protein 41	Rattus norvegicus	20682845	Repressor protein Bhlhb3 showed circadian rhythmicity in its expression, with maximal expression occurring at the transition between the light and the dark period in abdominal adipose tissue of rats.	ZT 12 0	12	0	LD	3.6	abdominal adipose tissue			Small-scale
CGD-RaN-021568	Q32Q86	Cryptochrome-1	Rattus norvegicus	20682845	Cry transcription factor Cry1 peaked during the late dark period in abdominal adipose tissue of rats.	ZT 20 8	20	8	LD	4.5	abdominal adipose tissue			Small-scale
CGD-RaN-021699	Q6IMZ0	Nuclear factor interleukin-3-regulated protein	Rattus norvegicus	20682845	Nfil3, which represses the expression of genes containing D-box binding elements, showed an opposite expression pattern, with the peak occurring at the transition from the dark to the light cycle in abdominal adipose tissue of rats.	ZT 0 12	0	12	LD	5	abdominal adipose tissue			Small-scale
CGD-RaN-021665	Q63503	Nuclear receptor subfamily 1 group D member 1	Rattus norvegicus	20682845	Nuclear orphan receptors Nr1d1 and Nr1d2 showed similar expression patterns, with peak expression occurring at the transition from the light to the dark period (ZT 12) in abdominal adipose tissue of rats.	ZT 8 20	8	20	LD	7.5	abdominal adipose tissue			Small-scale
CGD-RaN-021985	Q9EPW1	Aryl hydrocarbon receptor nuclear translocator-like protein 1	Rattus norvegicus	20682845	Consistent with literature data on core clock gene expression in the SCN (master clock) and other peripheral tissues, PAS-bHLH transcription factor Bmal1 mRNA expression peaked during the early light period in white adipose tissue of rats.	ZT 0 12	0	12	LD	8	abdominal adipose tissue			Small-scale
CGD-RaN-022186	Q9Z301	Period circadian protein homolog 2	Rattus norvegicus	20682845	Pertranscription factors Per1, Per2, and Per3 peaked during the early dark period in abdominal adipose tissue of rats.	ZT 16 4	16	4	LD	9	abdominal adipose tissue			Small-scale
CGD-RaN-021666	Q63504	Nuclear receptor subfamily 1 group D member 2	Rattus norvegicus	20682845	Nuclear orphan receptors Nr1d1 and Nr1d2 showed similar expression patterns, with peak expression occurring at the transition from the light to the dark period (ZT 12) in abdominal adipose tissue of rats.	ZT 12 0	12	0	LD	11	abdominal adipose tissue			Small-scale
CGD-RaN-020978	F1MAG2	Protein Npas2	Rattus norvegicus	20682845	Consistent with literature data on core clock gene expression in the SCN (master clock) and other peripheral tissues, Npas2 mRNA expression peaked during the early light period in white adipose tissue of rats.	ZT 0 12	0	12	LD	22	abdominal adipose tissue			Small-scale
CGD-RaN-021797	Q8CJE2	Period circadian protein homolog 3	Rattus norvegicus	20682845	Pertranscription factors Per1, Per2, and Per3 peaked during the early dark period in abdominal adipose tissue of rats.	ZT 12 0	12	0	LD	25	abdominal adipose tissue			Small-scale
CGD-RaN-021793	Q8CHI5	Period circadian protein homolog 1	Rattus norvegicus	20682845	Per transcription factors Per1, Per2, and Per3 peaked during the early dark period in abdominal adipose tissue of rats.	ZT 12 0	12	0	LD	30	abdominal adipose tissue			Small-scale
CGD-RaN-021226	P16443	D site-binding protein	Rattus norvegicus	20682845	The clock-controlled transcription factors Dbp, Hlf, and Tef all showed very similar expression patterns, with peaks occurring at the early dark period in abdominal adipose tissue of rats.	ZT 12 4	12	4	LD	35	abdominal adipose tissue			Small-scale
CGD-MuM-022069	Q9QXI6	SGLT1 protein	Mus musculus (Mouse)	20688499	The expression of hexose transporter genes (SGLT1, GLUT5 and GLUT2) in mice under ad libitum feeding and light (7:00-19:00)-dark (19:00-7:00) cycle gradually increased from a basal level at 7:00 and reached a maximum at 19:00, coinciding with the start of dark phase feeding.	ZT 0 12	0	12	LD	2	jejunum			Small-scale
CGD-MuM-022155	Q9WV38	Solute carrier family 2, facilitated glucose transporter member 5	Mus musculus (Mouse)	20688499	The expression of hexose transporter genes (SGLT1, GLUT5 and GLUT2) in mice under ad libitum feeding and light (7:00-19:00)-dark (19:00-7:00) cycle gradually increased from a basal level at 7:00 and reached a maximum at 19:00, coinciding with the start of dark phase feeding.	ZT 0 12	0	12	LD	2	jejunum			Small-scale
CGD-MuM-021980	Q9DC28	Casein kinase I isoform delta	Mus musculus (Mouse)	20688499	CKIδ and CKIɛ, which are related to protein degradation for Per and Cry, tended to have higher mRNA levels during the period between 11:00 and 23:00 than between 3:00 and 7:00.	ZT 16 20	16	20	LD	3.5	jejunum			Small-scale
CGD-MuM-021031	O08785	Circadian locomoter output cycles protein kaput	Mus musculus (Mouse)	20688499	Clock genes regulate the feeding schedule-dependent diurnal rhythm changes in hexose transporter gene expressions through the binding of BMAL1 to the promoter/enhancer and transcribed regions.	ZT 16 8	16	8	LD	4	jejunum			Small-scale
CGD-MuM-022038	Q9JMK2	Casein kinase I isoform epsilon	Mus musculus (Mouse)	20688499	CKIδ and CKIɛ, which are related to protein degradation for Per and Cry, tended to have higher mRNA levels during the period between 11:00 and 23:00 than between 3:00 and 7:00.	ZT 16 20	16	20	LD	5	jejunum			Small-scale
CGD-MuM-022082	Q9R194	Cryptochrome-2	Mus musculus (Mouse)	20688499	Negative regulators for the BMAL-CLOCK heterodimer (such as Per1, Per2, Per3, Cry1 and Cry2) had a similar expression pattern, i.e. a peak at early/mid-dark phase (Per1, Per3 and Cry2 at 19:00, or Per2 and Cry1 at 23:00) in jejunum of mice.	ZT 12 0	12	0	LD	5	jejunum			Small-scale
CGD-MuM-021030	O08750	Nuclear factor interleukin-3-regulated protein	Mus musculus (Mouse)	20688499	The mRNA level of E4BP4, a negative regulator for Per, was higher during 23:00–11:00 than during 15:00–19:00.	ZT 16 8	16	8	LD	6	jejunum			Small-scale
CGD-MuM-021840	Q8R1B8	Nuclear receptor ROR-beta	Mus musculus (Mouse)	20688499	In the subloop of clock genes, RORα, RORβ, and RORγ, which are positive regulators for BMAL1, CLOCK and E4BP4, had a peak of expression at 23:00 [RORα (tendency), RORβ (tendency) and RORγ.	ZT 16 20	16	20	LD	6	jejunum			Small-scale
CGD-MuM-021391	P51448	Nuclear receptor ROR-alpha	Mus musculus (Mouse)	20688499	In the subloop of clock genes, RORα, RORβ, and RORγ, which are positive regulators for BMAL1, CLOCK and E4BP4, had a peak of expression at 23:00 [RORα (tendency), RORβ (tendency) and RORγ.	ZT 16 20	16	20	LD	7	jejunum			Small-scale
CGD-MuM-022148	Q9WTL8	Aryl hydrocarbon receptor nuclear translocator-like protein 1	Mus musculus (Mouse)	20688499	Clock genes regulate the feeding schedule-dependent diurnal rhythm changes in hexose transporter gene expressions through the binding of BMAL1 to the promoter/enhancer and transcribed regions.	ZT 4 8	4	8	LD	7	jejunum			Small-scale
CGD-MuM-021566	Q2VPD4	Aryl hydrocarbon receptor nuclear translocator-like protein 2	Mus musculus (Mouse)	20688499	Clock genes regulate the feeding schedule-dependent diurnal rhythm changes in hexose transporter gene expressions through the binding of BMAL1 to the promoter/enhancer and transcribed regions.	ZT 16 20	16	20	LD	9	jejunum			Small-scale
CGD-MuM-021482	P97784	Cryptochrome-1	Mus musculus (Mouse)	20688499	Negative regulators for the BMAL-CLOCK heterodimer (such as Per1, Per2, Per3, Cry1 and Cry2) had a similar expression pattern, i.e. a peak at early/mid-dark phase (Per1, Per3 and Cry2 at 19:00, or Per2 and Cry1 at 23:00) in jejunum of mice.	ZT 16 0	16	0	LD	11	jejunum			Small-scale
CGD-MuM-021392	P51450	Nuclear receptor ROR-gamma	Mus musculus (Mouse)	20688499	In the subloop of clock genes, RORα, RORβ, and RORγ, which are positive regulators for BMAL1, CLOCK and E4BP4, had a peak of expression at 23:00 [RORα (tendency), RORβ (tendency) and RORγ.	ZT 16 0	16	0	LD	12.5	jejunum			Small-scale
CGD-MuM-021628	Q60674	Nuclear receptor subfamily 1 group D member 2	Mus musculus (Mouse)	20688499	The gene expression of another subtype of Rev-erb, i.e., Rev-erbβ was higher during the period between 11:00 and 23:00 than between 3:00 and 7:00.	ZT 12 20	12	20	LD	15	jejunum			Small-scale
CGD-MuM-022155	Q9WV38	Solute carrier family 2, facilitated glucose transporter member 5	Mus musculus (Mouse)	20688499	The expression of hexose transporter genes (SGLT1, GLUT5, and GLUT2) increased from basal levels at 7:00 to maximal levels at 19:00, decreasing thereafter until 3:00.	ZT 12 20	12	20	LD	17.5	jejunum			Small-scale
CGD-MuM-021794	Q8CHR1	Per1 protein	Mus musculus (Mouse)	20688499	Negative regulators for the BMAL-CLOCK heterodimer (such as Per1, Per2, Per3, Cry1 and Cry2) had a similar expression pattern, i.e. a peak at early/mid-dark phase (Per1, Per3 and Cry2 at 19:00, or Per2 and Cry1 at 23:00) in jejunum of mice.	ZT 12 0	12	0	LD	18	jejunum			Small-scale
CGD-MuM-021589	Q3UV55	Nuclear receptor subfamily 1 group D member 1	Mus musculus (Mouse)	20688499	The gene expression of another subtype of Rev-erb, i.e., Rev-erbβ was higher during the period between 11:00 and 23:00 than between 3:00 and 7:00.	ZT 4 20	4	20	LD	20	jejunum			Small-scale
CGD-MuM-021208	P14246	Solute carrier family 2, facilitated glucose transporter member 2	Mus musculus (Mouse)	20688499	The expression of hexose transporter genes (SGLT1, GLUT5, and GLUT2) increased from basal levels at 7:00 to maximal levels at 19:00, decreasing thereafter until 3:00.	ZT 12 20	12	20	LD	22.5	jejunum			Small-scale
CGD-MuM-021066	O54943	Period circadian protein homolog 2	Mus musculus (Mouse)	20688499	Negative regulators for the BMAL-CLOCK heterodimer (such as Per1, Per2, Per3, Cry1 and Cry2) had a similar expression pattern, i.e. a peak at early/mid-dark phase (Per1, Per3 and Cry2 at 19:00, or Per2 and Cry1 at 23:00) in jejunum of mice.	ZT 16 0	16	0	LD	25	jejunum			Small-scale
CGD-MuM-022069	Q9QXI6	SGLT1 protein	Mus musculus (Mouse)	20688499	The expression of hexose transporter genes (SGLT1, GLUT5, and GLUT2) increased from basal levels at 7:00 to maximal levels at 19:00, decreasing thereafter until 3:00.	ZT 12 20	12	20	LD	25	jejunum			Small-scale
CGD-MuM-021078	O70361	Period circadian protein homolog 3	Mus musculus (Mouse)	20688499	Negative regulators for the BMAL-CLOCK heterodimer (such as Per1, Per2, Per3, Cry1 and Cry2) had a similar expression pattern, i.e. a peak at early/mid-dark phase (Per1, Per3 and Cry2 at 19:00, or Per2 and Cry1 at 23:00) in jejunum of mice.	ZT 12 0	12	0	LD	35	jejunum			Small-scale
CGD-MuM-021635	Q60925	D site-binding protein	Mus musculus (Mouse)	20688499	The mRNA level of DBP, a positive transcriptional regulator for Per, was highest at 19:00 and declined until 3:00.	ZT 12 20	12	20	LD	120	jejunum			Small-scale
CGD-RaN-021793	Q8CHI5	Period circadian protein homolog 1	Rattus norvegicus	20709682	The decidua in LD showed circadian Per1 mRNA rhythms, peaking during night 6 h after dusk, while the decidua in DD showed the same Per1 mRNA rhythms only on E22. In contrast, the labyrinth showed no circadian Per1 mRNA rhythms in LD or DD duringpregnancy.	ZT 18 6	18	6	LD	2	decidua			Small-scale
CGD-ArT-022003	Q9FIX7	Putative uncharacterized protein At5g43630	Arabidopsis thaliana	20713464	TZP transcription is involved in the regulation of circadian rhythms.	CT 12 0	12	0	LL2	3	seedlings			Small-scale
CGD-ArT-022003	Q9FIX7	Putative uncharacterized protein At5g43630	Arabidopsis thaliana	20713464	A similar acceleration was detected for CCA1, LHY, TOC1, ELF3, and TZP transcripts during the third day under free-running conditions when HIF84-Sha is compared with HIF84-Bay.	CT 0 12	0	12	LL2	3.25	seedlings			Small-scale
CGD-ArT-021095	O82804	Protein EARLY FLOWERING 3	Arabidopsis thaliana	20713464	A similar acceleration was detected for CCA1, LHY, TOC1, ELF3, and TZP transcripts during the third day under free-running conditions when HIF84-Sha is compared with HIF84-Bay.	CT 12 4	12	4	LL2	3.3	seedlings			Small-scale
CGD-ArT-021917	Q93WK5	Two-component response regulator-like APRR7	Arabidopsis thaliana	20713464	The expression of PRR7 is cyclic in seedlings of Arabidopsis.	CT 8 20	8	20	LL2	25	seedlings			Small-scale
CGD-ArT-021475	P92973	Protein CCA1	Arabidopsis thaliana	20713464	A similar acceleration was detected for CCA1, LHY, TOC1, ELF3, and TZP transcripts during the third day under free-running conditions in heterogeneous inbred families 84-Shahdara compared to heterogeneous inbred families 84-Bayreuth.	CT 0 12	0	12	LL2	29	seedlings			Small-scale
CGD-ArT-021821	Q8L500	Two-component response regulator-like APRR9	Arabidopsis thaliana	20713464	The expression of PRR9 is cyclic in seedlings of Arabidopsis.	CT 4 20	4	20	LL2	35	seedlings			Small-scale
CGD-MuM-022149	Q9WTN3	Sterol regulatory element-binding protein 1	Mus musculus (Mouse)	20720008	Time of day and nutrients in feeding govern daily expression rhythms of the gene for sterol regulatory element-binding protein (SREBP)-1 in the mouse liver.	CT 15 7	15	7	DD1	5	liver			Small-scale
CGD-MuM-021257	P21812	Mast cell protease 4	Mus musculus (Mouse)	20731750	Mast cell protease 4 (MCPT-4), mast cell chymase1 (MCPT-5/CMA1) and C-kit receptor (C-KIT/CD117) were determined throughout the circadian cycle in jejunum tissue. Mcpt-4 and Mcpt-5 showed an oscillatory pattern under both RF and AL.	ZT 16 9	16	9	LD	2	jejunum			Small-scale
CGD-MuM-021258	P21844	Chymase	Mus musculus (Mouse)	20731750	Mast cell protease 4 (MCPT-4), mast cell chymase1 (MCPT-5/CMA1) and C-kit receptor (C-KIT/CD117) were determined throughout the circadian cycle in jejunum tissue. Mcpt-4 and Mcpt-5 showed an oscillatory pattern under both RF and AL.	ZT 21 16	21	16	LD	3	jejunum			Small-scale
CGD-RaN-021797	Q8CJE2	Period circadian protein homolog 3	Rattus norvegicus	20738730	The mRNA level of PER3 is under circadian control in ventral tegmental area of Sprague-Dawley rats.	ZT 4 16	4	16	LD	2	ventral tegmental area			Small-scale
CGD-RaN-022186	Q9Z301	Period circadian protein homolog 2	Rattus norvegicus	20738730	The mRNA level of PER2 is under circadian control in SCN of Sprague-Dawley rats.	ZT 8 20	8	20	LD	2	SCN			Small-scale
CGD-RaN-021797	Q8CJE2	Period circadian protein homolog 3	Rattus norvegicus	20738730	The mRNA level of PER3 is under circadian control in basolateral nucleus of the amygdala of Sprague-Dawley rats.	ZT 0 12	0	12	LD	2.3	basolateral nucleus of the amygdala			Small-scale
CGD-RaN-021793	Q8CHI5	Period circadian protein homolog 1	Rattus norvegicus	20738730	The mRNA level of PER1 is under circadian control in entral nucleus of the amygdala of Sprague-Dawley rats.	ZT 4 16	4	16	LD	3.5	entral nucleus of the amygdala			Small-scale
CGD-RaN-022186	Q9Z301	Period circadian protein homolog 2	Rattus norvegicus	20738730	The mRNA level of PER2 is under circadian control in prefrontal cortex of Sprague-Dawley rats.	ZT 8 20	8	20	LD	4	prefrontal cortex			Small-scale
CGD-RaN-021797	Q8CJE2	Period circadian protein homolog 3	Rattus norvegicus	20738730	The mRNA level of PER3 is under circadian control in hippocampus of Sprague-Dawley rats.	ZT 0 12	0	12	LD	4.5	hippocampus			Small-scale
CGD-RaN-021797	Q8CJE2	Period circadian protein homolog 3	Rattus norvegicus	20738730	The mRNA level of PER3 is under circadian control in entral nucleus of the amygdala of Sprague-Dawley rats.	ZT 12 0	12	0	LD	5	entral nucleus of the amygdala			Small-scale
CGD-RaN-021797	Q8CJE2	Period circadian protein homolog 3	Rattus norvegicus	20738730	The mRNA level of PER3 is under circadian control in nucleus accumbens shell of Sprague-Dawley rats.	ZT 0 12	0	12	LD	5	nucleus accumbens shell			Small-scale
CGD-RaN-022186	Q9Z301	Period circadian protein homolog 2	Rattus norvegicus	20738730	The mRNA level of PER2 is under circadian control in entral nucleus of the amygdala of Sprague-Dawley rats.	ZT 4 16	4	16	LD	5.5	entral nucleus of the amygdala			Small-scale
CGD-RaN-021797	Q8CJE2	Period circadian protein homolog 3	Rattus norvegicus	20738730	The mRNA level of PER3 is under circadian control in SCN of Sprague-Dawley rats.	ZT 0 12	0	12	LD	6	SCN			Small-scale
CGD-RaN-021793	Q8CHI5	Period circadian protein homolog 1	Rattus norvegicus	20738730	The mRNA level of PER1 is under circadian control in nucleus accumbens shell of Sprague-Dawley rats.	ZT 20 8	20	8	LD	7	nucleus accumbens shell			Small-scale
CGD-RaN-021793	Q8CHI5	Period circadian protein homolog 1	Rattus norvegicus	20738730	The mRNA level of PER1 is under circadian control in ventral tegmental area of Sprague-Dawley rats.	ZT 8 20	8	20	LD	7	ventral tegmental area			Small-scale
CGD-RaN-022186	Q9Z301	Period circadian protein homolog 2	Rattus norvegicus	20738730	The mRNA level of PER2 is under circadian control in nucleus accumbens shell of Sprague-Dawley rats.	ZT 0 12	0	12	LD	7	nucleus accumbens shell			Small-scale
CGD-RaN-021793	Q8CHI5	Period circadian protein homolog 1	Rattus norvegicus	20738730	The mRNA level of PER1 is under circadian control in prefrontal cortex of Sprague-Dawley rats.	ZT 0 16	0	16	LD	7.5	prefrontal cortex			Small-scale
CGD-RaN-021793	Q8CHI5	Period circadian protein homolog 1	Rattus norvegicus	20738730	The mRNA level of PER1 is under circadian control in hippocampus of Sprague-Dawley rats.	ZT 20 8	20	8	LD	8	hippocampus			Small-scale
CGD-RaN-021793	Q8CHI5	Period circadian protein homolog 1	Rattus norvegicus	20738730	The mRNA level of PER1 is under circadian control in nucleus accumbens cores of Sprague-Dawley rats.	ZT 4 16	4	16	LD	8	nucleus accumbens core			Small-scale
CGD-RaN-021797	Q8CJE2	Period circadian protein homolog 3	Rattus norvegicus	20738730	The mRNA level of PER3 is under circadian control in prefrontal cortex of Sprague-Dawley rats.	ZT 4 16	4	16	LD	8	prefrontal cortex			Small-scale
CGD-RaN-022186	Q9Z301	Period circadian protein homolog 2	Rattus norvegicus	20738730	The mRNA level of PER2 is under circadian control in nucleus accumbens cores of Sprague-Dawley rats.	ZT 4 16	4	16	LD	8	nucleus accumbens core			Small-scale
CGD-RaN-021793	Q8CHI5	Period circadian protein homolog 1	Rattus norvegicus	20738730	The mRNA level of PER1 is under circadian control in basolateral nucleus of the amygdala of Sprague-Dawley rats.	ZT 20 8	20	8	LD	11	basolateral nucleus of the amygdala			Small-scale
CGD-RaN-021797	Q8CJE2	Period circadian protein homolog 3	Rattus norvegicus	20738730	The mRNA level of PER3 is under circadian control in nucleus accumbens cores of Sprague-Dawley rats.	ZT 4 16	4	16	LD	14	nucleus accumbens core			Small-scale
CGD-RaN-022186	Q9Z301	Period circadian protein homolog 2	Rattus norvegicus	20738730	The mRNA level of PER2 is under circadian control in basolateral nucleus of the amygdala of Sprague-Dawley rats.	ZT 16 4	16	4	LD	14	basolateral nucleus of the amygdala			Small-scale
CGD-RaN-021793	Q8CHI5	Period circadian protein homolog 1	Rattus norvegicus	20738730	The mRNA level of PER1 is under circadian control in SCN of Sprague-Dawley rats.	ZT 20 8	20	8	LD	15	SCN			Small-scale
CGD-RaN-022186	Q9Z301	Period circadian protein homolog 2	Rattus norvegicus	20738730	The mRNA level of PER2 is under circadian control in hippocampus of Sprague-Dawley rats.	ZT 4 16	4	16	LD	15	hippocampus			Small-scale
CGD-HoS-021540	Q10586	D site-binding protein	Homo sapiens (Human)	20798039	The mRNA level of Dbp is under circadian control in human hair follicle cells.	ZT 22 10	22	10	LD	2	human hair follicle cells			Small-scale
CGD-HoS-021252	P20393	Nuclear receptor subfamily 1 group D member 1	Homo sapiens (Human)	20798039	The mRNA level of Nr1d1 is under circadian control in human hair follicle cells.	ZT 22 10	22	10	LD	2.25	human hair follicle cells			Small-scale
CGD-HoS-021036	O15055	Period circadian protein homolog 2	Homo sapiens (Human)	20798039	The mRNA level of Per2 is under circadian control in human hair follicle cells.	ZT 1 19	1	19	LD	2.67	human hair follicle cells			Small-scale
CGD-HoS-021704	Q6NSM0	NR1D2 protein	Homo sapiens (Human)	20798039	The mRNA level of Nr1d2 is under circadian control in human hair follicle cells.	ZT 1 15	1	15	LD	4	human hair follicle cells			Small-scale
CGD-HoS-021860	Q8TAR6	PER3 protein	Homo sapiens (Human)	20798039	The mRNA level of Per3 is under circadian control in human hair follicle cells.	ZT 1 14	1	14	LD	8	human hair follicle cells			Small-scale
CGD-MuM-021030	O08750	Nuclear factor interleukin-3-regulated protein	Mus musculus (Mouse)	20837565	Lithium reduced the expression of E4BP4 in NIH-3T3 cells.	CT 8 20	8	20	DD2	2	NIH-3T3 cells			Small-scale
CGD-MuM-022082	Q9R194	Cryptochrome-2	Mus musculus (Mouse)	20837565	Lithium reduced the expression of Cry2 in NIH-3T3 cells.	CT 0 12	0	12	DD2	2.2	NIH-3T3 cells			Small-scale
CGD-MuM-022148	Q9WTL8	Aryl hydrocarbon receptor nuclear translocator-like protein 1	Mus musculus (Mouse)	20837565	Lithium reduced the expression of Bmal1 in NIH-3T3 cells.	CT 12 0	12	0	DD2	3	NIH-3T3 cells			Small-scale
CGD-MuM-021482	P97784	Cryptochrome-1	Mus musculus (Mouse)	20837565	Lithium significantly increased the expression of Cry1 in NIH-3T3 cells.	CT 4 16	4	16	DD2	3.75	NIH-3T3 cells			Small-scale
CGD-MuM-021078	O70361	Period circadian protein homolog 3	Mus musculus (Mouse)	20837565	Lithium reduced the expression of Per3 in NIH-3T3 cells.	CT 0 12	0	12	DD2	8.8	NIH-3T3 cells			Small-scale
CGD-MuM-021066	O54943	Period circadian protein homolog 2	Mus musculus (Mouse)	20837565	Lithium significantly increased the expression of Per2 and prolonged the period of Per2 in NIH-3T3 cells.	CT 0 12	0	12	DD2	10	NIH-3T3 cells			Small-scale
CGD-MuM-021589	Q3UV55	Nuclear receptor subfamily 1 group D member 1	Mus musculus (Mouse)	20837565	Lithium reduced the expression of Rev-Erbα in NIH-3T3 cells.	CT 20 4	20	4	DD2	24.2	NIH-3T3 cells			Small-scale
CGD-MuM-021635	Q60925	D site-binding protein	Mus musculus (Mouse)	20837565	The expression of Dbp is cyclic in NIH-3T3 cells.	CT 20 12	20	12	LL5	112	NIH-3T3 cells			Small-scale
CGD-EqC-020995	F7C3L4	Uncharacterized protein	Equus caballus	20847133	The expression of Nr1d2 is cyclic in equine skeletal muscle over 24 h in constant darkness.	CT 0 12	0	12	DD2	2.3	gluteal muscles		14 h light and 10 h dark	Small-scale
CGD-EqC-020910	A0MNQ8	Period 2	Equus caballus	20847133	The expression of Per2 is cyclic in equine skeletal muscle over 24 h in constant darkness.	CT 0 12	0	12	DD2	2.8	gluteal muscles		14 h light and 10 h dark	Small-scale
CGD-EqC-020991	F6ZFC9	Myogenic factor 6	Equus caballus	20847133	The expression of Myf6 is cyclic in equine skeletal muscle over 24 h in constant darkness.	CT 20 8	20	8	DD2	3	gluteal muscles		14 h light and 10 h dark	Small-scale
CGD-EqC-020909	A0MLS5	Aryl hydrocarbon receptor nuclear translocator-like protein 1	Equus caballus	20847133	The expression of Arntl is cyclic in equine skeletal muscle over 24 h in constant darkness.	CT 12 4	12	4	DD2	4.2	gluteal muscles		14 h light and 10 h dark	Small-scale
CGD-EqC-020989	F6T1R5	Uncharacterized protein	Equus caballus	20847133	The expression of Dbp is cyclic in equine skeletal muscle over 24 h in constant darkness.	CT 0 12	0	12	DD2	4.5	gluteal muscles		14 h light and 10 h dark	Small-scale
CGD-EqC-020994	F7AU00	Uncharacterized protein	Equus caballus	20847133	The expression of Per1 is cyclic in equine skeletal muscle over 24 h in constant darkness.	CT 0 12	0	12	DD2	5.8	gluteal muscles		14 h light and 10 h dark	Small-scale
CGD-EqC-020993	F7A331	Uncharacterized protein	Equus caballus	20847133	The expression of Nr1d1 is cyclic in equine skeletal muscle over 24 h in constant darkness.	CT 16 8	16	8	DD2	6.5	gluteal muscles		14 h light and 10 h dark	Small-scale
CGD-MuM-022028	Q9JJN1	Fibroblast growth factor 21	Mus musculus (Mouse)	20851878	Transcriptional Repressor E4-binding Protein 4 (E4BP4) Regulates Metabolic Hormone Fibroblast Growth Factor 21 (FGF22) during Circadian Cycles and Feeding Cycles.	CT 6 18	6	18	DD1	4	liver			Small-scale
CGD-MuM-021816	Q8K1S5	Krueppel-like factor 11	Mus musculus (Mouse)	20937769	The expression of Klf11 is cyclic in mouser liver.	CT 8 16	8	16	DD3	2	liver			Small-scale
CGD-MuM-021447	P63058	Thyroid hormone receptor alpha	Mus musculus (Mouse)	20937769	The expression of Thra is cyclic in mouser liver.	CT 20 12	20	12	DD3	2.5	liver			Small-scale
CGD-MuM-021585	Q3TQ03	Circadian-associated transcriptional repressor	Mus musculus (Mouse)	20937769	The expression of GM129 is cyclic in mouser liver.	CT 12 0	12	0	DD3	5	liver			Small-scale
CGD-MuM-021951	Q99PV5	Class E basic helix-loop-helix protein 41	Mus musculus (Mouse)	20937769	The expression of Dec2 (Bhlhe41) is cyclic in mouser liver.	CT 4 0	4	0	DD3	5	liver			Small-scale
CGD-MuM-021628	Q60674	Nuclear receptor subfamily 1 group D member 2	Mus musculus (Mouse)	20937769	The expression of Rev-erbβ(Nr1d2) is cyclic in mouser liver.	CT 8 0	8	0	DD3	10	liver			Small-scale
CGD-MuM-021589	Q3UV55	Nuclear receptor subfamily 1 group D member 1	Mus musculus (Mouse)	20937769	Rev-erbαexhibited clear circadian expression in mouse liver.	CT 4 16	4	16	DD3	100	liver			Small-scale
CGD-MuM-021794	Q8CHR1	Per1 protein	Mus musculus (Mouse)	20937769	Per1 exhibited clear circadian expression in mouse liver.	CT 12 0	12	0	DD3	100	liver			Small-scale
CGD-MuM-021066	O54943	Period circadian protein homolog 2	Mus musculus (Mouse)	20952671	As measured by one-way ANOVA, Per2 and Bmal1 were rhythmic in both WT mice and VIP-deficient mice.	ZT 13 2	13	2	LD	10	heart			Small-scale
CGD-MuM-022148	Q9WTL8	Aryl hydrocarbon receptor nuclear translocator-like protein 1	Mus musculus (Mouse)	20952671	As measured by one-way ANOVA, Per2 and Bmal1 were rhythmic in both WT mice and VIP-deficient mice.	ZT 1 14	1	14	LD	28	heart			Small-scale
CGD-MuM-021873	Q8VHJ7	Peroxisome proliferator-activated receptor gamma coactivator 1-beta	Mus musculus (Mouse)	20956306	The expression profiling of the skeletal-muscle circadian transcriptome identified Pgc-1β as a circadian mRNA.	CT 10 22	10	22	DD2	4.5	adult skeletal muscle			Small-scale
CGD-MuM-021170	P10085	Myoblast determination protein 1	Mus musculus (Mouse)	20956306	CLOCK and BMAL1 regulate MyoD and are necessary for maintenance of skeletal muscle phenotype and function.	CT 18 22	18	22	DD2	5	adult skeletal muscle			Small-scale
CGD-HoS-021038	O15534	Period circadian protein homolog 1	Homo sapiens (Human)	20962856	The expression of Per1 is cyclic in human HaCaT keratinocytes.	ZT 4 21	4	21	LD	2	human HaCaT keratinocytes			Small-scale
CGD-HoS-021021	O00327	Aryl hydrocarbon receptor nuclear translocator-like protein 1	Homo sapiens (Human)	20962856	The expression of Bmal1 is cyclic in human HaCaT keratinocytes.	ZT 16 8	16	8	LD	2.5	human HaCaT keratinocytes			Small-scale
CGD-HoS-021252	P20393	Nuclear receptor subfamily 1 group D member 1	Homo sapiens (Human)	20962856	Robust circadian rhythms of Rev-Erbα is similar with Per3 in human HaCaT keratinocytes.	CT 16 4	16	4	DD2	2.5	human HaCaT keratinocytes			Small-scale
CGD-HoS-021540	Q10586	D site-binding protein	Homo sapiens (Human)	20962856	The expression of Dbp is cyclic in human HaCaT keratinocytes.	ZT 4 16	4	16	LD	2.5	human HaCaT keratinocytes			Small-scale
CGD-HoS-021596	Q49AN0	Cryptochrome-2	Homo sapiens (Human)	20962856	The expression of Cry2 is cyclic in human HaCaT keratinocytes.	ZT 8 0	8	0	LD	2.5	human HaCaT keratinocytes			Small-scale
CGD-HoS-021431	P56645	Period circadian protein homolog 3	Homo sapiens (Human)	20962856	Robust circadian rhythms of Rev-Erbα is similar with Per3 in human HaCaT keratinocytes.	CT 16 4	16	4	DD2	2.7	human HaCaT keratinocytes			Small-scale
CGD-HoS-021431	P56645	Period circadian protein homolog 3	Homo sapiens (Human)	20962856	The expression of Per3 is cyclic in human HaCaT keratinocytes.	ZT 4 21	4	21	LD	3.5	human HaCaT keratinocytes			Small-scale
CGD-HoS-021252	P20393	Nuclear receptor subfamily 1 group D member 1	Homo sapiens (Human)	20962856	The expression of Rev-Erbα is cyclic in human HaCaT keratinocytes.	ZT 0 12	0	12	LD	4.5	human HaCaT keratinocytes			Small-scale
CGD-HoS-021036	O15055	Period circadian protein homolog 2	Homo sapiens (Human)	20962856	The expression of Per2 is cyclic in human HaCaT keratinocytes.	ZT 4 21	4	21	LD	5	human HaCaT keratinocytes			Small-scale
CGD-HoS-021553	Q16526	Cryptochrome-1	Homo sapiens (Human)	20962856	The expression of Cry1 is cyclic in human HaCaT keratinocytes.	ZT 12 0	12	0	LD	5	human HaCaT keratinocytes			Small-scale
CGD-HoS-021548	Q13936	Voltage-dependent L-type calcium channel subunit alpha-1C	Homo sapiens (Human)	20969517	The mRNA level of VGCCα1C is under circadian control in chick hearts.	CT 20 8	20	8	DD2	2	hearts			Small-scale
CGD-GaG-022019	Q9I8T7	Aryl hydrocarbon receptor nuclear translocator-like protein 1	Gallus gallus	20969517	The mRNA level of Bmal1 is under circadian control in chick hearts.	CT 20 4	20	4	DD2	3.5	hearts			Small-scale
CGD-GaG-021086	O73700	Voltage-dependent L-type calcium channel subunit alpha-1D	Gallus gallus	20969517	The mRNA level of VGCCα3D is under circadian control in chick hearts.	CT 12 8	12	8	DD2	9	hearts			Small-scale
CGD-RaN-021335	P37230	Peroxisome proliferator-activated receptor alpha	Rattus norvegicus	21076970	Daily rhythm of ppara expression in the liver exhibited a rhythmic profile in the control rats with maximal values at the end of the light phase.	ZT 10 22	10	22	LD	2.7	liver			Small-scale
CGD-RaN-021064	O54937	[Pyruvate dehydrogenase (acetyl-transferring)] kinase isozyme 4, mitochondrial	Rattus norvegicus	21076970	Expression of pdk4 in the liver of control rats reached peak values at the end of the dark phase of day.	ZT 2 10	2	10	LD	3.3	liver			Small-scale
CGD-RaN-022186	Q9Z301	Period circadian protein homolog 2	Rattus norvegicus	21076970	In control rats, the daily profile of per2 expression in the heart of rats showed a significant rhythm with maximum values at the beginning of the dark phase.	ZT 14 2	14	2	LD	5.7	heart			Small-scale
CGD-RaN-021985	Q9EPW1	Aryl hydrocarbon receptor nuclear translocator-like protein 1	Rattus norvegicus	21076970	The daily rhythm of bmal1 expression in the heart of rats was in antiphase compared to per2 in both groups of animals. In control rats bmal1 expression displayed the highest values at the dark to light transition.	ZT 2 14	2	14	LD	7	heart			Small-scale
CGD-RaN-022186	Q9Z301	Period circadian protein homolog 2	Rattus norvegicus	21076970	The daily profile of per2 expression in the liver of control rats showed a distinct daily rhythm with peak levels at the beginning of the dark phase of 24-h cycle.	ZT 14 2	14	2	LD	8.5	liver			Small-scale
CGD-RaN-021665	Q63503	Nuclear receptor subfamily 1 group D member 1	Rattus norvegicus	21076970	Rev-erba expression in the heart of rats showed the significant daily rhythm with the peak in the second part of light phase of 24-h cycle in control rats.	ZT 6 18	6	18	LD	16	heart			Small-scale
CGD-RaN-021985	Q9EPW1	Aryl hydrocarbon receptor nuclear translocator-like protein 1	Rattus norvegicus	21076970	The daily rhythm of bmal1 expression in the liver of control rats was inversed relative to per2 expression, and the highest level of bmal1 expression was detected at the dark to light transition.	ZT 22 10	22	10	LD	16	liver			Small-scale
CGD-RaN-021665	Q63503	Nuclear receptor subfamily 1 group D member 1	Rattus norvegicus	21076970	Rev-erba expression in the heart of rats showed the significant daily rhythm with the peak in the second part of light phase of 24-h cycle in control rats.	ZT 6 18	6	18		42	liver			Small-scale
CGD-MuM-021066	O54943	Period circadian protein homolog 2	Mus musculus (Mouse)	21113167	Rescue of MLL1 fully restored cyclic gene expression of both Dbp and Per2 genes.	CT 18 6	18	6	DD2	10	MEFs			Small-scale
CGD-MuM-021635	Q60925	D site-binding protein	Mus musculus (Mouse)	21113167	Rhythmic expression of Dbp and Per2 were greatly decreased in mixed lineage leukemia 1 KO mouse embryonic fibroblasts.	CT 0 12	0	12	DD2	10	MEFs			Small-scale
CGD-ArT-022109	Q9SQI2	Protein GIGANTEA	Arabidopsis thaliana	21115819	Consistent with the luciferase data, qRT-PCR analysis revealed that expression of the evening-phased genes GIGANTEA (GI) and TOC1 was disrupted, with a decrease in rhythmic amplitude.	CT 12 0	12	0	LL2	2.3	seedlings			Small-scale
CGD-ArT-021475	P92973	Protein CCA1	Arabidopsis thaliana	21115819	In jmjd5 mutants, peak levels of CCA1 and LHY mRNA were reduced relative to WT, similar to the reduced expression seen in toc1-2 plants.	CT 0 15	0	15	LL2	8	seedlings			Small-scale
CGD-ArT-021848	Q8RWR1	Putative lysine-specific demethylase JMJD5	Arabidopsis thaliana	21115819	Arabidopsis JMJD5 is coregulated with evening-phased clock components and positively affects expression of clock genes expressed at dawn. We found that both Arabidopsis jmjd5 mutant seedlings and mammalian cell cultures deficient for the human ortholog of this gene have similar fastrunning circadian oscillations compared with WT. Remarkably, both the Arabidopsis and human JMJD5 orthologs retain s…	CT 12 21	12	21	LL4	10	seedlings			Small-scale
CGD-ArT-022093	Q9S7Q7	MADS-box protein FLOWERING LOCUS C	Arabidopsis thaliana	21139085	The expression of FLC is cyclic in Ten-day-old seedlings of Arabidopsis.	ZT 9 15	9	15	LD	2.3	Ten-day-old seedlings			Small-scale
CGD-ArT-021848	Q8RWR1	Putative lysine-specific demethylase JMJD5	Arabidopsis thaliana	21139085	JMJ30 represents, to our knowledge, the first JmjC domain-containing protein involved in circadian function, and we envision that this provides a possible molecular connection between chromatin remodeling and the circadian clock.	CT 12 0	12	0	LL2	6	Ten-day-old seedlings			Small-scale
CGD-ArT-021074	O64645	MADS-box protein SOC1	Arabidopsis thaliana	21139085	The expression of SOC1 is cyclic in Ten-day-old seedlings of Arabidopsis.	ZT 9 0	9	0	LD	7.7	Ten-day-old seedlings			Small-scale
CGD-ArT-021578	Q39057	Zinc finger protein CONSTANS	Arabidopsis thaliana	21139085	The expression of CONSTANTS is cyclic in Ten-day-old seedlings of Arabidopsis.	ZT 17 5	17	5	LD	11	Ten-day-old seedlings			Small-scale
CGD-ArT-021848	Q8RWR1	Putative lysine-specific demethylase JMJD5	Arabidopsis thaliana	21139085	JMJ30 represents, to our knowledge, the first JmjC domain-containing protein involved in circadian function, and we envision that this provides a possible molecular connection between chromatin remodeling and the circadian clock.	ZT 12 4	12	4	LD	30	Ten-day-old seedlings			Small-scale
CGD-MuM-021066	O54943	Period circadian protein homolog 2	Mus musculus (Mouse)	21151601	Per2 mRNA levels in the RPE-choroid show a clear circadian rhythm in vivo. A circadian rhythm in PER2::LUC bioluminescence was recorded from cultured RPE-choroid explants. Light exposure during the subjective night did not cause a circadian rhythm phase-shift of PER2::LUC bioluminescence. Finally, removal of the suprachiasmatic nuclei of the hypothalamus did not affect the bioluminescence circadi…	ZT 0 16	0	16	LD	2	retinal pigment epithelium (RPE)			Small-scale
CGD-MuM-021066	O54943	Period circadian protein homolog 2	Mus musculus (Mouse)	21151601	Per2 mRNA levels in the RPE-choroid show a clear circadian rhythm in vivo. A circadian rhythm in PER2::LUC bioluminescence was recorded from cultured RPE-choroid explants. Light exposure during the subjective night did not cause a circadian rhythm phase-shift of PER2::LUC bioluminescence. Finally, removal of the suprachiasmatic nuclei of the hypothalamus did not affect the bioluminescence circadi…	CT 12 20	12	20	DD3	5	retina			Small-scale
CGD-MuM-021066	O54943	Period circadian protein homolog 2	Mus musculus (Mouse)	21151601	Per2 mRNA levels in the RPE-choroid show a clear circadian rhythm in vivo. A circadian rhythm in PER2::LUC bioluminescence was recorded from cultured RPE-choroid explants. Light exposure during the subjective night did not cause a circadian rhythm phase-shift of PER2::LUC bioluminescence. Finally, removal of the suprachiasmatic nuclei of the hypothalamus did not affect the bioluminescence circadi…	ZT 12 16	12	16	LD	5	retina			Small-scale
CGD-MuM-021066	O54943	Period circadian protein homolog 2	Mus musculus (Mouse)	21151601	Per2 mRNA levels in the RPE-choroid show a clear circadian rhythm in vivo. A circadian rhythm in PER2::LUC bioluminescence was recorded from cultured RPE-choroid explants. Light exposure during the subjective night did not cause a circadian rhythm phase-shift of PER2::LUC bioluminescence. Finally, removal of the suprachiasmatic nuclei of the hypothalamus did not affect the bioluminescence circadi…	CT 12 20	12	20	DD3	6	retinal pigment epithelium (RPE)			Small-scale
CGD-MuM-021794	Q8CHR1	Per1 protein	Mus musculus (Mouse)	21179516	The expression of Per1 is cyclic in liver of C57/Black6 mice.	ZT 12 4	12	4	LD	3	pituitary gland			Small-scale
CGD-MuM-022082	Q9R194	Cryptochrome-2	Mus musculus (Mouse)	21179516	The expression of Cry2 is cyclic in liver of C57/Black6 mice.	ZT 12 4	12	4	LD	3	liver			Small-scale
CGD-MuM-022082	Q9R194	Cryptochrome-2	Mus musculus (Mouse)	21179516	The expression of Cry2 is cyclic in liver of C57/Black6 mice.	ZT 12 4	12	4	LD	3	pituitary gland			Small-scale
CGD-MuM-021482	P97784	Cryptochrome-1	Mus musculus (Mouse)	21179516	The expression of Cry1 is cyclic in liver of C57/Black6 mice.	ZT 16 8	16	8	LD	4	pituitary gland			Small-scale
CGD-MuM-021066	O54943	Period circadian protein homolog 2	Mus musculus (Mouse)	21179516	The expression of Per2 is cyclic in liver of C57/Black6 mice.	ZT 12 4	12	4	LD	5	pituitary gland			Small-scale
CGD-MuM-021479	P97460	Neuronal PAS domain-containing protein 2	Mus musculus (Mouse)	21179516	The expression of Npas2 is cyclic in liver of C57/Black6 mice.	ZT 4 12	4	12	LD	6	pituitary gland			Small-scale
CGD-MuM-022148	Q9WTL8	Aryl hydrocarbon receptor nuclear translocator-like protein 1	Mus musculus (Mouse)	21179516	The expression of Bmal1 is cyclic in liver of C57/Black6 mice.	ZT 0 12	0	12	LD	6.8	pituitary gland			Small-scale
CGD-MuM-021031	O08785	Circadian locomoter output cycles protein kaput	Mus musculus (Mouse)	21179516	The expression of Clock is cyclic in liver of C57/Black6 mice.	ZT 16 12	16	12	LD	7	pituitary gland			Small-scale
CGD-MuM-021794	Q8CHR1	Per1 protein	Mus musculus (Mouse)	21179516	The expression of Per1 is cyclic in liver of C57/Black6 mice.	ZT 12 4	12	4	LD	20	liver			Small-scale
CGD-MuM-021298	P30561	Aryl hydrocarbon receptor	Mus musculus (Mouse)	21182907	Crosstalk between classical AhR signaling and the molecular circadian clockworks may be responsible for altered ovarian function after 2,3,7,8-tetrachlorodibenzo-p-dioxin exposure.	CT 8 20	8	20	DD1	3	ovary			Small-scale
CGD-MuM-021298	P30561	Aryl hydrocarbon receptor	Mus musculus (Mouse)	21182907	Collectively these studies suggest that crosstalk between classical AhR signaling and the molecular circadian clockworks may be responsible for altered ovarian function after TCDD exposure.	CT 8 0	8	0	DD3	3.7	ovary			Small-scale
CGD-MuM-021066	O54943	Period circadian protein homolog 2	Mus musculus (Mouse)	21182907	Per2 transcripts displayed a 4.79±0.21 fold change in ovary of mice.	CT 12 0	12	0	DD3	4.79	ovary			Small-scale
CGD-MuM-022148	Q9WTL8	Aryl hydrocarbon receptor nuclear translocator-like protein 1	Mus musculus (Mouse)	21182907	Bmal1 transcripts were maximal at CT0 with a 7.23±0.14 fold oscillation between peak and trough in ovary of mice.	CT 0 12	0	12	DD3	7.23	ovary			Small-scale
CGD-ArT-022014	Q9FVQ6	Pinoresinol reductase 1	Arabidopsis thaliana	21183706	Transcript profiles for PRR1 (TOC1) were not significantly altered in a plant-specific family of transcription factors (TCP) knockout line.	ZT 12 0	12	0	LD	9	seedlings		ZT -4 to 16	Small-scale
CGD-ArT-021475	P92973	Protein CCA1	Arabidopsis thaliana	21183706	Transcript profiles for CCA1 were not significantly altered in tcp11 lines.	ZT 0 12	0	12	LD	11	seedlings		ZT -4 to 16	Small-scale
CGD-ArT-021701	Q6LA42	Two-component response regulator-like APRR5	Arabidopsis thaliana	21183706	The expected peak in PRR5 expression in the late afternoon was significantly decreased by over 30% in the the knockout of a plant-specific family of transcription factors (TCP) knockout line.	ZT 8 16	8	16	LD	35	seedlings		ZT -4 to 16	Small-scale
CGD-ArT-021711	Q6R0H1	Protein LHY	Arabidopsis thaliana	21183706	TCP11 plays some role in repressing LHY1 expression levels.	ZT 0 13	0	13	LD	35	seedlings		ZT -4 to 16	Small-scale
CGD-MuM-021317	P35419	Thyroid peroxidase	Mus musculus (Mouse)	21186050	In WT livers the highest and minimal Tpo expression was seen at ZT1 in the beginning of the light phase and ZT 13 in the beginning of the dark period, respectively. Tpo expression was significantly higher in Per2-null mice in both ZT9 and ZT 13 time points as compared to WT mice.	ZT 1 13	1	13	LD	1.8	liver			Small-scale
CGD-MuM-021530	Q08351	Thrombopoietin receptor	Mus musculus (Mouse)	21186050	In WT bone marrow, the highest and minimal expression of C-mpl was seen at ZT5 and ZT17. While compared to WT mice, the expression of C-mpl in Per2-null bone marrow was much higher.	ZT 5 17	5	17	LD	2	bone marrow			Small-scale
CGD-MuM-021530	Q08351	Thrombopoietin receptor	Mus musculus (Mouse)	21186050	Per2-null mice showed increased expression of Tpo in the liver and its receptor C-mpl in bone marrow, and the megakaryocytes from these mice show decreased P53 expression.	ZT 6 18	6	18	LD	2	bone marrow			Small-scale
CGD-MuM-021066	O54943	Period circadian protein homolog 2	Mus musculus (Mouse)	21186050	The clock gene Per2 is required for normal platelet formation and function of mouse.	ZT 13 5	13	5	LD	2.4	bone marrow			Small-scale
CGD-MuM-021119	P02340	Cellular tumor antigen p53	Mus musculus (Mouse)	21186050	The expression of P53 in Per2-null enriched megakaryocyte of mouse was decreased .	ZT 17 13	17	13	LD	2.4	megakaryocytes			Small-scale
CGD-MuM-021066	O54943	Period circadian protein homolog 2	Mus musculus (Mouse)	21186050	The clock gene Per2 is required for normal platelet formation and function of mouse.	ZT 17 1	17	1	LD	6	megakaryocytes			Small-scale
CGD-PhP-020923	A9SIB9	Circadian clock protein PRR2	Physcomitrella patens	21186242	PRRs originated from an RR(s) and there are intraspecific divergences among PpPRRs.	ZT 12 0	12	0	LD	>10	protonemal cells			Small-scale
CGD-PhP-020924	A9SIC5	Circadian clock protein PRR4	Physcomitrella patens	21186242	PRRs originated from an RR(s) and there are intraspecific divergences among PpPRRs.	ZT 9 21	9	21	LD	>10	protonemal cells			Small-scale
CGD-PhP-020925	A9U170	Circadian clock protein PRR1	Physcomitrella patens	21186242	PRRs originated from an RR(s) and there are intraspecific divergences among PpPRRs.	ZT 9 21	9	21	LD	>10	protonemal cells			Small-scale
CGD-PhP-020926	A9U177	Circadian clock protein PRR3	Physcomitrella patens	21186242	PRRs originated from an RR(s) and there are intraspecific divergences among PpPRRs.	ZT 9 21	9	21	LD	>10	protonemal cells			Small-scale
CGD-GaG-021834	Q8QGQ8	Period circadian protein homolog 2	Gallus gallus	21194436	Per2 display robust 24 hr oscillations with maximal amplitudes occurring in the late night and early day.	ZT 23 11	23	11	LD	2.25	spleen			Small-scale
CGD-GaG-021830	Q8QG60	Cryptochrome-2	Gallus gallus	21194436	Cry2 display robust 24 hr oscillations with maximal amplitudes occurring in the late night and early day.	ZT 23 10	23	10	LD	2.3	spleen			Small-scale
CGD-GaG-021087	O73883	Interleukin	Gallus gallus	21194436	The mRNA levels of IL-2 fluctuated during the course of the day.	ZT 15 8	15	8	LD	2.5	spleen	inflammatory cytokines		Small-scale
CGD-GaG-020974	F1DFK9	Tissue necrosis factor-alpha	Gallus gallus	21194436	TNFά mRNA attains maximum levels at the dark-light transition.	ZT 0 8	0	8	LD	3	spleen			Small-scale
CGD-GaG-021831	Q8QG61	Cryptochrome-1	Gallus gallus	21194436	Cry1 display robust 24 hr oscillations with maximal amplitudes occurring in the late night and early day.	ZT 20 12	20	12	LD	4	spleen			Small-scale
CGD-GaG-021832	Q8QGQ6	Circadian locomoter output cycles protein kaput	Gallus gallus	21194436	Clock mRNA attained maximal abundance during the early night	ZT 16 8	16	8	LD	10	spleen			Small-scale
CGD-GaG-020947	D1M7B0	Interleukin-18	Gallus gallus	21194436	IL-18 achieve maximum values prior to midnight (ZT15).	ZT 15 8	15	8	LD	15	spleen	inflammatory cytokines		Small-scale
CGD-GaG-021811	Q8JH31	Circadian clock protein	Gallus gallus	21194436	Per3 display robust 24 hr oscillations with maximal amplitudes occurring in the late night and early day.	ZT 2 9	2	9	LD	20	spleen			Small-scale
CGD-GaG-020973	F1DFK5	Interleukin-1beta	Gallus gallus	21194436	IL-1β mRNA displayed a prominent peak shortly after lights on ZT3.	ZT 3 10	3	10	LD	150	spleen	inflammatory cytokines		Small-scale
CGD-GaG-020917	A5A8F3	Interleukin-6	Gallus gallus	21194436	IL-6 mRNA each displayed a prominent peak shortly after lights on ZT3.	ZT 3 10	3	10	LD	300	spleen	inflammatory cytokines		Small-scale
CGD-RaN-022072	Q9QYJ6	cAMP and cAMP-inhibited cGMP 3'',5''-cyclic phosphodiesterase 10A	Rattus norvegicus	21194525	The levels of PDE10A transcript and protein display daily rhythms which could be seen in preparations of the whole retina.	ZT 21 15	21	15	LD	2	retina			Small-scale
CGD-RaN-022072	Q9QYJ6	cAMP and cAMP-inhibited cGMP 3'',5''-cyclic phosphodiesterase 10A	Rattus norvegicus	21194525	Using quantitative PCR, the mRNA amount of PDE10A was seen to display a daily rhythm (p = 0.0035) with a broad peak around ZT21. The day/night ratio (ZT21 versus ZT9) of the PDE10A mRNA amount was approximately 2.5-fold	ZT 21 9	21	9	LD	2.5	retina			Small-scale
CGD-RaN-021679	Q64666	Serotonin N-acetyltransferase	Rattus norvegicus	21194525	The expression of AANAT is cyclic in preparations of the whole retina of rats.	ZT 18 6	18	6	LD	4	retina			Small-scale
CGD-RaN-022072	Q9QYJ6	cAMP and cAMP-inhibited cGMP 3'',5''-cyclic phosphodiesterase 10A	Rattus norvegicus	21194525	Using quantitative PCR, the mRNA amount of PDE10A was seen to display a daily rhythm (p = 0.0035) with a broad peak around ZT21. The day/night ratio (ZT21 versus ZT9) of the PDE10A mRNA amount was approximately 2.5-fold	ZT 21 0	21	0	LD	15	photoreceptors			Small-scale
CGD-RaN-021679	Q64666	Serotonin N-acetyltransferase	Rattus norvegicus	21194525	The expression of AANAT is cyclic in photoreceptor of rats.	ZT 18 3	18	3	LD	20	photoreceptors			Small-scale
CGD-MuM-021066	O54943	Period circadian protein homolog 2	Mus musculus (Mouse)	21195744	The anesthesia induces the increase of NAD+, and consequently leads to the repression of mPer2 expression and modifies the circadian expression pattern and diurnal behavioral rhythm of mice. Furthermore, the modification of mPer2 expression by the anesthesia is considered to affect various gene expressions.	CT 8 16	8	16	DD1	20	SCN			Small-scale
CGD-ArT-022100	Q9SEU8	Thioredoxin M2, chloroplastic	Arabidopsis thaliana	21196476	In Arabidopsis, among the multigene family of TRX f and TRX m, AtTRX f2 and AtTRX m3 mRNA showed similar circadian oscillatory regulation, suggesting that such regulation is conserved in plants. However, this oscillation was disrupted in plants overexpressing CCA1 (cca1-ox) or repressing CCA1 and LHY (cca1-lhy).	ZT 4 0	4	0	LD	14	rosettes			Small-scale
CGD-ArT-022161	Q9XFH9	Thioredoxin F2, chloroplastic	Arabidopsis thaliana	21196476	In Arabidopsis, among the multigene family of TRX f and TRX m, AtTRX f2 and AtTRX m3 mRNA showed similar circadian oscillatory regulation, suggesting that such regulation is conserved in plants. However, this oscillation was disrupted in plants overexpressing CCA1 (cca1-ox) or repressing CCA1 and LHY (cca1-lhy).	ZT 4 12	4	12	LD	24	rosettes			Small-scale
CGD-ArT-021167	P0CJ48	Chlorophyll a-b binding protein 2, chloroplastic	Arabidopsis thaliana	21196476	PsCab expression is under a circadian regulation, validating the experimental conditionsin Arabidopsis.	ZT 4 20	4	20	LD	30	rosettes			Small-scale
CGD-ArT-021022	O04211	Protein EARLY FLOWERING 4	Arabidopsis thaliana	21236675	ELF3 associates physically with the promoter of PSEUDO-RESPONSE REGULATOR 9 (PRR9), a repressor of CCA1 and LHY expression, in a time-dependent fashion.	ZT 12 0	12	0	LD	5	seedlings			Small-scale
CGD-ArT-020984	F4JNA9	Disease resistance protein RPP4	Arabidopsis thaliana	21293378	The promoter region of RPP4 contains two evening elements and its expression exhibits a circadian rhythm.	ZT 20 8	20	8	LD	4	seedling			Small-scale
CGD-ArT-022000	Q9FFK8	NF-X1-type zinc finger protein NFXL2	Arabidopsis thaliana	21300918	The partnership of EBI with ZTL reveals a novel mechanism involved in controlling the complex transcription-translation feedback loops of the clock.	ZT 2 14	2	14	LD	2	seedling			Small-scale
CGD-ArT-021210	P14712	Phytochrome A	Arabidopsis thaliana	21317377	Phytochrome A (phyA) is the major photoreceptor of deetiolation, and phyA expression is reversibly repressed by light.	ZT 0 8	0	8	LD	3	seedling			Small-scale
CGD-MuM-021835	Q8R000	Organic solute transporter subunit alpha	Mus musculus (Mouse)	21346810	FXR regulates Ostα expression independent of BAs.	ZT 18 6	18	6	LD	2	ileum			Small-scale
CGD-MuM-021054	O35710	Nocturnin	Mus musculus (Mouse)	21347334	Nocturnin plays a role in linking nutrient sensing by the circadian clock to lipid mobilization in the adipocytes.	ZT 10 1	10	1	LD	2	epididymal white adipose tissue			Small-scale
CGD-RaN-021113	P01194	Pro-opiomelanocortin	Rattus norvegicus	21364960	Spontaneously hypertensive rats exhibited no temporal change in the expression levels of NPY and POMC.	ZT 10 18	10	18	LD	2	mediobasal hypothalamus	hypertension		Small-scale
CGD-RaN-021153	P07808	Pro-neuropeptide Y	Rattus norvegicus	21364960	Spontaneously hypertensive rats exhibited no temporal change in the expression levels of NPY and POMC.	ZT 10 22	10	22	LD	2	mediobasal hypothalamus	hypertension		Small-scale
CGD-MuM-021182	P11152	Lipoprotein lipase	Mus musculus (Mouse)	21383142	In Pparα KO animals,the expression levels of Acot3 and Acot4 were only slightly decreased and that of Acot2 was not changed, but Acot1 showed 2.5-fold increased.	ZT 0 12	0	12	LD	2	liver			Small-scale
CGD-MuM-021780	Q8BWN8	Acyl-coenzyme A thioesterase 4	Mus musculus (Mouse)	21383142	In Pparα KO animals,the expression levels of Acot3 and Acot4 were only slightly decreased and that of Acot2 was not changed, but Acot1 showed 2.5-fold increased.	ZT 12 0	12	0	LD	2	liver			Small-scale
CGD-MuM-022075	Q9QYR9	Acyl-coenzyme A thioesterase 2, mitochondrial	Mus musculus (Mouse)	21383142	In Pparα KO animals,the expression levels of Acot3 and Acot4 were only slightly decreased and that of Acot2 was not changed, but Acot1 showed 2.5-fold increased.	ZT 12 0	12	0	LD	2	liver			Small-scale
CGD-MuM-022074	Q9QYR7	Acyl-coenzyme A thioesterase 3	Mus musculus (Mouse)	21383142	In Pparα KO animals,the expression levels of Acot3 and Acot4 were only slightly decreased and that of Acot2 was not changed, but Acot1 showed 2.5-fold increased.	ZT 16 4	16	4	LD	4	liver			Small-scale
CGD-CaE-021686	Q65ZG8	Period protein homolog lin-42	Caenorhabditis elegans	21388411	Relative expression levels of lin-42 are an excellent marker of C. elegans development.	ZT 12 0	12	0	LD	>10				Small-scale
CGD-ArT-021046	O24646	Transcription factor HY5	Arabidopsis thaliana	21395889	the UV-B inducibility of HY5 did not display any circadian pattern but basal level showed clear circadian control.	ZT 0 12	0	12	LD	2	seedling			Small-scale
CGD-ArT-021200	P13114	Chalcone synthase	Arabidopsis thaliana	21395889	Induction of CHS, GPO, ELIP2 and HYH showed clear circadian control, with amplitudes comparable with that of the clock genes, and the highest level of induction coincided with the peak of basal circadian expression.	ZT 3 15	3	15	LD	>10	seedling			Small-scale
CGD-ArT-021885	Q8W191	Transcription factor HY5-like	Arabidopsis thaliana	21395889	Induction of CHS, GPO, ELIP2 and HYH showed clear circadian control, with amplitudes comparable with that of the clock genes, and the highest level of induction coincided with the peak of basal circadian expression.	ZT 6 18	6	18	LD	>10	seedling			Small-scale
CGD-ArT-021931	Q94K66	Early light-induced protein 2, chloroplastic	Arabidopsis thaliana	21395889	Induction of CHS, GPO, ELIP2 and HYH showed clear circadian control, with amplitudes comparable with that of the clock genes, and the highest level of induction coincided with the peak of basal circadian expression.	ZT 3 15	3	15	LD	>10	seedling			Small-scale
CGD-ArT-022121	Q9SZ54	Putative glutathione peroxidase 7, chloroplastic	Arabidopsis thaliana	21395889	Induction of CHS, GPO, ELIP2 and HYH showed clear circadian control, with amplitudes comparable with that of the clock genes, and the highest level of induction coincided with the peak of basal circadian expression.	ZT 6 18	6	18	LD	>10	seedling			Small-scale
CGD-MuM-022071	Q9QXZ7	Photoreceptor-specific nuclear receptor	Mus musculus (Mouse)	21408158	The cyclic expression of Nr1d1 and Nr2e3 over a twenty-four hour period was observed and both nuclear receptors cycled in a similar manner.	ZT 8 0	8	0	LD	2	retina			Small-scale
CGD-OrS-021384	P50156	Probable aquaporin TIP1-1	Oryza sativa	21414014	12 aquaporin genes (OsPIP1;1, OsPIP1;2, OsPIP1;3, OsPIP2;1, OsPIP2;2, OsPIP2;3, OsPIP2;4,OsPIP2;5, OsPIP2;6, OsTIP1;1, OsTIP2;1 and OsTIP2;2) that were expressed strongly in the roots showed different types of diurnal changes.	ZT 14 2	14	2	LD	2	roots			Small-scale
CGD-OrS-021743	Q7XA61	Probable aquaporin TIP2-1	Oryza sativa	21414014	12 aquaporin genes (OsPIP1;1, OsPIP1;2, OsPIP1;3, OsPIP2;1, OsPIP2;2, OsPIP2;3, OsPIP2;4,OsPIP2;5, OsPIP2;6, OsTIP1;1, OsTIP2;1 and OsTIP2;2) that were expressed strongly in the roots showed different types of diurnal changes.	ZT 14 2	14	2	LD	2	roots			Small-scale
CGD-OrS-021746	Q7XSQ9	Probable aquaporin PIP1-2	Oryza sativa	21414014	12 aquaporin genes (OsPIP1;1, OsPIP1;2, OsPIP1;3, OsPIP2;1, OsPIP2;2, OsPIP2;3, OsPIP2;4,OsPIP2;5, OsPIP2;6, OsTIP1;1, OsTIP2;1 and OsTIP2;2) that were expressed strongly in the roots showed different types of diurnal changes.	ZT 14 2	14	2	LD	2	roots			Small-scale
CGD-OrS-021747	Q7XUA6	Probable aquaporin PIP2-3	Oryza sativa	21414014	12 aquaporin genes (OsPIP1;1, OsPIP1;2, OsPIP1;3, OsPIP2;1, OsPIP2;2, OsPIP2;3, OsPIP2;4,OsPIP2;5, OsPIP2;6, OsTIP1;1, OsTIP2;1 and OsTIP2;2) that were expressed strongly in the roots showed different types of diurnal changes.	ZT 14 2	14	2	LD	2	roots			Small-scale
CGD-OrS-021697	Q6EU94	Aquaporin PIP1-1	Oryza sativa	21414014	12 aquaporin genes (OsPIP1;1, OsPIP1;2, OsPIP1;3, OsPIP2;1, OsPIP2;2, OsPIP2;3, OsPIP2;4,OsPIP2;5, OsPIP2;6, OsTIP1;1, OsTIP2;1 and OsTIP2;2) that were expressed strongly in the roots showed different types of diurnal changes.	ZT 14 2	14	2	LD	3	roots			Small-scale
CGD-OrS-021700	Q6K215	Probable aquaporin PIP2-2	Oryza sativa	21414014	12 aquaporin genes (OsPIP1;1, OsPIP1;2, OsPIP1;3, OsPIP2;1, OsPIP2;2, OsPIP2;3, OsPIP2;4,OsPIP2;5, OsPIP2;6, OsTIP1;1, OsTIP2;1 and OsTIP2;2) that were expressed strongly in the roots showed different types of diurnal changes.	ZT 14 2	14	2	LD	3	roots			Small-scale
CGD-OrS-022117	Q9SXF8	Aquaporin PIP 1-3	Oryza sativa	21414014	12 aquaporin genes (OsPIP1;1, OsPIP1;2, OsPIP1;3, OsPIP2;1, OsPIP2;2, OsPIP2;3, OsPIP2;4,OsPIP2;5, OsPIP2;6, OsTIP1;1, OsTIP2;1 and OsTIP2;2) that were expressed strongly in the roots showed different types of diurnal changes.	ZT 14 2	14	2	LD	3	roots			Small-scale
CGD-OrS-021799	Q8GRT8	Aquaporin PIP2-4	Oryza sativa	21414014	12 aquaporin genes (OsPIP1;1, OsPIP1;2, OsPIP1;3, OsPIP2;1, OsPIP2;2, OsPIP2;3, OsPIP2;4,OsPIP2;5, OsPIP2;6, OsTIP1;1, OsTIP2;1 and OsTIP2;2) that were expressed strongly in the roots showed different types of diurnal changes.	ZT 14 2	14	2	LD	6	roots			Small-scale
CGD-OrS-021806	Q8H5N9	Probable aquaporin PIP2-1	Oryza sativa	21414014	12 aquaporin genes (OsPIP1;1, OsPIP1;2, OsPIP1;3, OsPIP2;1, OsPIP2;2, OsPIP2;3, OsPIP2;4,OsPIP2;5, OsPIP2;6, OsTIP1;1, OsTIP2;1 and OsTIP2;2) that were expressed strongly in the roots showed different types of diurnal changes.	ZT 14 2	14	2	LD	6	roots			Small-scale
CGD-OrS-021798	Q8GRI8	Aquaporin PIP2-5	Oryza sativa	21414014	12 aquaporin genes (OsPIP1;1, OsPIP1;2, OsPIP1;3, OsPIP2;1, OsPIP2;2, OsPIP2;3, OsPIP2;4,OsPIP2;5, OsPIP2;6, OsTIP1;1, OsTIP2;1 and OsTIP2;2) that were expressed strongly in the roots showed different types of diurnal changes.	ZT 14 2	14	2	LD	>10	roots			Small-scale
CGD-RaN-021056	O35779	Class E basic helix-loop-helix protein 41	Rattus norvegicus	21436464	Transcription repressor proteins Bhlhb2 and Bhlhb3 (Dec1 and Dec2) peaked during the early dark period at ZT 13.	ZT 14 2	14	2	LD	2	lung			Small-scale
CGD-RaN-021057	O35780	Class E basic helix-loop-helix protein 40	Rattus norvegicus	21436464	Transcription repressor proteins Bhlhb2 and Bhlhb3 (Dec1 and Dec2) peaked during the early dark period at ZT 13.	ZT 14 2	14	2	LD	2	lung			Small-scale
CGD-ArT-022049	Q9LTH4	Transcription factor BOA	Arabidopsis thaliana	21447790	BOA is a critical component of the regulatory circuit of the circadian clock.	CT 18 6	18	6	DD2	2	seedling			Small-scale
CGD-ArT-021302	P31168	Dehydrin COR47	Arabidopsis thaliana	21471455	Circadian regulation and cold induction of three CBF regulon genes, i.e., COLD-REGULATED GENE15A (COR15A), COR47, and COR78 were greatly diminished in plants carrying the cca1-11/lhy-21 double mutation.	ZT 6 18	6	18	LD	2	seedling			Small-scale
CGD-ArT-021477	P93835	Dehydration-responsive element-binding protein 1B	Arabidopsis thaliana	21471455	CCA1/LHY-mediated output from the circadian clock contributes to plant cold tolerance through regulation of the CBF cold-response pathway.	ZT 12 0	12	0	LD	>10	seedling			Small-scale
CGD-ArT-021524	Q06738	Low-temperature-induced 78 kDa protein	Arabidopsis thaliana	21471455	Circadian regulation and cold induction of three CBF regulon genes, i.e., COLD-REGULATED GENE15A (COR15A), COR47, and COR78, also were greatly diminished in plants carrying the cca1-11/lhy-21 double mutation.	ZT 9 21	9	21	LD	>10	seedling			Small-scale
CGD-ArT-021593	Q42512	Protein COLD-REGULATED 15A, chloroplastic	Arabidopsis thaliana	21471455	Circadian regulation and cold induction of three CBF regulon genes, i.e., COLD-REGULATED GENE15A (COR15A), COR47, and COR78, also were greatly diminished in plants carrying the cca1-11/lhy-21 double mutation.	ZT 9 21	9	21	LD	>10	seedling			Small-scale
CGD-ArT-022055	Q9M0L0	Dehydration-responsive element-binding protein 1A	Arabidopsis thaliana	21471455	CCA1/LHY-mediated output from the circadian clock contributes to plant cold tolerance through regulation of the CBF cold-response pathway.	ZT 6 18	6	18	LD	>10	seedling			Small-scale
CGD-ArT-022120	Q9SYS6	Dehydration-responsive element-binding protein 1C	Arabidopsis thaliana	21471455	CCA1/LHY-mediated output from the circadian clock contributes to plant cold tolerance through regulation of the CBF cold-response pathway.	ZT 6 18	6	18	LD	>10	seedling			Small-scale
CGD-RaN-022072	Q9QYJ6	cAMP and cAMP-inhibited cGMP 3'',5''-cyclic phosphodiesterase 10A	Rattus norvegicus	21474921	Pde10a expression is under circadian and seasonal regulation and plays a modulatory role in pineal signal transduction and gene expression.	ZT 18 9	18	9	LD	8	Pineal gland			Small-scale
CGD-RaN-021234	P18090	Beta-1 adrenergic receptor	Rattus norvegicus	21491159	The average expression levels of insulin receptor and adrenoceptor β1 were significantly increased in diabetic rats	ZT 15 3	15	3	LD	4	Pineal gland	type 1 diabetes mellitus		Small-scale
CGD-RaN-021114	P01237	Prolactin	Rattus norvegicus	21507896	The expression of Prl oscillated in individual lactotrope pituitary cells.	CT 18 2	18	2	DD1	3	GH4C1 cells			Small-scale
CGD-RaN-020950	D2XV59	GTP-binding protein 1	Rattus norvegicus	21515746	GTPBP1 is a regulator and adaptor of the exosome-mediated mRNA turnover pathway.	ZT 20 8	20	8	LD	>30	pineal gland			Small-scale
CGD-HoS-021372	P48357	Leptin receptor	Homo sapiens (Human)	21520059	Rhythmic expression of genes studied [leptin and its receptor (LEPR), adiponectin and its receptors (ADIPOR1 and ADIPOR2), clock genes (PER2, BMAL1, and CRY1) and glucocorticoid metabolism-related genes (PPARγ, GR, HSD1, HSD2, and 5αR)] in human subcutaneous (A) and visceral adipose tissue.	ZT 21 9	21	9	LD	>10	visceral adipose tissue		light:0-15 dark:15-24	Small-scale
CGD-HoS-021471	P80365	Corticosteroid 11-beta-dehydrogenase isozyme 2	Homo sapiens (Human)	21520059	Rhythmic expression of genes studied [leptin and its receptor (LEPR), adiponectin and its receptors (ADIPOR1 and ADIPOR2), clock genes (PER2, BMAL1, and CRY1) and glucocorticoid metabolism-related genes (PPARγ, GR, HSD1, HSD2, and 5αR)] in human subcutaneous (A) and visceral adipose tissue.	ZT 8 20	8	20	LD	>10	visceral adipose tissue		light:0-15 dark:15-24	Small-scale
CGD-HoS-021552	Q15848	Adiponectin	Homo sapiens (Human)	21520059	Rhythmic expression of genes studied [leptin and its receptor (LEPR), adiponectin and its receptors (ADIPOR1 and ADIPOR2), clock genes (PER2, BMAL1, and CRY1) and glucocorticoid metabolism-related genes (PPARγ, GR, HSD1, HSD2, and 5αR)] in human subcutaneous (A) and visceral adipose tissue.	ZT 15 3	15	3	LD	>10	visceral adipose tissue		light:0-15 dark:15-24	Small-scale
CGD-HoS-021763	Q86V24	Adiponectin receptor protein 2	Homo sapiens (Human)	21520059	Rhythmic expression of genes studied [leptin and its receptor (LEPR), adiponectin and its receptors (ADIPOR1 and ADIPOR2), clock genes (PER2, BMAL1, and CRY1) and glucocorticoid metabolism-related genes (PPARγ, GR, HSD1, HSD2, and 5αR)] in human subcutaneous (A) and visceral adipose tissue.	ZT 8 20	8	20	LD	>10	visceral adipose tissue		light:0-15 dark:15-24	Small-scale
CGD-HoS-021934	Q96A54	Adiponectin receptor protein 1	Homo sapiens (Human)	21520059	Rhythmic expression of genes studied [leptin and its receptor (LEPR), adiponectin and its receptors (ADIPOR1 and ADIPOR2), clock genes (PER2, BMAL1, and CRY1) and glucocorticoid metabolism-related genes (PPARγ, GR, HSD1, HSD2, and 5αR)] in human subcutaneous (A) and visceral adipose tissue.	ZT 6 18	6	18	LD	>10	visceral adipose tissue		light:0-15 dark:15-24	Small-scale
CGD-HoS-021940	Q99932	Sperm-associated antigen 8	Homo sapiens (Human)	21520059	Rhythmic expression of genes studied [leptin and its receptor (LEPR), adiponectin and its receptors (ADIPOR1 and ADIPOR2), clock genes (PER2, BMAL1, and CRY1) and glucocorticoid metabolism-related genes (PPARγ, GR, HSD1, HSD2, and 5αR)] in human subcutaneous (A) and visceral adipose tissue.	ZT 12 0	12	0	LD	>10	visceral adipose tissue		light:0-15 dark:15-24	Small-scale
CGD-MuM-021653	Q62233	Homeobox protein SIX3	Mus musculus (Mouse)	21525287	Six3, which were expressed during SCN development, persisted into adulthood and showed diurnal rhythmicity.	ZT 6 18	6	18	LD	3	SCN			Small-scale
CGD-DrM-022125	Q9TVQ4	PAR domain protein 1-gamma	Drosophila melanogaster	21525955	The mRNA level of Pdp1e is under circadian control in Drosophila melanogaster.	ZT 14 2	14	2	LD	4	head			Small-scale
CGD-MuM-021158	P08228	Superoxide dismutase [Cu-Zn]	Mus musculus (Mouse)	21549097	SOD1 is under circadian clock control and mice are more susceptible to oxidative stress at certain time of the day.	ZT 12 0	12	0	LD	2	liver			Small-scale
CGD-OvA-020951	D3U1F9	Regulator of G-protein signaling 4	Ovis aries	21623959	RGS4 contributes to morning induction of cAMP-dependent gene expression by light in the PT.	ZT 12 0	12	0	LD	>10	pars tuberalis (PT)		light:0-8 dark:8-24	Small-scale
CGD-MuM-021787	Q8CBD1	Nuclear receptor-interacting protein 1	Mus musculus (Mouse)	21628546	RIP140 mRNA and protein levels are under circadian regulation and RIP140 modulates clock gene expression, suggesting that RIP140 can participate in a feedback mechanism affecting the circadian clock.	CT 18 6	18	6	DD1	3	MEFs			Small-scale
CGD-MuM-021875	Q8VI47	Canalicular multispecific organic anion transporter 1	Mus musculus (Mouse)	21674030	Strain- and sex-dependent circadian patterns in abcc2 expressions displayed robust relations with the chronotolerance of ileum mucosa for irinotecan.	ZT 12 0	12	0	LD	6	mucosa			Small-scale
CGD-MuM-021098	O88444	Adenylate cyclase type 1	Mus musculus (Mouse)	21676039	Dopamine/D4R signaling is a novel zeitgeber that entrains the rhythm of Adcy1 expression and, consequently, modulates the rhythmic synthesis of cyclic AMP in mouse retina.	ZT 8 14	8	14	LD	2	retina			Small-scale
CGD-MuM-021390	P51436	D(4) dopamine receptor	Mus musculus (Mouse)	21676039	Dopamine/DR signaling is a novel zeitgeber that entrains the rhythm of Adcy1 expression and, consequently, modulates the rhythmic synthesis of cyclic AMP in mouse retina.	ZT 0 12	0	12	LD	3	retina			Small-scale
CGD-OrS-021601	Q53JI9	Probable sucrose-phosphate synthase 5	Oryza sativa	21683881	The expression of all SPS genes, particularly that of SPS1 and SPS11, tended to be higher at night when the activation state of the SPS proteins was low, and the mRNA levels of SPS1 and SPS6 were negatively correlated with sucrose content.	ZT 16 4	16	4	LD	>10	leaf		light:0-14 dark:14-24	Small-scale
CGD-OrS-021684	Q653T6	Solanesyl-diphosphate synthase 1, mitochondrial	Oryza sativa	21683881	The expression of all SPS genes, particularly that of SPS1 and SPS11, tended to be higher at night when the activation state of the SPS proteins was low, and the mRNA levels of SPS1 and SPS6 were negatively correlated with sucrose content.	ZT 0 12	0	12	LD	>10	leaf		light:0-14 dark:14-24	Small-scale
CGD-OrS-021687	Q67WN8	Probable sucrose-phosphate synthase 3	Oryza sativa	21683881	The expression of all SPS genes, particularly that of SPS1 and SPS11, tended to be higher at night when the activation state of the SPS proteins was low, and the mRNA levels of SPS1 and SPS6 were negatively correlated with sucrose content.	ZT 4 16	4	16	LD	>10	leaf		light:0-14 dark:14-24	Small-scale
CGD-OrS-021722	Q6ZHZ1	Probable sucrose-phosphate synthase 4	Oryza sativa	21683881	The expression of all SPS genes, particularly that of SPS1 and SPS11, tended to be higher at night when the activation state of the SPS proteins was low, and the mRNA levels of SPS1 and SPS6 were negatively correlated with sucrose content.	ZT 16 10	16	10	LD	>10	leaf		light:0-14 dark:14-24	Small-scale
CGD-OrS-021728	Q75HZ9	Solanesyl-diphosphate synthase 2, chloroplastic	Oryza sativa	21683881	The expression of all SPS genes, particularly that of SPS1 and SPS11, tended to be higher at night when the activation state of the SPS proteins was low, and the mRNA levels of SPS1 and SPS6 were negatively correlated with sucrose content.	ZT 16 10	16	10	LD	>10	leaf		light:0-14 dark:14-24	Small-scale
CGD-ArT-021577	Q39041	Acid beta-fructofuranosidase 4, vacuolar	Arabidopsis thaliana	21694767	Transcripts for several genes involved in cell wall biosynthesis cycled with strikingly conserved phasing in both dicots and monocot.	ZT 0 16	0	16	LD	2	seedling			Small-scale
CGD-ArT-021850	Q8RX83	Cellulose synthase-like protein B3	Arabidopsis thaliana	21694767	Transcripts for several genes involved in cell wall biosynthesis cycled with strikingly conserved phasing in both dicots and monocot.	ZT 0 12	0	12	LD	2	seedling			Small-scale
CGD-ArT-022094	Q9S9N9	Cinnamoyl-CoA reductase 1	Arabidopsis thaliana	21694767	Transcripts for several genes involved in cell wall biosynthesis cycled with strikingly conserved phasing in both dicots and monocot.	ZT 4 16	4	16	LD	3	seedling			Small-scale
CGD-ArT-022119	Q9SYM4	Alpha,alpha-trehalose-phosphate synthase [UDP-forming] 1	Arabidopsis thaliana	21694767	Transcripts for several genes involved in cell wall biosynthesis cycled with strikingly conserved phasing in both dicots and monocot.	ZT 4 16	4	16	LD	5	seedling			Small-scale
CGD-MuM-021188	P11589	Major urinary protein 2	Mus musculus (Mouse)	21703244	Mup2 expression is regulated by both the circadian clock and glucocorticoid.	ZT 17 5	17	5	LD	3	liver			Small-scale
CGD-OrS-021544	Q10CQ1	MADS-box transcription factor 14	Oryza sativa	21705640	The pps-1 mutant flowers early, and this is associated with derepression of RAP1B expression in pps-1 plants independently of the Hd1-Hd3a/RFT1 photoperiodic pathway.	ZT 4 16	4	16	LD	3	leaf			Small-scale
CGD-MuM-021642	Q61466	SWI/SNF-related matrix-associated actin-dependent regulator of chromatin subfamily D member 1	Mus musculus (Mouse)	21725993	BAF60a is present near ROR response elements (RORE) on the proximal Bmal1 and G6Pase promoters and turns the chromatin structure into the active state.	CT 21 9	21	9	DD1	3	liver			Small-scale
CGD-RaN-022035	Q9JLT7	Retinal homeobox protein Rx	Rattus norvegicus	21749377	Rax contributes to phenotype maintenance in the mature retina and pineal gland and may facilitate 24-h changes in the pineal transcriptome.	ZT 8 0	8	0	LD	2.5	pineal gland			Small-scale
CGD-MuM-021462	P70375	Coagulation factor VII	Mus musculus (Mouse)	21750017	Circadian rhythms were determined in the mRNAs of fvii, tm and pai-1.The expression levels of TM and PAI-1 were decreased whne Clock expression is interfered.	ZT 10 22	10	22	LD	4	blood			Small-scale
CGD-MuM-021217	P15306	Thrombomodulin	Mus musculus (Mouse)	21750017	Circadian rhythms were determined in the mRNAs of fvii, tm and pai-1.The expression levels of TM and PAI-1 were decreased whne Clock expression is interfered.	ZT 18 6	18	6	LD	>10	blood			Small-scale
CGD-MuM-021265	P22777	Plasminogen activator inhibitor 1	Mus musculus (Mouse)	21750017	Circadian rhythms were determined in the mRNAs of fvii, tm and pai-1.The expression levels of TM and PAI-1 were decreased whne Clock expression is interfered.	ZT 16 0	16	0	LD	>10	blood			Small-scale
CGD-OrS-021536	Q0DFD6	Os05g0597100 protein	Oryza sativa	21760907	OsHDT1 may be involved in epigenetic control of parental genome interaction for differential gene expression.	ZT 12 0	12	0	LD	>10	leaf		light:0-15 dark:15-24	Small-scale
CGD-MuM-021142	P06281	Renin-1	Mus musculus (Mouse)	21813469	Lkb1 controls ERK-dependent circadian cycles in renin expression.	ZT 14 2	14	2	LD	>10	gut			Small-scale
CGD-MuM-021054	O35710	Nocturnin	Mus musculus (Mouse)	21820310	Nocturnin (Noct) plays an important role in the trafficking of dietary lipid in the intestinal enterocytes by optimizing efficient absorption of lipids.	ZT 0 12	0	12	LD	4	small intestine			Small-scale
CGD-ArT-022059	Q9MAH8	Transcription factor TCP3	Arabidopsis thaliana	21852756	Homologs of PCF2 (TCP2 and TCP3) are known to interact with components of the central oscillator such as LHY, CCA1 and sev- eral APRRs.	ZT 8 20	8	20	LD	2.5	seedling		light:0-8 dark:8-24	Small-scale
CGD-ArT-022057	Q9MAA7	Gibberellin receptor GID1A	Arabidopsis thaliana	21852756	The circadian regulation of gibberellin (GA) signaling is through transcriptional control of GA receptor genes (GID1a and GID1b).	ZT 12 4	12	4	LD	3	seedling		light:0-8 dark:8-24	Small-scale
CGD-ArT-021912	Q93V43	Transcription factor TCP2	Arabidopsis thaliana	21852756	Transcripts for several genes involved in cell wall biosynthesis cycled with strikingly conserved phasing in both dicots and monocot.	ZT 8 0	8	0	LD	5	seedling		light:0-8 dark:8-24	Small-scale
CGD-ArT-021919	Q93ZL5	Cyclic dof factor 2	Arabidopsis thaliana	21852756	Two Dof genes CDF1 and CDF2, whose expression oscillate under diurnal conditions	ZT 20 8	20	8	LD	10	seedling		light:0-8 dark:8-24	Small-scale
CGD-MuM-021286	P27699	cAMP-responsive element modulator	Mus musculus (Mouse)	21883931	The expression of Icer mRNA is circadian in adrenal glands and peaks at ZT 12.	ZT 12 0	12	0	LD	4	adrenal gland			Small-scale
CGD-MuM-021068	O55003	BCL2/adenovirus E1B 19 kDa protein-interacting protein 3	Mus musculus (Mouse)	21897364	Genes involved in autophagy (Unc-51 like kinase 1 (Ulk1), GABA(A) receptor-associated protein like 1 (Gabarapl1), LC3B), mitophagy (BCL2/adenovirus E1B interacting protein 3 (Bnip3)) display robust oscillation throughout the light/dark cycle	ZT 13 1	13	1	LD	2	liver			Small-scale
CGD-MuM-021080	O70405	Serine/threonine-protein kinase ULK1	Mus musculus (Mouse)	21897364	Genes involved in autophagy (Unc-51 like kinase 1 (Ulk1), GABA(A) receptor-associated protein like 1 (Gabarapl1), LC3B), mitophagy (BCL2/adenovirus E1B interacting protein 3 (Bnip3)) display robust oscillation throughout the light/dark cycle	ZT 10 19	10	19	LD	2.5	liver			Small-scale
CGD-MuM-021845	Q8R3R8	Gamma-aminobutyric acid receptor-associated protein-like 1	Mus musculus (Mouse)	21897364	Genes involved in autophagy (Unc-51 like kinase 1 (Ulk1), GABA(A) receptor-associated protein like 1 (Gabarapl1), LC3B), mitophagy (BCL2/adenovirus E1B interacting protein 3 (Bnip3)) display robust oscillation throughout the light/dark cycle	ZT 7 19	7	19	LD	2.5	liver			Small-scale
CGD-RaN-021910	Q924C9	Chloride anion exchanger	Rattus norvegicus	21903759	In rats fed ad libitum, the expression of Atp1a1, γEnac, Dra, Ae1, Nhe3, and Nherf1 showed circadian variation with maximal expression at circadian time 12.	CT 20 4	20	4	DD1	2	colon			Small-scale
CGD-RaN-022067	Q9QX10	Na-K-Cl cotransporter	Rattus norvegicus	21903759	The transporters and channels operating in NaCl absorption undergo diurnal regulation, suggesting a role for an intestinal clock in the coordination of colonic NaCl absorption.	CT 12 20	12	20	DD1	2	colon			Small-scale
CGD-RaN-021144	P06685	Sodium/potassium-transporting ATPase subunit alpha-1	Rattus norvegicus	21903759	In rats fed ad libitum, the expression of Atp1a1, γEnac, Dra, Ae1, Nhe3, and Nherf1 showed circadian variation with maximal expression at circadian time 12.	CT 12 4	12	4	DD1	2.5	colon			Small-scale
CGD-RaN-021309	P34158	Cystic fibrosis transmembrane conductance regulator	Rattus norvegicus	21903759	The transporters and channels operating in NaCl absorption undergo diurnal regulation, suggesting a role for an intestinal clock in the coordination of colonic NaCl absorption.	CT 12 4	12	4	DD1	2.5	colon			Small-scale
CGD-RaN-022024	Q9JJ19	Na(+)/H(+) exchange regulatory cofactor NHE-RF1	Rattus norvegicus	21903759	In rats fed ad libitum, the expression of Atp1a1, γEnac, Dra, Ae1, Nhe3, and Nherf1 showed circadian variation with maximal expression at circadian time 12.	CT 12 0	12	0	DD1	2.5	colon			Small-scale
CGD-RaN-021270	P23562	Band 3 anion transport protein	Rattus norvegicus	21903759	In rats fed ad libitum, the expression of Atp1a1, γEnac, Dra, Ae1, Nhe3, and Nherf1 showed circadian variation with maximal expression at circadian time 12.	CT 12 0	12	0	DD1	3	colon			Small-scale
CGD-RaN-021282	P26433	Sodium/hydrogen exchanger 3	Rattus norvegicus	21903759	In rats fed ad libitum, the expression of Atp1a1, γEnac, Dra, Ae1, Nhe3, and Nherf1 showed circadian variation with maximal expression at circadian time 12.	CT 12 4	12	4	DD1	3	colon			Small-scale
CGD-RaN-021333	P37091	Amiloride-sensitive sodium channel subunit gamma	Rattus norvegicus	21903759	In rats fed ad libitum, the expression of Atp1a1, γEnac, Dra, Ae1, Nhe3, and Nherf1 showed circadian variation with maximal expression at circadian time 12.	CT 12 8	12	8	DD1	4	colon			Small-scale
CGD-MuM-021182	P11152	Lipoprotein lipase	Mus musculus (Mouse)	21966465	The expression pattern of Lpl showed clear circadian oscillations in the liver of control mice under both the LD and DD condition.	ZT 8 20	8	20	LD	2	liver			Small-scale
CGD-MuM-021298	P30561	Aryl hydrocarbon receptor	Mus musculus (Mouse)	21978865	CLOCK protein affects the toxin-induced expression of detoxification enzymes through modulating the activity of AhR.	ZT 12 0	12	0	LD	2	lung			Small-scale
CGD-DaR-006726	A5PLA3	Igfbp5b protein	Danio rerio	22031781	The mRNA level of Igfbp5b is under circadian control in skeletal muscle of zebrafish.	ZT 14 22	14	22	LD	2	skeletal muscle			Small-scale
CGD-DaR-006930	Q6VNZ9	Myogenic factor 6	Danio rerio	22031781	The mRNA level of Myf6 is under circadian control in skeletal muscle of zebrafish.	ZT 14 22	14	22	LD	2	skeletal muscle			Small-scale
CGD-DaR-006964	Q90YJ6	Insulin-like growth factor binding protein 3	Danio rerio	22031781	The mRNA level of Igfbp3 is under circadian control in skeletal muscle of zebrafish.	ZT 14 2	14	2	LD	2	skeletal muscle			Small-scale
CGD-DaR-006744	B3DH92	Clock3 protein	Danio rerio	22031781	The expression of zebrafish paralogs of the transcriptional activators of the circadian mechanism (bmal1 and clock1) and the transcriptional activator of bmal1 (rora) followed a circadian pattern in skeletal muscle of zebrafish.	ZT 14 2	14	2	LD	2.2	skeletal muscle			Small-scale
CGD-DaR-006902	Q6GMI3	Nr1d2b protein	Danio rerio	22031781	With the exception of cry1b, the expression of the transcriptional repressors determined in this study (cry1a, cry2a, cry2b, per1a, per1b, per2, per3, nr1d1, nr1d2a, and nr1d2b) followed a circadian pattern in skeletal muscle of zebrafish.	ZT 2 10	2	10	LD	2.3	skeletal muscle			Small-scale
CGD-DaR-006750	B3DJN7	Per2 protein	Danio rerio	22031781	With the exception of cry1b, the expression of the transcriptional repressors determined in this study (cry1a, cry2a, cry2b, per1a, per1b, per2, per3, nr1d1, nr1d2a, and nr1d2b) followed a circadian pattern in skeletal muscle of zebrafish.	ZT 22 10	22	10	LD	2.5	skeletal muscle			Small-scale
CGD-DaR-006864	Q503J5	Cry2a protein	Danio rerio	22031781	With the exception of cry1b, the expression of the transcriptional repressors determined in this study (cry1a, cry2a, cry2b, per1a, per1b, per2, per3, nr1d1, nr1d2a, and nr1d2b) followed a circadian pattern in skeletal muscle of zebrafish.	ZT 14 2	14	2	LD	3	skeletal muscle			Small-scale
CGD-DaR-006725	A4QN37	Cry1a protein	Danio rerio	22031781	With the exception of cry1b, the expression of the transcriptional repressors determined in this study (cry1a, cry2a, cry2b, per1a, per1b, per2, per3, nr1d1, nr1d2a, and nr1d2b) followed a circadian pattern in skeletal muscle of zebrafish.	ZT 2 18	2	18	LD	4	skeletal muscle			Small-scale
CGD-DaR-006862	Q4V9Q3	Cry2b protein	Danio rerio	22031781	With the exception of cry1b, the expression of the transcriptional repressors determined in this study (cry1a, cry2a, cry2b, per1a, per1b, per2, per3, nr1d1, nr1d2a, and nr1d2b) followed a circadian pattern in skeletal muscle of zebrafish.	ZT 14 2	14	2	LD	4	skeletal muscle			Small-scale
CGD-DaR-006728	A7VL70	Retinoid-related orphan receptor alpha 2	Danio rerio	22031781	The expression of zebrafish paralogs of the transcriptional activators of the circadian mechanism (bmal1 and clock1) and the transcriptional activator of bmal1 (rora) followed a circadian pattern in skeletal muscle of zebrafish.	ZT 0 18	0	18	LD	4.5	skeletal muscle			Small-scale
CGD-DaR-006731	B0JZJ5	Rorab protein	Danio rerio	22031781	The expression of zebrafish paralogs of the transcriptional activators of the circadian mechanism (bmal1 and clock1) and the transcriptional activator of bmal1 (rora) followed a circadian pattern in skeletal muscle of zebrafish.	ZT 0 18	0	18	LD	4.5	skeletal muscle			Small-scale
CGD-DaR-006751	B3DK47	Period homolog 1b (Drosophila)	Danio rerio	22031781	With the exception of cry1b, the expression of the transcriptional repressors determined in this study (cry1a, cry2a, cry2b, per1a, per1b, per2, per3, nr1d1, nr1d2a, and nr1d2b) followed a circadian pattern in skeletal muscle of zebrafish.	ZT 2 14	2	14	LD	6	skeletal muscle			Small-scale
CGD-DaR-006975	Q9W6J4	Transcription factor clock	Danio rerio	22031781	The expression of zebrafish paralogs of the transcriptional activators of the circadian mechanism (bmal1 and clock1) and the transcriptional activator of bmal1 (rora) followed a circadian pattern in skeletal muscle of zebrafish.	ZT 14 2	14	2	LD	6	skeletal muscle			Small-scale
CGD-DaR-006938	Q7SZW8	Hsf2 protein	Danio rerio	22031781	The mRNA level of Hsf2 is under circadian control in skeletal muscle of zebrafish.	ZT 2 14	2	14	LD	7	skeletal muscle			Small-scale
CGD-DaR-006746	B3DHW0	Nr1d2a protein	Danio rerio	22031781	With the exception of cry1b, the expression of the transcriptional repressors determined in this study (cry1a, cry2a, cry2b, per1a, per1b, per2, per3, nr1d1, nr1d2a, and nr1d2b) followed a circadian pattern in skeletal muscle of zebrafish.	ZT 22 10	22	10	LD	7.3	skeletal muscle			Small-scale
CGD-DaR-006958	Q8JIG1	BHLH-PAS transcription factor	Danio rerio	22031781	The expression of zebrafish paralogs of the transcriptional activators of the circadian mechanism (bmal1 and clock1) and the transcriptional activator of bmal1 (rora) followed a circadian pattern in skeletal muscle of zebrafish.	ZT 14 22	14	22	LD	8.5	skeletal muscle			Small-scale
CGD-DaR-006968	Q9I879	Bmal1	Danio rerio	22031781	The expression of zebrafish paralogs of the transcriptional activators of the circadian mechanism (bmal1 and clock1) and the transcriptional activator of bmal1 (rora) followed a circadian pattern in skeletal muscle of zebrafish.	ZT 14 22	14	22	LD	8.5	skeletal muscle			Small-scale
CGD-DaR-006969	Q9I8L4	Period3 circadian clock protein	Danio rerio	22031781	With the exception of cry1b, the expression of the transcriptional repressors determined in this study (cry1a, cry2a, cry2b, per1a, per1b, per2, per3, nr1d1, nr1d2a, and nr1d2b) followed a circadian pattern in skeletal muscle of zebrafish.	ZT 2 14	2	14	LD	23	skeletal muscle			Small-scale
CGD-DaR-006865	Q503Y6	Nr1d1 protein	Danio rerio	22031781	With the exception of cry1b, the expression of the transcriptional repressors determined in this study (cry1a, cry2a, cry2b, per1a, per1b, per2, per3, nr1d1, nr1d2a, and nr1d2b) followed a circadian pattern in skeletal muscle of zebrafish.	ZT 22 10	22	10	LD	47	skeletal muscle			Small-scale
CGD-DaR-006749	B3DJN2	Per1a protein	Danio rerio	22031781	With the exception of cry1b, the expression of the transcriptional repressors determined in this study (cry1a, cry2a, cry2b, per1a, per1b, per2, per3, nr1d1, nr1d2a, and nr1d2b) followed a circadian pattern in skeletal muscle of zebrafish.	ZT 22 10	22	10	LD	51.7	skeletal muscle			Small-scale
CGD-MuM-021681	Q64674	Spermidine synthase	Mus musculus (Mouse)	22042857	Odc1 and Srm are rhythmically expressed, and spermidine (the enzymatic product of SRM) exhibits circadian oscillations in MMH-D3 hepatocytes	CT 12 0	12	0	DD2	5	MMH-D3 cell line			Small-scale
CGD-MuM-021293	P29477	Nitric oxide synthase, inducible	Mus musculus (Mouse)	22073225	Loss of Nocturnin causes a significant decrease in the half-life of the iNOS mRNA.	ZT 20 4	20	4	LD	8	liver			Small-scale
CGD-MuM-022168	Q9Z0J4	Nitric oxide synthase, brain	Mus musculus (Mouse)	22073225	Loss of Nocturnin causes a significant decrease in the half-life of the iNOS mRNA.	ZT 12 0	12	0	LD	10	liver			Small-scale
CGD-MuM-021355	P43404	Tyrosine-protein kinase ZAP-70	Mus musculus (Mouse)	22075697	The tyrosine kinase ZAP70, which is just downstream of the TCR in the T cell activation pathway and crucial for T cell function, exhibits rhythmic protein expression.	CT 8 20	8	20	DD1	2	LNs			Small-scale
CGD-RaN-021502	Q02346	Myoblast determination protein 1	Rattus norvegicus	22076133	Chronic heart failure leads to skeletal muscle pathologies. Prolonged dysregulation of the molecular clock in skeletal muscle results in altered Clock, Pgc1α and Myod1 expression which in turn leads to the mis-regulation of target genes important for mechanical and metabolic function of skeletal muscle.	CT 18 6	18	6	DD2	2	skeletal muscle			Small-scale
CGD-RaN-022073	Q9QYK2	Peroxisome proliferator-activated receptor gamma coactivator 1-alpha	Rattus norvegicus	22076133	Chronic heart failure leads to skeletal muscle pathologies. Prolonged dysregulation of the molecular clock in skeletal muscle results in altered Clock, Pgc1α and Myod1 expression which in turn leads to the mis-regulation of target genes important for mechanical and metabolic function of skeletal muscle.	CT 10 22	10	22	DD2	2	liver			Small-scale
CGD-DrM-022015	Q9GZ10	E23	Drosophila melanogaster	22077638	The ecdysone signaling pathway with E23 is essential not only in developmental stage but also for the circadian behavior in adult fly.	ZT 1 9	1	9	LD	3	head			Small-scale
CGD-NeC-021557	Q1K904	MAP kinase kinase kinase SskB	Neurospora crassa	22087254	Antiphase expression of positive (OS-4) and negative (HPT-1) MAPK pathway regulators likely coordinate to enhance rhythmic MAPK activation to prepare cells to respond to osmotic stress during the day in the natural environment.	CT 8 20	8	20	DD2	2				Small-scale
CGD-NeC-022191	V5IR58	Histidine phosphotransferase-1, variant 1	Neurospora crassa	22087254	Antiphase expression of positive (OS-4) and negative (HPT-1) MAPK pathway regulators likely coordinate to enhance rhythmic MAPK activation to prepare cells to respond to osmotic stress during the day in the natural environment.	CT 20 8	20	8	DD2	2				Small-scale
CGD-OrS-021852	Q8S0S6	Gibberellin 2-oxidase	Oryza sativa	22101345	The expression patterns of OsGA2ox2 and OsGA2ox3 in our data generally showed diurnal oscillation that peaked during daytime in wild-type leaves.	ZT 8 0	8	0	LD	2	leaf			Small-scale
CGD-OrS-021807	Q8H947	Putative gibberellin 2-oxidase	Oryza sativa	22101345	The expression patterns of OsGA2ox2 and OsGA2ox3 in our data generally showed diurnal oscillation that peaked during daytime in wild-type leaves.	ZT 8 0	8	0	LD	3	leaf			Small-scale
CGD-MuM-021338	P37804	Transgelin	Mus musculus (Mouse)	22140039	The diurnal mRNA oscillation of ROCK-1, ROCK-2, CPI-17, tropomyosin-1/2, SM22a, and calponin 3 were suppressed in the diabetic db/db mouse aorta and/or mesenteric arteries.	ZT 17 5	17	5	LD	2	mesenteric arteries	type 2 diabetic		Small-scale
CGD-MuM-021461	P70336	Rho-associated protein kinase 2	Mus musculus (Mouse)	22140039	The diurnal mRNA oscillation of ROCK-1, ROCK-2, CPI-17, tropomyosin-1/2, SM22a, and calponin 3 were suppressed in the diabetic db/db mouse aorta and/or mesenteric arteries.	ZT 17 5	17	5	LD	2	mesenteric arteries	type 2 diabetic		Small-scale
CGD-MuM-021894	Q91VC7	Protein phosphatase 1 regulatory subunit 14A	Mus musculus (Mouse)	22140039	ROCK-1 and CPI-17 showed time of day-dependent variations in control mice and that such variations were suppressed in db/db mice.	ZT 17 11	17	11	LD	2	aorta	type 2 diabetic		Small-scale
CGD-MuM-021976	Q9DAW9	Calponin-3	Mus musculus (Mouse)	22140039	The diurnal mRNA oscillation of ROCK-1, ROCK-2, CPI-17, tropomyosin-1/2, SM22a, and calponin 3 were suppressed in the aorta and/or mesenteric arteries of diabetic db/db mouse	ZT 11 23	11	23	LD	3	mesenteric arteries	type 2 diabetic		Small-scale
CGD-MuM-021460	P70335	Rho-associated protein kinase 1	Mus musculus (Mouse)	22140039	ROCK-1 and CPI-17 showed time of day-dependent variations in control mice and such variations were suppressed in db/db mice.	ZT 17 5	17	5	LD	4	mesenteric arteries	type 2 diabetic		Small-scale
CGD-NeC-021955	Q9C168	Catalase-1	Neurospora crassa	22164247	Cat-1 transcripts in Wt cells oscillated with a peak at CT 24/0.	CT 0 12	0	12	DD2	6				Small-scale
CGD-ArT-021757	Q84LH8	Transcription factor PIF5	Arabidopsis thaliana	22190341	The levels of PIF4 and PIF5 are elevated in elf3-1, elf4-2 and lux-4, particularly during the early evening.	ZT 4 12	4	12	LD	>10	seedling			Small-scale
CGD-ArT-021887	Q8W2F3	Transcription factor PIF4	Arabidopsis thaliana	22190341	The levels of PIF4 and PIF5 are elevated in elf3-1, elf4-2 and lux-4, particularly during the early evening.	ZT 8 16	8	16	LD	>10	Seedling			Small-scale
CGD-HoS-021125	P03372	Estrogen receptor	Homo sapiens (Human)	22193044	Estrogen signaling could be affected not only in ER A-negative breast cancer, but also in ER A-positive breast cancer due to lack of circadian availability of ER A.	CT 12 4	12	4	DD2	2.5	ERA-positive HME1 cell	breast cancer		Small-scale
CGD-HoS-021116	P01579	Interferon gamma	Homo sapiens (Human)	22216357	Analysis of IFN-c and CD40L in cultivated T cells revealed that these parameters remain rhythmic in vitro.	CT 18 6	18	6	DD2	3	CD4+ T cells			Small-scale
CGD-NeC-021734	Q7RY53	Aldose reductase	Neurospora crassa	22240319	ASL-1 is required for generating normal circadian rhythms of OS-pathway responsive transcripts (bli-3, ccg-1, cat-1, gcy-1 and gcy-3) in the absence of an osmotic stress.	CT 0 10	0	10	DD2	2				Small-scale
CGD-NeC-021736	Q7S3U4	Gld1	Neurospora crassa	22240319	ASL-1 is required for generating normal circadian rhythms of OS-pathway responsive transcripts (bli-3, ccg-1, cat-1, gcy-1 and gcy-3) in the absence of an osmotic stress.	CT 14 2	14	2	DD2	2				Small-scale
CGD-NeC-021558	Q1K9D1	Ccg-9 protein	Neurospora crassa	22240319	ASL-1 was found to not be required for proper circadian regulation of ccg-9.	CT 6 14	6	14	DD2	3				Small-scale
CGD-NeC-021955	Q9C168	Catalase-1	Neurospora crassa	22240319	ASL-1 is required for generating normal circadian rhythms of OS-pathway responsive transcripts (bli-3, ccg-1, cat-1, gcy-1 and gcy-3) in the absence of an osmotic stress.	CT 2 10	2	10	DD2	3				Small-scale
CGD-NeC-021497	Q01358	Protein bli-3	Neurospora crassa	22240319	ASL-1 is required for generating normal circadian rhythms of OS-pathway responsive transcripts (bli-3, ccg-1, cat-1, gcy-1 and gcy-3) in the absence of an osmotic stress.	CT 2 14	2	14	DD2	4				Small-scale
CGD-ArT-020982	F4IXZ4	Response to low sulfur 1 protein	Arabidopsis thaliana	22243437	Monitoring the transcriptome response at time points at which no changes in sulfur-related metabolites except OAS were observed and correlating this with the light/dark transition and diurnal experiments resulted in identification of six genes whose expression was highly correlated with that of OAS (adenosine-5¢-phosphosulfate reductase 3, sulfur-deficiency-induced 1, sulfur-deficiency-induced 2,…	ZT 4 16	4	16	LD	2	leaf			Small-scale
CGD-ArT-021367	P47998	Cysteine synthase 1	Arabidopsis thaliana	22243437	OAS displays a signalling function leading to changes in transcript levels of a specific gene set irrespective of the sulfur status of the plant.	ZT 20 8	20	8	LD	2	leaf			Small-scale
CGD-ArT-021762	Q84WV0	Serine hydroxymethyltransferase 7	Arabidopsis thaliana	22243437	Monitoring the transcriptome response at time points at which no changes in sulfur-related metabolites except OAS were observed and correlating this with the light/dark transition and diurnal experiments resulted in identification of six genes whose expression was highly correlated with that of OAS (adenosine-5¢-phosphosulfate reductase 3, sulfur-deficiency-induced 1, sulfur-deficiency-induced 2,…	ZT 20 12	20	12	LD	2	leaf			Small-scale
CGD-ArT-021823	Q8L730	Protein SULFUR DEFICIENCY-INDUCED 2	Arabidopsis thaliana	22243437	Monitoring the transcriptome response at time points at which no changes in sulfur-related metabolites except OAS were observed and correlating this with the light/dark transition and diurnal experiments resulted in identification of six genes whose expression was highly correlated with that of OAS (adenosine-5¢-phosphosulfate reductase 3, sulfur-deficiency-induced 1, sulfur-deficiency-induced 2,…	ZT 20 12	20	12	LD	2	leaf			Small-scale
CGD-ArT-021476	P92980	5''-adenylylsulfate reductase 3, chloroplastic	Arabidopsis thaliana	22243437	Monitoring the transcriptome response at time points at which no changes in sulfur-related metabolites except OAS were observed and correlating this with the light/dark transition and diurnal experiments resulted in identification of six genes whose expression was highly correlated with that of OAS (adenosine-5¢-phosphosulfate reductase 3, sulfur-deficiency-induced 1, sulfur-deficiency-induced 2,…	ZT 20 12	20	12	LD	3	leaf			Small-scale
CGD-ArT-021803	Q8GXU5	Protein SULFUR DEFICIENCY-INDUCED 1	Arabidopsis thaliana	22243437	Monitoring the transcriptome response at time points at which no changes in sulfur-related metabolites except OAS were observed and correlating this with the light/dark transition and diurnal experiments resulted in identification of six genes whose expression was highly correlated with that of OAS (adenosine-5¢-phosphosulfate reductase 3, sulfur-deficiency-induced 1, sulfur-deficiency-induced 2,…	ZT 20 8	20	8	LD	4	leaf			Small-scale
CGD-ArT-021758	Q84QC1	ChaC-like family protein	Arabidopsis thaliana	22243437	Monitoring the transcriptome response at time points at which no changes in sulfur-related metabolites except OAS were observed and correlating this with the light/dark transition and diurnal experiments resulted in identification of six genes whose expression was highly correlated with that of OAS (adenosine-5¢-phosphosulfate reductase 3, sulfur-deficiency-induced 1, sulfur-deficiency-induced 2,…	ZT 20 0	20	0	LD	6	leaf			Small-scale
CGD-DrM-021352	P41964	Drosomycin	Drosophila melanogaster	22253593	Basal expression of Drs varies with time of day but this difference in expression is not mediated by Tim protein.	ZT 10 22	10	22	LD	4	basal			Small-scale
CGD-MuM-021339	P40226	Thrombopoietin	Mus musculus (Mouse)	22284746	Clock regulates Thpo and Mpl expression in vivo, demonstrating an important link between the body''s circadian timing mechanisms and megakaryopoiesis.	ZT 20 12	20	12	LD	2	bone marrow			Small-scale
CGD-MuM-021530	Q08351	Thrombopoietin receptor	Mus musculus (Mouse)	22284746	Clock regulates Thpo and Mpl expression in vivo, demonstrating an important link between the body''s circadian timing mechanisms and megakaryopoiesis.	ZT 20 4	20	4	LD	2	bone marrow			Small-scale
CGD-RaN-021568	Q32Q86	Cryptochrome-1	Rattus norvegicus	22318948	In the pineal gland, similar patterns were observed in the daily oscillation of Bmal1 and Cry1 which peaked at ZT0, whereas the peak phases of Per1 and Per2 were observed at ZT16, which were 4 h delayed compared to the heart. Similarly, Rev-erb showed a 0-4 h peak phase delay in the pineal gland compared to the heart.	ZT 20 8	20	8	LD	2	pineal gland			Small-scale
CGD-RaN-021679	Q64666	Serotonin N-acetyltransferase	Rattus norvegicus	22318948	ANAT showed similar circadian rhythm of transcript levels in both the control and type 2 diabetic groups, peaking at ZT20.	ZT 20 8	20	8	LD	>10	pineal gland			Small-scale
CGD-MuM-021438	P58681	Toll-like receptor 7	Mus musculus (Mouse)	22342842	The olecular circadian clock controls the expression and function of Toll-like receptor 7 (TLR7) in macrophages.	CT 20 8	20	8	DD1	2	macrophages			Small-scale
CGD-MuM-021987	Q9EQU3	Toll-like receptor 9	Mus musculus (Mouse)	22342842	The circadian molecular clock controls the expression and function of Toll-like receptor 9 (TLR9) in macrophages.	CT 20 8	20	8	DD1	2	macrophages			Small-scale
CGD-MuM-022065	Q9QUK6	Toll-like receptor 4	Mus musculus (Mouse)	22342842	The molecuarly circadian clock controls the expression and function of Toll-like receptor 4 (TLR4) in macrophages.	CT 20 8	20	8	DD1	5	macrophages			Small-scale
CGD-MuM-021657	Q62433	Protein NDRG1	Mus musculus (Mouse)	22344888	The expression of the Ndrg1 gene was suppressed by chronic jet lag.	ZT 11 23	11	23	LD	>10	tumor			Small-scale
CGD-HoS-021954	Q9C0J9	Class E basic helix-loop-helix protein 41	Homo sapiens (Human)	22355045	DEC2 periodically represses the promoter activity of CYP2D6, resulting in its circadian expression in serum-shocked cells.	CT 18 8	18	8	DD2	2	HepG2 cells			Small-scale
CGD-MuM-021189	P11714	Cytochrome P450 2D9	Mus musculus (Mouse)	22355045	The mRNA levels of Cyp2d9, but not of Cyp2d22, showed significant 24-h oscillation.	ZT 18 2	18	2	LD	4	liver			Small-scale
CGD-RaN-021268	P23441	Homeobox protein Nkx-2.1	Rattus norvegicus	22356123	TTF1 is a component of the molecular machinery controlling circadian oscillations in gonadotrophin-releasing hormone transcription.	ZT 15 3	15	3	LD	2	preoptic area (POA)			Small-scale
CGD-RaN-021151	P07490	Progonadoliberin-1	Rattus norvegicus	22356123	Thyroid transcription factor 1 is a component of the molecular machinery controlling circadian oscillations of GnRH transcription.	ZT 18 0	18	0	LD	6	preoptic area (POA)			Small-scale
CGD-MuM-022173	Q9Z0V2	Potassium voltage-gated channel subfamily D member 2	Mus musculus (Mouse)	22367544	Kv4.2 and KChIP2 exhibited endogenous circadian rhythmicity, as did components of the circadian clock in the heart.	CT 10 22	10	22	DD1	2	hearts	heart disease		Small-scale
CGD-MuM-021986	Q9EPW2	Krueppel-like factor 15	Mus musculus (Mouse)	22367544	Klf15 transcriptionally controls rhythmic expression of KChIP2, a critical subunit required for generating the transient outward potassium current.	CT 14 2	14	2	DD1	2.5	hearts	heart disease		Small-scale
CGD-MuM-022026	Q9JJ69	Kv channel-interacting protein 2	Mus musculus (Mouse)	22367544	Klf15 transcriptionally controls rhythmic expression of KChIP2, a critical subunit required for generating the transient outward potassium current.	CT 14 2	14	2	DD1	2.5	hearts	heart disease		Small-scale
CGD-OrS-022108	Q9SNQ6	Hd-q	Oryza sativa	22399582	Natural variation in Hd17 may change the transcript level of a flowering repressor, Grain number, plant height and heading date 7 (Ghd7), suggesting that Hd17 is part of rice''s photoperiodic flowering pathway.	ZT 20 8	20	8	LD	2	leaf			Small-scale
CGD-OrS-020968	E5RQA1	GHD7 protein	Oryza sativa	22399582	Natural variation in Hd17 may change the transcription level of a flowering repressor, Grain number, plant height and heading date 7 (Ghd7), suggesting that Hd17 is part of rice''s photoperiodic flowering pathway.	ZT 3 21	3	21	LD	>10	leaf			Small-scale
CGD-OrS-021748	Q7Y0W5	Two-component response regulator ORR30	Oryza sativa	22399582	Transcript levels of three downstream floral inducers, Early heading date 1 (Ehd1), Hd3a and Rice FT-like 1 (RFT1), as well as Ghd7 were higher in Nipponbare than in NIL- Hd17.	ZT 3 12	3	12	LD	>10	leaf			Small-scale
CGD-OrS-021878	Q8VWH2	Protein HEADING DATE 3B	Oryza sativa	22399582	Transcript levels of three downstream floral inducers, Early heading date 1 (Ehd1), Hd3a and Rice FT-like 1 (RFT1), as well as Ghd7 were higher in Nipponbare than in NIL- Hd17.	ZT 6 15	6	15	LD	>10	leaf			Small-scale
CGD-OrS-021916	Q93WI9	Protein HEADING DATE 3A	Oryza sativa	22399582	Transcript levels of three downstream floral inducers, Early heading date 1 (Ehd1), Hd3a and Rice FT-like 1 (RFT1), as well as Ghd7 were higher in Nipponbare than in NIL- Hd17.	ZT 6 15	6	15	LD	>10	leaf			Small-scale
CGD-OrS-021994	Q9FDX8	Zinc finger protein HD1	Oryza sativa	22399582	Hd17 may regulate the Hd1 protein through a post-transcriptional mechanism.	ZT 18 3	18	3	LD	>10	leaf			Small-scale
CGD-MuM-021264	P22437	Prostaglandin G/H synthase 1	Mus musculus (Mouse)	22446583	A significant circadian rhythmicity of the expression of clock genes is present in the spinal cord and the components of the circadian clock timed by astrocytes might contribute to spinal functions	ZT 12 0	12	0	LD	2	lumbar spinal cord			Small-scale
CGD-MuM-021586	Q3U1N2	Sterol regulatory element-binding protein 2	Mus musculus (Mouse)	22460951	Expression of Srebf2 and cholesterol 7α-hydroxylase expression (Cyp7a1) were decreased between control and SR9011 treatment.	ZT 6 18	6	18	LD	2	liver			Small-scale
CGD-MuM-021629	Q60714	Long-chain fatty acid transport protein 1	Mus musculus (Mouse)	22460951	Amplitude of Fatp1 mRNA level increased when treated with REV-ERBα/β agonist SR9011.	ZT 18 0	18	0	LD	2	skeletal muscle			Small-scale
CGD-MuM-021788	Q8CGN5	Perilipin-1	Mus musculus (Mouse)	22460951	Expression of lipid droplet associated protein genes including perilipin 1 (Plin1) and hormone sensitive lipase (Hsl) were suppressed by SR9011 treatment.	ZT 6 18	6	18	LD	2	white adipose tissue (WAT)			Small-scale
CGD-MuM-021911	Q924X2	Carnitine O-palmitoyltransferase 1, muscle isoform	Mus musculus (Mouse)	22460951	Amplitude of Cpt1b mRNA level increased when treated with REV-ERBα/β agonist SR9011.	ZT 12 0	12	0	LD	2	skeletal muscle			Small-scale
CGD-MuM-021982	Q9DCV3	Diacylglycerol O-acyltransferase 2	Mus musculus (Mouse)	22460951	The mRNA levels of Dgat2 showed significant circadian oscillations.	ZT 6 18	6	18	LD	2.5	white adipose tissue (WAT)			Small-scale
CGD-MuM-022182	Q9Z2A7	Diacylglycerol O-acyltransferase 1	Mus musculus (Mouse)	22460951	The expression of both diglyceride acyltransferase 1 and 2 (Dgat1 and Dgat 2), genes encoding the enzyme that catalyzes the terminal and committed step in triglyceride synthesis, were suppressed by SR9011 treatment.	ZT 6 12	6	12	LD	3	white adipose tissue (WAT)			Small-scale
CGD-MuM-021414	P54310	Hormone-sensitive lipase	Mus musculus (Mouse)	22460951	Expression of hormone sensitive lipase (Hsl) suppressed by SR9011 treatment	ZT 6 18	6	18	LD	4	white adipose tissue (WAT)			Small-scale
CGD-MuM-021866	Q8VCL2	Protein SCO2 homolog, mitochondrial	Mus musculus (Mouse)	22460952	The mRNA levels of Sco2 showed significant circadian oscillation.	ZT 0 12	0	12	LD	3	liver			Small-scale
CGD-MuM-021968	Q9CZU6	Citrate synthase, mitochondrial	Mus musculus (Mouse)	22485150	CS is a direct RORα target gene and one mechanism by which RORα regulates lipid metabolism is via regulation of CS expression.	ZT 6 0	6	0	LD	2	liver			Small-scale
CGD-MuM-021522	Q06507	Cyclic AMP-dependent transcription factor ATF-4	Mus musculus (Mouse)	22572884	The clockwork system and mouse 5-HTT gene was connected by the ATF4 signaling pathway.	ZT 14 6	14	6	LD	2	midbrain			Small-scale
CGD-MuM-021285	P27656	Hepatic triacylglycerol lipase	Mus musculus (Mouse)	22608008	Hepatic lipase (Lipc) expression along with 3-hydroxybutyrate (BHBA), one of the end products of β-oxidation, were increased in high fat diet under a time restricted feeding regimen mice relative to high fat diet under an ad lib regimen mice, indicating that temporally restriced feeding enhanced lipolysis and β-oxidation, further contributing to reduction in liver free fatty acids.	ZT 0 12	0	12	LD	2	liver	obesity		Small-scale
CGD-MuM-021603	Q547C4	Acyl-CoA desaturase 1	Mus musculus (Mouse)	22608008	Scd1 showed increased mRNA level when fed high fat diet under an ad lib regimen compared with a time restricted feeding regimen.	ZT 0 12	0	12	LD	2	liver	obesity		Small-scale
CGD-MuM-021769	Q8BHI7	Elongation of very long chain fatty acids protein 5	Mus musculus (Mouse)	22608008	Elovl5 showed increased mRNA level when fed high fat diet under an ad lib regimen compared with a time restricted feeding regimen.	ZT 0 12	0	12	LD	2	liver	obesity		Small-scale
CGD-MuM-021520	Q05920	Pyruvate carboxylase, mitochondrial	Mus musculus (Mouse)	22608008	Increased CRY expression and suppressed nocturnal pCREB reduced the mRNA levels of gluconeogenic CREB target genes, pyruvate carboxylase (Pcx) and glucose-6-phosphatase (G6pc).	ZT 0 12	0	12	LD	4	liver	obesity		Small-scale
CGD-MuM-021129	P04184	Thymidine kinase, cytosolic	Mus musculus (Mouse)	22608008	Several genes encoding enzymes of purine and pyrimidine biosynthesis and nucleotide salvage pathways [Uridine monophosphate synthase (Umps) and Thymidine kinase1 (Tk1)] are direct targets of the circadian activator BMAL1 and/or exhibit rhythmic expression patterns.	ZT 12 3	12	3	LD	6	liver	obesity		Small-scale
CGD-MuM-021633	Q60838	Segment polarity protein dishevelled homolog DVL-2	Mus musculus (Mouse)	22611086	Promoters of Wnt10a, β-catenin, Dishevelled2, TCF3 displayed Bmal1 occupancy, indicating direct circadian regulation by Bmal1.	CT 4 12	4	12	DD2	2	MEFs			Small-scale
CGD-MuM-021469	P70701	Protein Wnt-10a	Mus musculus (Mouse)	22611086	Promoters of Wnt10a, β-catenin, Dishevelled2, TCF3 displayed Bmal1 occupancy, indicating direct circadian regulation by Bmal1.	CT 0 12	0	12	DD2	3	MEFs			Small-scale
CGD-MuM-021405	P53657	Pyruvate kinase PKLR	Mus musculus (Mouse)	22629359	Pklr showed peak expression at ZT13/19 in control animals.	ZT 12 0	12	0	LD	2	Liver			Small-scale
CGD-MuM-021459	P70266	6-phosphofructo-2-kinase/fructose-2,6-bisphosphatase 1	Mus musculus (Mouse)	22629359	Pfkfb1 showed peak expression at ZT19 in control animals.	ZT 18 6	18	6	LD	2	Liver			Small-scale
CGD-MuM-021678	Q64521	Glycerol-3-phosphate dehydrogenase, mitochondrial	Mus musculus (Mouse)	22629359	Glycerol phosphate dehydrogenase 2 (Gpd2) and glycerol kinase (Gyk) are regulators of glycerol biosynthesis.	ZT 6 18	6	18	LD	2	Liver			Small-scale
CGD-MuM-021472	P81122	Insulin receptor substrate 2	Mus musculus (Mouse)	22629359	The rhythmicity of metabolic genes such as insulin receptor substrate 2 (Irs2) is affected by timed sleep restriction .	ZT 0 12	0	12	LD	3	Liver			Small-scale
CGD-MuM-021452	P63277	Amelogenin, X isoform	Mus musculus (Mouse)	22653892	The human and mouse Amelx genes each contain a single nonconserved E-box element within 10 kb upstream of their respective transcription start sites.	ZT 10 22	10	22	LD	2	molars			Small-scale
CGD-MuM-021271	P23708	Nuclear transcription factor Y subunit alpha	Mus musculus (Mouse)	22653892	Nfya expression in serum-synchronized murine ameloblasts oscillated with a strong 24-hour rhythm.	CT 4 20	4	20	DD1	3	LS8 cells			Small-scale
CGD-RaN-021663	Q63372	Neurexin-1	Rattus norvegicus	22662246	NRXNs (NRXN1a and NRXN2a) gene transcripts may have a role in coupling the circadian clock to diurnal rhythms in excitatory/inhibitory synaptic balance.	CT 18 6	18	6	DD1	2	SCN2.2 cells			Small-scale
CGD-RaN-021664	Q63374	Neurexin-2	Rattus norvegicus	22662246	NRXNs (NRXN1a and NRXN2a) gene transcripts may have a role in coupling the circadian clock to diurnal rhythms in excitatory/inhibitory synaptic balance.	CT 18 6	18	6	DD1	2	SCN2.2 cells			Small-scale
CGD-RaN-021056	O35779	Class E basic helix-loop-helix protein 41	Rattus norvegicus	22666542	Dec1 mRNA level was dramatically decreased, while Dec2 mRNA rhythmicity was maintained but the level was significantly elevated in streptozotocin treated rat livers.	ZT 18 4	18	4	LD	10	Liver			Small-scale
CGD-RaN-021057	O35780	Class E basic helix-loop-helix protein 40	Rattus norvegicus	22666542	Dec1 mRNA level was dramatically decreased, while Dec2 mRNA rhythmicity was maintained but the level was significantly elevated in streptozotocin treated rat livers.	ZT 12 0	12	0	LD	10	Liver			Small-scale
CGD-RaN-021665	Q63503	Nuclear receptor subfamily 1 group D member 1	Rattus norvegicus	22666542	Streptozotocin-induced diabetic rats show a pronounced phase advance Nr1d1 cycling.	ZT 20 8	20	8	LD	10	Liver			Small-scale
CGD-RaN-020958	D4A2G1	Protein Lingo4	Rattus norvegicus	22666542	Streptozotocin-induced diabetic rats show a pronounced phase advance of Rorg cycling.	ZT 10 22	10	22	LD	>10	Liver			Small-scale
CGD-RaN-021236	P18125	Cholesterol 7-alpha-monooxygenase	Rattus norvegicus	22666542	Cyp7a1 showed cyclic oscillation.	ZT 14 2	14	2	LD	>10	Liver			Small-scale
CGD-MuM-021101	O88623	Ubiquitin carboxyl-terminal hydrolase 2	Mus musculus (Mouse)	22669941	USP2a potentially mediates circadian disruption by suppressing the CRY1 degradation during inflammation.	ZT 16 4	16	4	LD	8	Liver	inflammation		Small-scale
CGD-ArT-022039	Q9LDU5	Protein TIFY 11A	Arabidopsis thaliana	22693280	Induction of JAZ5 expression by MeJA treatment was significantly higher at dawn (ZT 0) relative to other time points over a 24-h period.	ZT 0 12	0	12	LD	3	seedling			Small-scale
CGD-ArT-021582	Q39204	Transcription factor MYC2	Arabidopsis thaliana	22693280	TIME FOR COFFEE (TIC) acts here by inhibiting MYC2 protein accumulation and by controlling the transcriptional repression of CORONATINE INSENSITIVE1 in an evening-phase-specific manner.	ZT 12 0	12	0	LD	4	seedling			Small-scale
CGD-HoS-021417	P55064	Aquaporin-5	Homo sapiens (Human)	22699207	Aqp5 and Ae2a showed the same rhythmic expression patterns as clock genes.	ZT 8 20	8	20	LD	2	Hek293 cells			Small-scale
CGD-HoS-021134	P04920	Anion exchange protein 2	Homo sapiens (Human)	22699207	Aqp5 and Ae2a showed the same rhythmic expression patterns as clock genes.	ZT 20 4	20	4	LD	5	Hek293 cells			Small-scale
CGD-ArT-021593	Q42512	Protein COLD-REGULATED 15A, chloroplastic	Arabidopsis thaliana	22703599	Some of the important targets of CBF transcription factors include Cold-Responsive (COR) genes COR15A, COR15B, COR47, and COR78 show circadian ryhthm.	ZT 0 12	0	12	LD	3	seedling			Small-scale
CGD-ArT-021524	Q06738	Low-temperature-induced 78 kDa protein	Arabidopsis thaliana	22703599	Some of the important targets of CBF transcription factors include Cold-Responsive (COR) genes COR15A, COR15B, COR47, and COR78 show circadian ryhthm.	ZT 0 12	0	12	LD	4	seedling			Small-scale
CGD-ArT-022102	Q9SIN5	Protein COLD-REGULATED 15B, chloroplastic	Arabidopsis thaliana	22703599	Some of the important targets of CBF transcription factors include Cold-Responsive (COR) genes COR15A, COR15B, COR47, and COR78 show circadian ryhthm.	ZT 0 12	0	12	LD	4	seedling			Small-scale
CGD-HoS-021547	Q13886	Krueppel-like factor 9	Homo sapiens (Human)	22711835	Klf9 affects keratinocyte proliferation/differentiation by controlling the expression of target genes in a time-dependent manner.	ZT 6 18	6	18	LD	3	epidermis			Small-scale
CGD-HoS-021519	Q05516	Zinc finger and BTB domain-containing protein 16	Homo sapiens (Human)	22711835	Transcription factor Zbtb16 has similar dynamic expression as clock.	ZT 6 22	6	22	LD	>10	epidermis			Small-scale
CGD-MuM-021896	Q91W59	RNA-binding motif, single-stranded-interacting protein 1	Mus musculus (Mouse)	22721557	Rbms1 showed no significant effect of time and appeared to be arrhythmic in the Vipr2-/- time-course.	CT 10 22	10	22	DD1	2.5	Liver			Small-scale
CGD-MuM-021605	Q569Z5	Probable ATP-dependent RNA helicase DDX46	Mus musculus (Mouse)	22721557	Ddx46 showed a significant effect of time in the Vipr2-/- time-course and were clearly phase-advanced.	CT 10 22	10	22	DD1	5	Liver			Small-scale
CGD-ArT-020987	F4K5X6	Protein REVEILLE 2	Arabidopsis thaliana	22747664	A premature termination codon (PTC) in the RVE2 transcript is introduced through a poison cassette exon (PCE) event.	ZT 20 8	20	8	LD	>30	seedling			Small-scale
CGD-SaC-021504	Q02786	Long chronological lifespan protein 1	Saccharomyces cerevisiae	22747664	The LCL1 isoforms with both retained (I7R) and spliced (I7S) intron 7 displayed similar temporal profiles with the peak expression at the dark/light transition period	ZT 0 12	0	12	LD	>30	seedling			Small-scale
CGD-MuM-021658	Q62463	Vasopressin V1a receptor	Mus musculus (Mouse)	22753030	The rhythmic expression of Avpr1a depends on RORγ, consistent with the concept that RORγ1 provides a link between the clock machinery and its regulation of metabolic genes.	ZT 0 12	0	12	LD	5	liver			Small-scale
CGD-ArT-021701	Q6LA42	Two-component response regulator-like APRR5	Arabidopsis thaliana	22762858	The ELF4, CCA1, LHY, TOC1, APRR5 and LHCB2.1 genes show a circadian pattern of expression.	ZT 8 20	8	20	LD	>30	seedling		light:0-8 dark:8-24	Small-scale
CGD-ArT-022101	Q9SHR7	At2g05100/F15L11.2	Arabidopsis thaliana	22762858	The ELF4, CCA1, LHY, TOC1, APRR5 and LHCB2.1 genes show a circadian pattern of expression.	ZT 0 12	0	12	LD	>30	seedling		light:0-8 dark:8-24	Small-scale
CGD-ArT-020898	A0A075M3N4	Ribulose bisphosphate carboxylase small chain	Arabidopsis thaliana	22762858	Expression of the RbcS gene was reduced in the hub1-1 mutant.	CT 2 14	2	14	DD2	2	seedling			Small-scale
CGD-RaN-021246	P19490	Glutamate receptor 1	Rattus norvegicus	22813997	The relative concentrations of Cx36, Cx43, Cx45, GluR1, GluR2, and GluR4 mRNAs fluctuate over time and that GluR1 is likely rhythmic	ZT 17 5	17	5	LD	2	olfactory bulb (OB)			Small-scale
CGD-RaN-020916	A4GG66	Gap junction gamma-1 protein	Rattus norvegicus	22813997	Both Cx43 and Cx45 were judged to be rhythmic.	ZT 17 5	17	5	LD	2.5	olfactory bulb (OB)			Small-scale
CGD-RaN-021247	P19491	Glutamate receptor 2	Rattus norvegicus	22813997	GluR1 and GluR2 varied significantly for the 24-h period tested.	ZT 17 5	17	5	LD	3	olfactory bulb (OB)			Small-scale
CGD-RaN-021084	O70610	Gap junction delta-2 protein	Rattus norvegicus	22813997	Cx36 showed a rhythm of mRNA expression with a peak in the dark phase.	ZT 17 5	17	5	LD	4	olfactory bulb (OB)			Small-scale
CGD-RaN-021156	P08050	Gap junction alpha-1 protein	Rattus norvegicus	22813997	Both Cx43 and Cx45 were judged to be rhythmic.	ZT 17 5	17	5	LD	4	olfactory bulb (OB)			Small-scale
CGD-HoS-021281	P26358	DNA (cytosine-5)-methyltransferase 1	Homo sapiens (Human)	22847467	The Dnmt1 and Dnmt3a mRNA levels decreased with age, but there was no significant difference between levels at ZT 0 and 8 at any age	ZT 16 4	16	4	LD	2	Liver			Small-scale
CGD-ArT-021538	Q0WVX5	Probable starch synthase 4, chloroplastic/amyloplastic	Arabidopsis thaliana	22898356	AtIDD5 and COL were evidenced to control SS4 gene expression and starch granule formation in chloroplasts.	ZT 0 9	0	9	LD	3	leaves			Small-scale
CGD-MuM-021479	P97460	Neuronal PAS domain-containing protein 2	Mus musculus (Mouse)	22899986	Adipose expression of canonical clock genes in PPARγf/f/TM mice exhibited robust variations, with Bmal1 and MOP4 peaking at CT20.	ZT 20 12	20	12	LD	>10	hypothalamus			Small-scale
CGD-MuM-021512	Q04750	DNA topoisomerase 1	Mus musculus (Mouse)	22904072	Top1 modulates the chromatin structure at the Bmal1 promoter, regulating Bmal1 transcription and influences the circadian period.	CT 0 12	0	12	DD2	3	NIH3T3 cells			Small-scale
CGD-OrS-021004	H3K2J8	ELF3-like protein	Oryza sativa	22912900	OsELF3-1 is essential for circadian regulation and photoperiodic flowering in rice.	ZT 0 12	0	12	LD	4	leaves		light:0-14 dark:14-24	Small-scale
CGD-OrS-020940	B9EXL0	Uncharacterized protein	Oryza sativa	22912900	In OsELF3-1 knock-down, OsELF3-1 instead of OsELF3-2 was constitutively repressed regardless of the conditions.	ZT 20 4	20	4	LD	>10	leaves		light:0-14 dark:14-24	Small-scale
CGD-MuM-021320	P35428	Transcription factor HES-1	Mus musculus (Mouse)	22913986	LDLR expression is under circadian control by CLOCK/BMAL1 and Hes family members Hes1 and Hes6.	CT 6 18	6	18	DD1	2	liver			Small-scale
CGD-MuM-022021	Q9JHE6	Transcription cofactor HES-6	Mus musculus (Mouse)	22913986	LDLR expression is under circadian control by CLOCK/BMAL1 and Hes family members Hes1 and Hes6.	CT 12 0	12	0	DD1	2	liver			Small-scale
CGD-MuM-021441	P60824	Cold-inducible RNA-binding protein	Mus musculus (Mouse)	22923437	CIRP confers robustness to circadian oscillators through regulation of CLOCK expression.	CT 20 8	20	8	DD2	2.5	fibroblasts			Small-scale
CGD-ArT-022120	Q9SYS6	Dehydration-responsive element-binding protein 1C	Arabidopsis thaliana	22927419	During the warm LD growing season, the CBF pathway is actively repressed by PHYB, PIF4, and PIF7, thus mitigating allocation of energy and nutrient resources toward unneeded frost protection.	ZT 8 12	8	12	LD	6	seedling			Small-scale
CGD-MuM-021483	P97812	Indian hedgehog protein	Mus musculus (Mouse)	22936800	The modulation of chondrogenic differentiation by clock genes is through transactivation of the master regulator of chondrogenesis, Indian hedgehog (IHH), in chondrocytes of the growth plate.	ZT 4 16	4	16	LD	2.5	growth plate			Small-scale
CGD-MuM-021638	Q61115	Protein patched homolog 1	Mus musculus (Mouse)	22936800	mRNA levels of the Indian hedgehog target gene patched homolog-1 (Ptch1) in the rib growth plate cycles with a peak at ZT8.	ZT 8 16	8	16	LD	2.5	growth plate			Small-scale
CGD-RaN-021429	P56499	Mitochondrial uncoupling protein 3	Rattus norvegicus	22952003	Pdk4 and ucp3 transcripts cycled in the muscle with higher expression in the light-phase compared to the dark-phase.	ZT 3 15	3	15	LD	>10	muscle			Small-scale
CGD-MuM-021698	Q6GQT6	Sterol regulatory element-binding protein cleavage-activating protein	Mus musculus (Mouse)	22952870	LDLR, SREBP1C and SCAP mRNAs oscillate in the mouse liver.	CT 6 18	6	18	DD1	2	liver			Small-scale
CGD-MuM-021795	Q8CHX6	Membrane-bound transcription factor site-2 protease	Mus musculus (Mouse)	22952870	S1p and S2p mRNAs oscillate in the mouse liver.	ZT 6 19	6	19	LD	2	liver			Small-scale
CGD-MuM-022149	Q9WTN3	Sterol regulatory element-binding protein 1	Mus musculus (Mouse)	22952870	LDLR, SREBP1C and SCAP mRNAs oscillate in the mouse liver.	CT 12 0	12	0	DD1	2	liver			Small-scale
CGD-MuM-022151	Q9WTZ2	Membrane-bound transcription factor site-1 protease	Mus musculus (Mouse)	22952870	S1p and S2p mRNAs oscillate in the mouse liver.	ZT 6 18	6	18	LD	2	liver			Small-scale
CGD-MuM-021480	P97494	Glutamate--cysteine ligase catalytic subunit	Mus musculus (Mouse)	22952936	The circadian variations of the Nrf2 pathway genes, namely nuclear factor erythroid2-related factor 2 (Nrf2), Kelch-like ECH-associated protein 1(Keap1), quinone oxidoreductase 1 (Nqo1) and glutamate cysteine ligase catalytic subunit (Gclc).	ZT 8 16	8	16	LD	2	liver			Small-scale
CGD-MuM-021631	Q60795	Nuclear factor erythroid 2-related factor 2	Mus musculus (Mouse)	22952936	The circadian variations of the Nrf2 pathway genes, namely nuclear factor erythroid2-related factor 2 (Nrf2), Kelch-like ECH-associated protein 1(Keap1), quinone oxidoreductase 1 (Nqo1) and glutamate cysteine ligase catalytic subunit (Gclc).	ZT 12 0	12	0	LD	3	liver			Small-scale
CGD-MuM-021680	Q64669	NAD(P)H dehydrogenase [quinone] 1	Mus musculus (Mouse)	22952936	The circadian variations of the Nrf2 pathway genes, namely nuclear factor erythroid2-related factor 2 (Nrf2), Kelch-like ECH-associated protein 1(Keap1), quinone oxidoreductase 1 (Nqo1) and glutamate cysteine ligase catalytic subunit (Gclc).	ZT 12 0	12	0	LD	3	liver			Small-scale
CGD-MuM-022185	Q9Z2X8	Kelch-like ECH-associated protein 1	Mus musculus (Mouse)	22952936	The circadian variations of the Nrf2 pathway genes, namely nuclear factor erythroid2-related factor 2 (Nrf2), Kelch-like ECH-associated protein 1(Keap1), quinone oxidoreductase 1 (Nqo1) and glutamate cysteine ligase catalytic subunit (Gclc).	ZT 8 16	8	16	LD	3	liver			Small-scale
CGD-MuM-021123	P02802	Metallothionein-1	Mus musculus (Mouse)	22952936	Mt-1 exhibited an approximately 6-fold decrease in mRNA between 18−/−	ZT 12 0	12	0	LD	4	liver			Small-scale
CGD-MuM-021122	P02798	Metallothionein-2	Mus musculus (Mouse)	22952936	Mt-1 exhibited an approximately 6-fold decrease in mRNA between 18−/−	ZT 12 0	12	0	LD	6	liver			Small-scale
CGD-MuM-021645	Q61586	Glycerol-3-phosphate acyltransferase 1, mitochondrial	Mus musculus (Mouse)	22963033	Gpat-1 expression, similar to Fas, was enhanced in the light phase (ZT4, 8) and decreased in the dark phase (ZT16, 20).	ZT 0 12	0	12	LD	3	liver			Small-scale
CGD-RaN-020955	D3ZZR6	Potassium channel, subfamily V, member 2 (Predicted)	Rattus norvegicus	22969075	The transcriptional regulation of Kcnv2 and Kv2.1 is a way through which the retinal clock system drives the functional adaptation of visual function to the marked daily changes in environmental lighting conditions.	ZT 0 6	0	6	LD	2	retina			Small-scale
CGD-RaN-021220	P15387	Potassium voltage-gated channel subfamily B member 1	Rattus norvegicus	22969075	The transcriptional regulation of Kcnv2 and Kv2.1 is a way through which the retinal clock system drives the functional adaptation of visual function to the marked daily changes in environmental lighting conditions.	ZT 15 3	15	3	LD	3	retina			Small-scale
CGD-OrS-021693	Q6AT90	Transcription factor APG	Oryza sativa	22984180	OsPIL1 functions as a key regulatory factor of reducing plant height in response to drought stress via cell wall-related genes.	ZT 6 18	6	18	LD	>10	seedling			Small-scale
CGD-ArT-021174	P10795	Ribulose bisphosphate carboxylase small chain 1A, chloroplastic	Arabidopsis thaliana	22987884	The RbcS1-A-encoding gene (ribulose-1,5-bisphosphate carboxylase small chain1A) showed similar expression levels in both the mutants and wild-type plants.	ZT 0 8	0	8	LD	2	seedling			Small-scale
CGD-ArT-022103	Q9SIV3	Transcription activator GLK1	Arabidopsis thaliana	22987884	The expression of GLK1, identified as a crucial transcription factor in retrograde signaling and as a positive regulator of photosynthesis-related nuclear gene expression, was indeed affected by the nana mutation.	ZT 8 20	8	20	LD	3	seedling			Small-scale
CGD-ArT-021132	P04778	Chlorophyll a-b binding protein 1, chloroplastic	Arabidopsis thaliana	22987884	Transcript levels of all four genes[Lhca1 (At3g54890), Lhcb1.1 (At1g29920), Lhcb1.2 (At1g29910), and Lhcb1.3 (At1g29930), which encode members of the LHCI and LHCII complexes] were significantly reduced in the nana and oxNANA mutants in comparison with the wild type.	ZT 0 16	0	16	LD	5	seedling			Small-scale
CGD-ArT-021499	Q01667	Chlorophyll a-b binding protein 6, chloroplastic	Arabidopsis thaliana	22987884	Transcript levels of all four genes[Lhca1 (At3g54890), Lhcb1.1 (At1g29920), Lhcb1.2 (At1g29910), and Lhcb1.3 (At1g29930), which encode members of the LHCI and LHCII complexes] were significantly reduced in the nana and oxNANA mutants in comparison with the wild type.	ZT 4 16	4	16	LD	>10	seedling			Small-scale
CGD-ArT-021879	Q8VYM5	Putative uncharacterized protein At3g12700	Arabidopsis thaliana	22987884	The NANA aspartic protease has an important regulatory function in chloroplasts that not only influences photosynthetic carbon metabolism but also plastid and nuclear gene expression.	ZT 12 0	12	0	LD	>10	seedling			Small-scale
CGD-ArT-021882	Q8VZ87	Chlorophyll a-b binding protein 3, chloroplastic	Arabidopsis thaliana	22987884	Transcript levels of all four genes[Lhca1 (At3g54890), Lhcb1.1 (At1g29920), Lhcb1.2 (At1g29910), and Lhcb1.3 (At1g29930), which encode members of the LHCI and LHCII complexes] were significantly reduced in the nana and oxNANA mutants in comparison with the wild type.	ZT 4 16	4	16	LD	>10	seedling			Small-scale
CGD-ArT-022041	Q9LEZ3	Transcription factor BIM1	Arabidopsis thaliana	23037003	PIF4 binds directly to the following genes, namely ATHB2, IAA19, IAA29, GH3.5, BR6ox2, BAS1, BIM1, GAI, ACS8, CKX5 and XTH15.	ZT 0 9	0	9	LD	3	seedling		light:0-8 dark:8-24	Small-scale
CGD-ArT-021932	Q96291	2-Cys peroxiredoxin BAS1, chloroplastic	Arabidopsis thaliana	23037003	PIF4 binds directly to the following genes, namely ATHB2, IAA19, IAA29, GH3.5, BR6ox2, BAS1, BIM1, GAI, ACS8, CKX5 and XTH15.	ZT 0 6	0	6	LD	4	seedling		light:0-8 dark:8-24	Small-scale
CGD-ArT-021921	Q940V4	Cytochrome P450 85A2	Arabidopsis thaliana	23037003	PIF4 binds directly to the following genes, namely ATHB2, IAA19, IAA29, GH3.5, BR6ox2, BAS1, BIM1, GAI, ACS8, CKX5 and XTH15.	ZT 0 9	0	9	LD	5	seedling		light:0-8 dark:8-24	Small-scale
CGD-ArT-021090	O81829	Indole-3-acetic acid-amido synthetase GH3.5	Arabidopsis thaliana	23037003	GH3.5 shows a significant diurnal expression profile with special preference to dawn- and SD-specific expression, as compared with those of other homologs.	ZT 0 12	0	12	LD	10	seedling		light:0-8 dark:8-24	Small-scale
CGD-ArT-022092	Q9S7N2	L-tryptophan--pyruvate aminotransferase 1	Arabidopsis thaliana	23037004	TAA1 shows diurnal rhythm expression profiles.	ZT 12 0	12	0	LD	2	seedling		light:0-16 dark:16-24	Small-scale
CGD-ArT-021045	O24409	Auxin-responsive protein IAA19	Arabidopsis thaliana	23037004	A set of PIF4 target genes (ATHB2, GH3.5, IAA19, IAA29, BRox2, GAI, ACS8 and CKX5) was induced accordingly in a time-of-day-specific manner.	ZT 0 12	0	12	LD	4	seedling		light:0-16 dark:16-24	Small-scale
CGD-ArT-022047	Q9LQT8	DELLA protein GAI	Arabidopsis thaliana	23037004	A set of PIF4 target genes (ATHB2, GH3.5, IAA19, IAA29, BRox2, GAI, ACS8 and CKX5) was induced accordingly in a time-of-day-specific manner.	ZT 0 12	0	12	LD	5	seedling		light:0-16 dark:16-24	Small-scale
CGD-ArT-021688	Q67YU0	Cytokinin dehydrogenase 5	Arabidopsis thaliana	23037004	A set of PIF4 target genes (ATHB2, GH3.5, IAA19, IAA29, BRox2, GAI, ACS8 and CKX5) was induced accordingly in a time-of-day-specific manner.	ZT 0 12	0	12	LD	10	seedling		light:0-16 dark:16-24	Small-scale
CGD-ArT-022124	Q9T065	1-aminocyclopropane-1-carboxylate synthase 8	Arabidopsis thaliana	23037004	A set of PIF4 target genes (ATHB2, GH3.5, IAA19, IAA29, BRox2, GAI, ACS8 and CKX5) was induced accordingly in a time-of-day-specific manner.	ZT 0 12	0	12	LD	>30	seedling		light:0-16 dark:16-24	Small-scale
CGD-RaN-021623	Q5U2R5	Protein phosphatase 1 regulatory subunit 3C	Rattus norvegicus	23056539	Dbp, Wee1, E4bp4, Nampt, Ppara, Pparg, Pgc1α, Hdac3, Hif1a and Ppp1r3c are clock-controlled or clock-related gene.	CT 0 12	0	12	DD1	2	liver			Small-scale
CGD-RaN-021126	P04041	Glutathione peroxidase 1	Rattus norvegicus	23085516	GPx and GRd help to maintain adequate levels of reduced glutathione, a major antioxidant defense of the cells.	ZT 13 1	13	1	LD	1.5	adenohypophysis			Small-scale
CGD-RaN-021131	P04762	Catalase	Rattus norvegicus	23085516	Melatonin was effective at counteracting the effect of cadmium on the expression of NOS-1, NOS-2, Cu/Zn SOD, Mn SOD, and catalase as well as on lipid peroxidation when assessed at ZT1.	ZT 9 21	9	21	LD	2	adenohypophysis			Small-scale
CGD-RaN-021145	P06762	Heme oxygenase 1	Rattus norvegicus	23085516	An overexpression of mRNA for HO-1 and HO-2 may counteract the oxidative damage caused by excess NO.	ZT 9 17	9	17	LD	2	adenohypophysis			Small-scale
CGD-RaN-021154	P07895	Superoxide dismutase [Mn], mitochondrial	Rattus norvegicus	23085516	Melatonin was effective at counteracting the effect of cadmium on the expression of NOS-1, NOS-2, Cu/Zn SOD, Mn SOD, and catalase as well as on lipid peroxidation when assessed at ZT1.	ZT 9 21	9	21	LD	2	adenohypophysis			Small-scale
CGD-RaN-021272	P23711	Heme oxygenase 2	Rattus norvegicus	23085516	An overexpression of HO-1 and HO-2 may counteract the oxidative damage caused by excess NO.	ZT 13 1	13	1	LD	2	adenohypophysis			Small-scale
CGD-RaN-021523	Q06518	Nitric oxide synthase, inducible	Rattus norvegicus	23085516	Melatonin was effective at counteracting the effect of cadmium on the expression of NOS-1, NOS-2, Cu/Zn SOD, Mn SOD, and catalase as well as on lipid peroxidation when assessed at ZT1.	ZT 5 17	5	17	LD	3	adenohypophysis			Small-scale
CGD-RaN-021292	P29476	Nitric oxide synthase, brain	Rattus norvegicus	23085516	Melatonin was effective at counteracting the effect of cadmium on the expression of NOS-1, NOS-2, Cu/Zn SOD, Mn SOD, and catalase as well as on lipid peroxidation when assessed at ZT1.	ZT 5 17	5	17	LD	4	adenohypophysis			Small-scale
CGD-OrS-020946	C7J4F5	Os06g0654900 protein	Oryza sativa	23118960	The combination of genome-wide identification and the expression analysis of the OsBBX gene family should facilitate additional functional studies of the OsBBX genes.	ZT 0 12	0	12	LD	3	leaf		light:0-8 dark:8-24	Small-scale
CGD-OrS-021091	O82112	CCT motif family protein, expressed	Oryza sativa	23118960	The combination of genome-wide identification and the expression analysis of the OsBBX gene family should facilitate additional functional studies of the OsBBX genes.	ZT 0 12	0	12	LD	4	leaf		light:0-8 dark:8-24	Small-scale
CGD-OrS-021745	Q7XQH7	OSJNBa0067K08.19 protein	Oryza sativa	23118960	The combination of genome-wide identification and the expression analysis of the OsBBX gene family should facilitate additional functional studies of the OsBBX genes.	ZT 20 8	20	8	LD	5	leaf		light:0-8 dark:8-24	Small-scale
CGD-OrS-021719	Q6Z1G2	Os08g0536300 protein	Oryza sativa	23118960	The combination of genome-wide identification and the expression analysis of the OsBBX gene family should facilitate additional functional studies of the OsBBX genes.	ZT 8 0	8	0	LD	7	leaf		light:0-8 dark:8-24	Small-scale
CGD-OrS-021092	O82118	CONSTANS-like protein Days to heading on chromosome 2	Oryza sativa	23118960	The combination of genome-wide identification and the expression analysis of the OsBBX gene family should facilitate additional functional studies of the OsBBX genes.	ZT 16 4	16	4	LD	>10	leaf		light:0-8 dark:8-24	Small-scale
CGD-OrS-021535	Q0DCR8	Os06g0298200 protein	Oryza sativa	23118960	The combination of genome-wide identification and the expression analysis of the OsBBX gene family should facilitate additional functional studies of the OsBBX genes.	ZT 16 4	16	4	LD	>10	leaf		light:0-8 dark:8-24	Small-scale
CGD-MuM-021970	Q9D1G2	Phosphomevalonate kinase	Mus musculus (Mouse)	23133608	The expression of phosphomevalonate kinase (Pmvk), a peroxisome-localized protein in cholesterol biosynthesis pathway, is diurnally regulated.	ZT 1 10	1	10	LD	2	liver			Small-scale
CGD-MuM-022029	Q9JJW0	Peroxisomal membrane protein 4	Mus musculus (Mouse)	23133608	Several genes encoding the structural proteins of peroxisome exhibit rhythmic mRNA expression, including peroxisome biogenesis factor 11α (Pex11α) and peroxisome membrane protein 4 (Pxmp4).	ZT 1 10	1	10	LD	2	liver			Small-scale
CGD-MuM-022153	Q9WUR2	Enoyl-CoA delta isomerase 2, mitochondrial	Mus musculus (Mouse)	23133608	mRNA expression of several fatty acid β-oxidation genes, including Ech1, Ehhadh, Acot3, Acsl1, Crot, and Peci, was significantly lower in PPARα null mouse livers compared to control.	ZT 13 1	13	1	LD	2	liver			Small-scale
CGD-MuM-021780	Q8BWN8	Acyl-coenzyme A thioesterase 4	Mus musculus (Mouse)	23133608	mRNA expression of several fatty acid β-oxidation genes, including Ech1, Ehhadh, Acot3, Acsl1, Crot, and Peci, was significantly lower in PPARα null mouse livers compared to control.	ZT 13 4	13	4	LD	3	liver			Small-scale
CGD-MuM-021981	Q9DC50	Peroxisomal carnitine O-octanoyltransferase	Mus musculus (Mouse)	23133608	mRNA expression of several fatty acid β-oxidation genes, including Ech1, Ehhadh, Acot3, Acsl1, Crot, and Peci, was significantly lower in PPARα null mouse livers compared to control.	ZT 4 16	4	16	LD	3	liver			Small-scale
CGD-MuM-021101	O88623	Ubiquitin carboxyl-terminal hydrolase 2	Mus musculus (Mouse)	23133608	A functional liver clock is required for the proper nutritional and circadian regulation of USP2-45 expression.	ZT 10 22	10	22	LD	>10	liver			Small-scale
CGD-MuM-022074	Q9QYR7	Acyl-coenzyme A thioesterase 3	Mus musculus (Mouse)	23133608	mRNA expression of several fatty acid β-oxidation genes, including Ech1, Ehhadh, Acot3, Acsl1, Crot, and Peci, was significantly lower in PPARα null mouse livers compared to control.	ZT 13 0	13	0	LD	>10	liver			Small-scale
CGD-MuM-021428	P56473	Agouti-related protein	Mus musculus (Mouse)	23142819	There is higher expression of orexigenic neuropeptide Y (Npy) and agouti related peptide (Agrp) in Ad-Arntl-/- mice compared to controls specifically at circadian time 4 (CT4) of the subjective light period, which corresponds to the time when Ad-Arntl−/− mice consume more food than controls.	CT 0 12	0	12	DD1	8	hypothalamus	Obesity		Small-scale
CGD-DrM-022134	Q9VDD8	FI20021p1	Drosophila melanogaster	23154984	Usp8 mRNA cycles and its transcription is activated directly by CLK/CYC. USP8, like PER and TIM, contributes to the transcriptional feedback loop cycle that underlies circadian rhythms.	ZT 10 22	10	22	LD	10	head			Small-scale
CGD-MuM-022023	Q9JIF3	Solute carrier family 2, facilitated glucose transporter member 8	Mus musculus (Mouse)	23155474	The glucose utilization rhythms in both embryonic stem cells and differentiated embryonic stem cells were corroborated by rhythmic expression of glutamate transporter mGlut8 in both cell types, indicating that the rhythms are driven by a transcriptional mechanism separate from the rhythmic expression of the canonical clock genes.	CT 18 6	18	6	DD2	3	ESCs			Small-scale
CGD-MuM-021461	P70336	Rho-associated protein kinase 2	Mus musculus (Mouse)	23172836	ROCK2 plays a pivotal role in generating the intrinsic circadian rhythm of vascular contractility by receiving a cue from RORα.	ZT 0 12	0	12	LD	2	aortas			Small-scale
CGD-RaN-021410	P53809	Phosphatidylcholine transfer protein	Rattus norvegicus	23178164	Circadian expression of StAR is regulated by the circadian expression of nuclear receptors and proteins involved in both ACTH signalling and StAR transcription.	ZT 12 0	12	0	LD	6	adrenal gland		light:0-14 dark:14-24	Small-scale
CGD-RaN-020976	F1LSC3	Protein Sf1	Rattus norvegicus	23178164	Circadian changes in ACTH and CORT were associated with the circadian expression of all targets, with SF-1, Nurr77 and MRAP peaking in the evening, and DAX1 and MC2R peaking in the morning.	ZT 12 0	12	0	LD	2.5	adrenal gland			Small-scale
CGD-RaN-021465	P70503	Nuclear receptor subfamily 0 group B member 1	Rattus norvegicus	23178164	Circadian changes in ACTH and CORT were associated with the circadian expression of all targets, with SF-1, Nurr77 and MRAP peaking in the evening, and DAX1 and MC2R peaking in the morning.	ZT 8 16	8	16	LD	5	adrenal gland			Small-scale
CGD-RaN-021266	P22829	Nuclear receptor subfamily 4 group A member 1	Rattus norvegicus	23178164	Circadian changes in ACTH and CORT were associated with the circadian expression of all targets, with SF-1, Nurr77 and MRAP peaking in the evening, and DAX1 and MC2R peaking in the morning.	ZT 12 0	12	0	LD	9	adrenal gland			Small-scale
CGD-CaE-021559	Q22882	Uncharacterized protein	Caenorhabditis elegans	23185015	Although the expression of many of these genes was dynamic (decreasing or increasing upon release into constant conditions), only one of nine (B0507.8)) was significantly rhythmic.	CT 16 4	16	4	DD2	3				Small-scale
CGD-RaN-021847	Q8R456	Melanopsin	Rattus norvegicus	23187103	Melanopsin (Opn4) gene expression in the pigmented rat retina is regulated by light and dark.	ZT 12 0	12	0	LD	2	retina			Small-scale
CGD-OrS-021928	Q94DH3	Transcription factor PCL1	Oryza sativa	23221703	The authors characterized the promoter activity of A. thaliana core clock genes CCA1 and PRR5 in heterologous L. japonicus cells and found that the molecular mechanism of circadian rhythm in L. japonicus is similar to that of A. thaliana.	ZT 12 0	12	0	LD	10	hairy roots			Small-scale
CGD-DrM-021253	P20432	Glutathione S-transferase D1	Drosophila melanogaster	23226288	The expression of a glutathione S-transferase, GstD1, which utilizes glutathione in cellular detoxification, significantly fluctuated during the circadian day.	ZT 20 4	20	4	LD	2	heads			Small-scale
CGD-DrM-022133	Q9VCW6	GH03051p	Drosophila melanogaster	23226288	Significant rhythms were observed for mRNA levels of genes encoding the catalytic (Gclc) and modulatory (Gclm) subunits comprising the GCL holoenzyme.	ZT 12 0	12	0	LD	2	heads			Small-scale
CGD-DrM-022146	Q9W3K5	Glutamate--cysteine ligase	Drosophila melanogaster	23226288	Significant rhythms were observed for mRNA levels of genes encoding the catalytic (Gclc) and modulatory (Gclm) subunits comprising the GCL holoenzyme.	ZT 20 12	20	12	LD	2	heads			Small-scale
CGD-HoS-021403	P52945	Pancreas/duodenum homeobox protein 1	Homo sapiens (Human)	23242133	HNF1A and PDX1 exhibited weak circadian oscillations, in phase with the REV-ERBα transcript.	ZT 0 12	0	12	LD	2	islet			Small-scale
CGD-MuM-021312	P34884	Macrophage migration inhibitory factor	Mus musculus (Mouse)	23249735	GSTT2 and MIF show rhythmic expression at the pre-mRNA level	ZT 12 20	12	20	LD	2	livers			Small-scale
CGD-MuM-021639	Q61133	Glutathione S-transferase theta-2	Mus musculus (Mouse)	23249735	GSTT2 and MIF show rhythmic expression at the pre-mRNA level	ZT 12 0	12	0	LD	3	livers			Small-scale
CGD-MuM-021739	Q7TN98	Cytoplasmic polyadenylation element-binding protein 4	Mus musculus (Mouse)	23249735	Cpeb2, Cpeb4, Parn, and Gld2, were rhythmically expressed with phases similar to the majority of the rhythmic class III poly(A) mRNAs, peaking in the early day.	ZT 4 16	4	16	LD	3	livers			Small-scale
CGD-MuM-021755	Q812E0	Cytoplasmic polyadenylation element-binding protein 2	Mus musculus (Mouse)	23249735	Cpeb2, Cpeb4, Parn, and Gld2, were rhythmically expressed with phases similar to the majority of the rhythmic class III poly(A) mRNAs, peaking in the early day.	ZT 4 16	4	16	LD	3	livers			Small-scale
CGD-MuM-021869	Q8VDG3	Poly(A)-specific ribonuclease PARN	Mus musculus (Mouse)	23249735	Cpeb2, Cpeb4, Parn, and Gld2, were rhythmically expressed with phases similar to the majority of the rhythmic class III poly(A) mRNAs, peaking in the early day.	ZT 4 16	4	16	LD	3	livers			Small-scale
CGD-MuM-021901	Q91YI6	Poly(A) RNA polymerase GLD2	Mus musculus (Mouse)	23249735	Cpeb2, Cpeb4, Parn, and Gld2, were rhythmically expressed with phases similar to the majority of the rhythmic class III poly(A) mRNAs, peaking in the early day.	ZT 4 16	4	16	LD	3	livers			Small-scale
CGD-MuM-021221	P15392	Cytochrome P450 2A4	Mus musculus (Mouse)	23249735	Cyp2a4 shows rhythmic expression at pre- and mature mRNA-level, and its poly(A) tail shows rhythm.	ZT 12 4	12	4	LD	4	livers			Small-scale
CGD-MuM-021209	P14602	Heat shock protein beta-1	Mus musculus (Mouse)	23249735	As expected from its rhythmic steady-state mRNA profiles, the protein expression of HSPB1 was also rhythmic.	ZT 0 12	0	12	LD	6	livers			Small-scale
CGD-MuM-021394	P51480	Cyclin-dependent kinase inhibitor 2A	Mus musculus (Mouse)	23267082	Loss of either NONO or PER abolished activation and circadian expression of p16-Ink4A and eliminated circadian cell cycle gating.	CT 14 2	14	2	DD1	3	livers			Small-scale
CGD-OrS-021888	Q8W3D9	Protochlorophyllide reductase B, chloroplastic	Oryza sativa	23289852	OsPORB is essential for maintaining light-dependent Chl synthesis throughout leaf development, especially under high light conditions, whereas OsPORA mainly functions in the early stages of leaf development.	ZT 3 12	3	12	LD	8	seedlings		light:0-10 dark:10-24	Small-scale
CGD-OrS-021744	Q7XKF3	Protochlorophyllide reductase A, chloroplastic	Oryza sativa	23289852	OsPORB is essential for maintaining light-dependent Chl synthesis throughout leaf development, especially under high light conditions, whereas OsPORA mainly functions in the early stages of leaf development.	ZT 0 9	0	9	LD	>10	seedlings		light:0-10 dark:10-24	Small-scale
CGD-MuM-021251	P20352	Tissue factor	Mus musculus (Mouse)	23291174	Clock mutation affects circadian expression of tissue factor gene F3 in the mouse liver.	ZT 6 20	6	20	LD	2	liver			Small-scale
CGD-MuM-021265	P22777	Plasminogen activator inhibitor 1	Mus musculus (Mouse)	23291174	Clock mutation affects circadian expression of tissue factor gene Pai1 in the mouse liver.	ZT 8 20	8	20	LD	5	liver			Small-scale
CGD-MuM-021819	Q8K4T1	Alpha-2,8-sialyltransferase 8F	Mus musculus (Mouse)	23298785	ST8sia6 is involved in rhythmic polysialation in the SCN and provides a novel compartmentation of the mammalian circadian center.	CT 4 16	4	16	DD1	5	SCN			Small-scale
CGD-MuM-021172	P10630	Eukaryotic initiation factor 4A-II	Mus musculus (Mouse)	23300384	Translation initiation factors (Eifa2,Eifb,Eif4ebp1,Eif4ebp3) are rhythmically expressed with a period of 24 h.	ZT 8 20	8	20	LD	2	liver			Small-scale
CGD-MuM-021280	P25976	Nucleolar transcription factor 1	Mus musculus (Mouse)	23300384	UBF1 is rhythmically expressed in mouse liver at both mRNA and protein levels .	ZT 8 18	8	18	LD	2	liver			Small-scale
CGD-MuM-021766	Q8BGD9	Eukaryotic translation initiation factor 4B	Mus musculus (Mouse)	23300384	Translation initiation factors (Eifa2,Eifb,Eif4ebp1,Eif4ebp3) are rhythmically expressed with a period of 24 h.	ZT 6 16	6	16	LD	2	liver			Small-scale
CGD-MuM-021634	Q60876	Eukaryotic translation initiation factor 4E-binding protein 1	Mus musculus (Mouse)	23300384	Translation initiation factors (Eifa2,Eifb,Eif4ebp1,Eif4ebp3) are rhythmically expressed with a period of 24 h.	ZT 10 22	10	22	LD	3	liver			Small-scale
CGD-MuM-021750	Q80VV3	Eukaryotic translation initiation factor 4E-binding protein 3	Mus musculus (Mouse)	23300384	Translation initiation factors (Eifa2,Eifb,Eif4ebp1,Eif4ebp3) are rhythmically expressed with a period of 24 h.	ZT 14 4	14	4	LD	6	liver			Small-scale
CGD-MuM-021063	O54851	Gap junction delta-2 protein	Mus musculus (Mouse)	23307963	The circadian control of Cx36 protein expression is dependent on melatonin, whereas the circadian regulation of Cx36 transcript expression may be controlled directly by the circadian clock.	ZT 18 6	18	6	LD	2	retinae			Small-scale
CGD-ArT-021887	Q8W2F3	Transcription factor PIF4	Arabidopsis thaliana	23333981	Circadian clock controls S.A.R by the transcriptional regulation of positive regulators of S.A.R, PIF4 and PIF5, to prevent plants from responding to light of dark period.	ZT 8 20	8	20	LD	5	leaves		light:0-16 dark:16-24	Small-scale
CGD-ArT-021996	Q9FE22	Transcription factor HFR1	Arabidopsis thaliana	23333981	PRR5 functions as a repressor of S.A.R.and is involved in the inhibition of leaf expansion in S.A.R. HFR1 are rapidly induced by canopy-shade stimulus, thus their expression are often used as indexes of S.A.R.	ZT 23 15	23	15	LD	5	leaves		light:0-16 dark:16-24	Small-scale
CGD-ArT-021757	Q84LH8	Transcription factor PIF5	Arabidopsis thaliana	23333981	Circadian clock controls S.A.R by the transcriptional regulation of positive regulators of S.A.R, PIF4 and PIF5, to prevent plants from responding to light of dark period.	ZT 1 15	1	15	LD	6	leaves		light:0-16 dark:16-24	Small-scale
CGD-HoS-021939	Q99743	Neuronal PAS domain-containing protein 2	Homo sapiens (Human)	23335987	ARNTL2 and NPAS2 appeared to be the most affected clock genes in human immune-inflammatory conditions.	CT 4 20	4	20	DD1	3	fibroblasts	rheumatoid arthritis		Small-scale
CGD-HoS-021118	P01584	Interleukin-1 beta	Homo sapiens (Human)	23335987	Perturbed circadian timekeeping is at least in part inflammation independent and cell autonomous, because rheumatoid arthritis synovial fibroblasts display altered circadian expression of several clock components, and perturbed circadian production of IL-6 and IL-1b after clock resetting.	CT 2 12	2	12	DD1	>10	fibroblasts	rheumatoid arthritis		Small-scale
CGD-ZeM-020929	B1NW30	Constans	Zea mays	23336247	Part of the underlying cause of early flowering was up-regulated expression of the FT-like floral activator gene zea mays centroradialis8 (zcn8) and the CONSTANS-like flowering regulatory gene constans of zea mays1 (conz1).	ZT 16 4	16	4	LD	4	leaf		light:0-14 dark:14-24	Small-scale
CGD-RaN-022036	Q9JM15	Sodium-coupled neutral amino acid transporter 1	Rattus norvegicus	23342007	The time dependent changes in 11β-hsd2 and SNAT1 expression in the control placentas approached significance.	ZT 12 0	12	0	LD	2	liver			Small-scale
CGD-RaN-021166	P09811	Glycogen phosphorylase, liver form	Rattus norvegicus	23342007	Glucokinase, phosphoenolpyruvate carboxykinase (PEPCK) and glycogen phosphorylase mRNA was rhythmic in the control animals.	ZT 6 18	6	18	LD	2.5	liver			Small-scale
CGD-RaN-021051	O35552	6-phosphofructo-2-kinase/fructose-2,6-bisphosphatase 3	Rattus norvegicus	23342007	6-phosphofructo-2-kinase/fructose-2,6-biphosphatase 3 (PFKfb3) mRNA changed rhythmically over 24 hours.	ZT 10 22	10	22	LD	3	liver			Small-scale
CGD-RaN-021386	P50233	Corticosteroid 11-beta-dehydrogenase isozyme 2	Rattus norvegicus	23342007	The time dependent changes in 11β-hsd2 and SNAT1 expression in the control placentas approached significance.	ZT 22 10	22	10	LD	3	liver			Small-scale
CGD-RaN-021230	P17712	Glucokinase	Rattus norvegicus	23342007	Glucokinase, phosphoenolpyruvate carboxykinase (PEPCK) and glycogen phosphorylase mRNA was rhythmic in the control animals.	ZT 22 10	22	10	LD	5	liver			Small-scale
CGD-RaN-021150	P07379	Phosphoenolpyruvate carboxykinase, cytosolic [GTP]	Rattus norvegicus	23342007	Glucokinase, phosphoenolpyruvate carboxykinase (PEPCK) and glycogen phosphorylase mRNA was rhythmic in the control animals.	ZT 10 22	10	22	LD	>30	liver			Small-scale
CGD-MuM-021510	Q03347	Runt-related transcription factor 1	Mus musculus (Mouse)	23372705	Rhythmic expression of Runx1 and Osteocalcin was evident under 12 h−/−	ZT 5 9	5	9	LD	3	SCN			Small-scale
CGD-MuM-021532	Q08775	Runt-related transcription factor 2	Mus musculus (Mouse)	23372705	Findings provide evidence for clock gene-mediated rhythmic expression of Runx2, and its functional role in regulating circadian period at the level of the SCN and behavior.	ZT 5 21	5	21	LD	4	SCN			Small-scale
CGD-MuM-022170	Q9Z0L3	Otoconin-90	Mus musculus (Mouse)	23372705	Rhythmic expression of Runx1 and Osteocalcin was evident under 12 h−/−	ZT 5 9	5	9	LD	>10	SCN			Small-scale
CGD-MuM-021451	P63260	Actin, cytoplasmic 2	Mus musculus (Mouse)	23374345	In the mouse liver, diurnal Actg1 mRNA accumulation displayed the same phase as Myocardin-related transcription factor-B occupancy.	ZT 20 8	20	8	LD	5	livers			Small-scale
CGD-MuM-021942	Q99JZ7	ERBB receptor feedback inhibitor 1	Mus musculus (Mouse)	23374345	The phases of cyclic Per2 and Errfi1 mRNA expression patterns were advanced by about 4 hr and were nearly antiphasic to MRTF-B binding.	ZT 12 0	12	0	LD	5	livers			Small-scale
CGD-MuM-021067	O54950	5''-AMP-activated protein kinase subunit gamma-1	Mus musculus (Mouse)	23382450	Lean mice showed circadian mRNA level of AMPK in adipose tissue but obese mice did not.	ZT 8 2	8	2	LD	3	Adipose tissue			Small-scale
CGD-OrI-021020	M1UFS5	CONSTANS-like protein Days to heading on chromosome 2	Oryza indica	23388640	DTH2 likely represents a target of human selection for adaptation to LD conditions during rice domestication and/or improvement, demonstrating an important role of minor-effect quantitative trait loci in crop adaptation and breeding.	ZT 16 8	16	8	LD	>10	vascular tissues		light:0-16 dark:16-24	Small-scale
CGD-OrS-021092	O82118	CONSTANS-like protein Days to heading on chromosome 2	Oryza sativa	23388640	DTH2 likely represents a target of human selection for adaptation to LD conditions during rice domestication and/or improvement, demonstrating an important role of minor-effect quantitative trait loci in crop adaptation and breeding.	ZT 16 8	16	8	LD	>10	vascular tissues		light:0-16 dark:16-24	Small-scale
CGD-OrS-021748	Q7Y0W5	Two-component response regulator ORR30	Oryza sativa	23388640	The DTH2-dependent effect on the florigen genes is independent of Hd1 and Ehd1.	ZT 8 20	8	20	LD	>10	vascular tissues		light:0-16 dark:16-24	Small-scale
CGD-OrS-021878	Q8VWH2	Protein HEADING DATE 3B	Oryza sativa	23388640	DTH2 promotes heading by up-regulating Hd3a and RFT1.	ZT 12 0	12	0	LD	>10	vascular tissues		light:0-16 dark:16-24	Small-scale
CGD-OrS-021916	Q93WI9	Protein HEADING DATE 3A	Oryza sativa	23388640	DTH2 promotes heading by up-regulating Hd3a and RFT1.	ZT 12 0	12	0	LD	>10	vascular tissues		light:0-16 dark:16-24	Small-scale
CGD-OrS-021994	Q9FDX8	Zinc finger protein HD1	Oryza sativa	23388640	The DTH2-dependent effect on the florigen genes is independent of Hd1 and Ehd1.	ZT 0 12	0	12	LD	>10	vascular tissues		light:0-16 dark:16-24	Small-scale
CGD-RaN-021064	O54937	[Pyruvate dehydrogenase (acetyl-transferring)] kinase isozyme 4, mitochondrial	Rattus norvegicus	23394803	PDK4 mRNA expression in the control group showed a significant daily rhythm that peaked at ZT18.	ZT 18 10	18	10	LD	>10	heart	myocardial disease		Small-scale
CGD-MuM-021364	P47856	Glutamine--fructose-6-phosphate aminotransferase [isomerizing] 1	Mus musculus (Mouse)	23395176	The siRNA-mediated knockdown of GFAT1 decreases expression of Bmal1 and Cry1.	ZT 15 7	15	7	LD	2	livers			Small-scale
CGD-MuM-021791	Q8CGY8	UDP-N-acetylglucosamine--peptide N-acetylglucosaminyltransferase 110 kDa subunit	Mus musculus (Mouse)	23395176	In mouse livers, diurnal levels of Gfat1 transcripts are ultradian with a 12-hr period, whereas Ogt transcripts oscillate in a circadian manner	ZT 23 11	23	11	LD	2	livers			Small-scale
CGD-MuM-021117	P01580	Interferon gamma	Mus musculus (Mouse)	23402528	Circadian expression of cytokine IFN-γ and cytolytic factors perforin and granzyme B in enriched NK cells is altered in Per1−/−	CT 20 12	20	12	DD3	3	NK cells			Small-scale
CGD-MuM-021130	P04187	Granzyme B(G,H)	Mus musculus (Mouse)	23402528	Circadian rhythms of perforin and granzyme B gene and protein expression are altered in Per1−/−	CT 20 12	20	12	DD3	3	NK cells			Small-scale
CGD-MuM-021494	Q01237	3-hydroxy-3-methylglutaryl-coenzyme A reductase	Mus musculus (Mouse)	23417480	The mRNA expressions of CYP7A1 and HMGCR in the liver of high-fat diet-fed mice exhibited normal circadian variations.	ZT 2 14	2	14	LD	2	liver			Small-scale
CGD-MuM-022182	Q9Z2A7	Diacylglycerol O-acyltransferase 1	Mus musculus (Mouse)	23417480	Diacylglycerol acyltransferase (DGAT) showed marked changes in rhythms and/or amplitudes.	ZT 10 2	10	2	LD	2.5	liver			Small-scale
CGD-MuM-021182	P11152	Lipoprotein lipase	Mus musculus (Mouse)	23417480	The diurnal rhythms of LPL and DGAT mRNA expression were disrupted in high-fat diet-fed mice with a 6-h advance for LPL and dampened rhythm for DGAT compared with matched control mice.	ZT 2 14	2	14	LD	4	liver			Small-scale
CGD-MuM-021048	O35111	Potassium channel subfamily K member 3	Mus musculus (Mouse)	23420534	Significant 24-h variations were observed in the expression of clock genes Per2, Bmal1, and Dbp and ion channel genes KCNA5, KCND2, KCHIP2, and KCNK3 in the hears of control mice.	ZT 2 14	2	14	LD	2	atrium			Small-scale
CGD-MuM-021650	Q61762	Potassium voltage-gated channel subfamily A member 5	Mus musculus (Mouse)	23420534	Significant 24-h variations were observed in the expression of clock genes Per2, Bmal1, and Dbp and ion channel genes KCNA5, KCND2, KCHIP2, and KCNK3 in the hears of control mice.	ZT 18 6	18	6	LD	2	atrium			Small-scale
CGD-MuM-022026	Q9JJ69	Kv channel-interacting protein 2	Mus musculus (Mouse)	23420534	Significant 24-h variations were observed in the expression of clock genes Per2, Bmal1, and Dbp and ion channel genes KCNA5, KCND2, KCHIP2, and KCNK3 in the hears of control mice.	ZT 12 0	12	0	LD	2	atrium			Small-scale
CGD-MuM-022173	Q9Z0V2	Potassium voltage-gated channel subfamily D member 2	Mus musculus (Mouse)	23420534	Significant 24-h variations were observed in the expression of clock genes Per2, Bmal1, and Dbp and ion channel genes KCNA5, KCND2, KCHIP2, and KCNK3 in the hears of control mice.	ZT 6 18	6	18	LD	2	atrium			Small-scale
CGD-MuM-021299	P30728	D(3) dopamine receptor	Mus musculus (Mouse)	23429911	Findings revealed that a molecular link between the circadian clock and the function of DRD3 in the ventral striatum acts as a modulator of the pharmacological actions of DRD3 agonists/antagonists.	CT 16 4	16	4	DD1	2	astrocytes			Small-scale
CGD-MuM-021299	P30728	D(3) dopamine receptor	Mus musculus (Mouse)	23429911	Findings revealed that a molecular link between the circadian clock and the function of DRD3 in the ventral striatum acts as a modulator of the pharmacological actions of DRD3 agonists/antagonists.	ZT 2 14	2	14	LD	2.5	ventral striatum			Small-scale
CGD-MuM-022157	Q9WVC3	Caveolin-2	Mus musculus (Mouse)	23434933	mRNA of Cav2 oscillated in the mouse liver.	CT 0 12	0	12	DD2	2	white adipose tissues			Small-scale
CGD-MuM-021348	P41216	Long-chain-fatty-acid--CoA ligase 1	Mus musculus (Mouse)	23434933	The acyl-CoA synthetases Acsl1 and Acsl4 and the phosphatidate phosphatase Lpin1 showed significant differences in expression between 37 and 49 h in DD.	CT 18 6	18	6	DD2	2.5	white adipose tissues			Small-scale
CGD-MuM-021903	Q91ZP3	Phosphatidate phosphatase LPIN1	Mus musculus (Mouse)	23434933	The acyl-CoA synthetases Acsl1 and Acsl4 and the phosphatidate phosphatase Lpin1 showed significant differences in expression between 37 and 49 h in DD.	CT 0 12	0	12	DD2	3	white adipose tissues			Small-scale
CGD-MuM-021877	Q8VIL8	Immediate early gene protein Homer1A	Mus musculus (Mouse)	23450268	The sleep-wake distribution accounted for a large degree of the changes in EEG delta power and Homer1a.	ZT 18 6	18	6	LD	3	Brain			Small-scale
CGD-MuM-022078	Q9R045	Angiopoietin-related protein 2	Mus musculus (Mouse)	23469106	Periodic expression of ANGPTL2 is regulated by a molecular clock.	ZT 12 0	12	0	LD	4	epididymal white adipose tissue			Small-scale
CGD-RaN-021218	P15337	Cyclic AMP-responsive element-binding protein 1	Rattus norvegicus	23485553	Vitamin A-deficient phase shifted the endogenous rhythm of CAT, GPx, and RXRγ without affecting circadian expression of CREB1.	CT 16 4	16	4	DD1	2	hippocampus			Small-scale
CGD-HoS-022167	Q9Y5K2	Kallikrein-4	Homo sapiens (Human)	23486183	Amelx and Klk4 show 24h oscillatory expression patterns and their expression levels are up-regulated after Bmal1 over-expression in HAT-7 ameloblast cells.	ZT 18 8	18	8	LD	2	HAT-7 ameloblast cells			Small-scale
CGD-HoS-021938	Q99217	Amelogenin, X isoform	Homo sapiens (Human)	23486183	Amelx and Klk4 show 24h oscillatory expression patterns and their expression levels are up-regulated after Bmal1 over-expression in HAT-7 ameloblast cells.	ZT 0 12	0	12	LD	4	HAT-7 ameloblast cells			Small-scale
CGD-ArT-022187	Q9ZNX9	RNA polymerase sigma factor sigE, chloroplastic/mitochondrial	Arabidopsis thaliana	23493713	SIG5 mediates the circadian gating of light input to a chloroplast-encoded gene.	ZT 0 12	0	12	LD	5	seedlings			Small-scale
CGD-ArT-021432	P56761	Photosystem II D2 protein	Arabidopsis thaliana	23493713	Nuclear-encoded SIG5 is required for circadian oscillations of the chloroplast gene psbD.	ZT 4 20	4	20	LD	6	seedlings			Small-scale
CGD-MuM-021463	P70406	Mitochondrial uncoupling protein 2	Mus musculus (Mouse)	23547261	Ucp2 expression is circadian.	ZT 2 18	2	18	LD	2	islets	diabetes		Small-scale
CGD-MuM-021030	O08750	Nuclear factor interleukin-3-regulated protein	Mus musculus (Mouse)	23567972	E4bp4 mRNA displayed robust circadian rhythms in pancreatic islet β-cells.	ZT 0 12	0	12	LD	10	pancreatic islet b-cells			Small-scale
CGD-MuM-021589	Q3UV55	Nuclear receptor subfamily 1 group D member 1	Mus musculus (Mouse)	23567972	Rev-erbαmRNA displayed robust circadian rhythms in pancreatic islet β-cells.	ZT 10 0	10	0	LD	27	pancreatic islet b-cells			Small-scale
CGD-MuM-021635	Q60925	D site-binding protein	Mus musculus (Mouse)	23567972	Clock-controlled output gene Dbp is a regulator of Arnt/Hif-1β gene expression in pancreatic islet β-cells.	ZT 12 0	12	0	LD	35	pancreatic islet b-cells			Small-scale
CGD-MuM-021671	Q64364	Tumor suppressor ARF	Mus musculus (Mouse)	23580573	ATF4-mediated regulation of the p19ARF-MDM2 pathway underlies the circadian accumulation of p53 protein in malignant cells.	ZT 14 2	14	2	LD	5	UV.BAL-5.4G cells			Small-scale
CGD-RaN-021225	P16235	Lutropin-choriogonadotropic hormone receptor	Rattus norvegicus	23596172	The ovarian genes examined (Star, Cyp19a1, Cyp11a1, Ptgs2, Lhcgr, and p53) all showed rhythmic transcript profiles except for Hsd3b2, indicating that these rhythmicly expressed genes may be CCGs.	CT 20 8	20	8	DD2	5	mature granulosa cells			Small-scale
CGD-MuM-021303	P31750	RAC-alpha serine/threonine-protein kinase	Mus musculus (Mouse)	23596176	Circadian pattern was observed for mRNA of MuRF1, Akt1, and ribosomal protein S6 in muscles in fed and fasted mice and for Fbxo32 in fed mice.	ZT 17 5	17	5	LD	2	skeletal muscles			Small-scale
CGD-MuM-021445	P62754	40S ribosomal protein S6	Mus musculus (Mouse)	23596176	Circadian pattern was observed for mRNA of MuRF1, Akt1, and ribosomal protein S6 in muscles in fed and fasted mice and for Fbxo32 in fed mice.	ZT 1 9	1	9	LD	2	skeletal muscles			Small-scale
CGD-MuM-021576	Q38HM4	E3 ubiquitin-protein ligase TRIM63	Mus musculus (Mouse)	23596176	Circadian pattern was observed for mRNA of MuRF1, Akt1, and ribosomal protein S6 in muscles in fed and fasted mice and for Fbxo32 in fed mice.	ZT 5 17	5	17	LD	2	skeletal muscles			Small-scale
CGD-MuM-021170	P10085	Myoblast determination protein 1	Mus musculus (Mouse)	23596176	In skeletal muscle, there was a robust rise in the mRNA expression of the myogenic regulatory factors MyoD and myogenin during dark hours which was strongly suppressed by fasting.	ZT 21 5	21	5	LD	>10	skeletal muscles			Small-scale
CGD-MuM-021198	P12979	Myogenin	Mus musculus (Mouse)	23596176	In skeletal muscle, there was a robust rise in the mRNA expression of the myogenic regulatory factors MyoD and myogenin during dark hours which was strongly suppressed by fasting.	ZT 21 9	21	9	LD	>10	skeletal muscles			Small-scale
CGD-GaG-021904	Q92056	Acetylserotonin O-methyltransferase	Gallus gallus	23619186	Clock, hiomt and Aanat all respond to changes in the light dark schedule.	ZT 4 16	4	16	LD	8	embryonic chicken pineal gland			Small-scale
CGD-RaN-021408	P53790	Sodium/glucose cotransporter 1	Rattus norvegicus	23633155	Glucose intolerance was evident in lean rats, but only obese rats further developed diabetes and exhibited disrupted circadian rhythmicity of both SGLT1 mRNA expression and function.	ZT 9 21	9	21	LD	2	jejunum			Small-scale
CGD-ArT-021761	Q84WU2	Ubiquitin carboxyl-terminal hydrolase 13	Arabidopsis thaliana	23645632	UBP12 and UBP13 regulate the circadian rhythm of clock genes, including LATE ELONGATED HYPOCOTYL, CIRCADIAN CLOCK ASSOCIATED1, and TIMING OF CAB EXPRESSION1.	ZT 4 16	4	16	LD	2	seedlings			Small-scale
CGD-ArT-022008	Q9FPT1	Ubiquitin carboxyl-terminal hydrolase 12	Arabidopsis thaliana	23645632	UBP12 and UBP13 regulate the circadian rhythm of clock genes, including LATE ELONGATED HYPOCOTYL, CIRCADIAN CLOCK ASSOCIATED1, and TIMING OF CAB EXPRESSION1.	ZT 4 16	4	16	LD	2	seedlings			Small-scale
CGD-DrM-021060	O46036	C-terminal-binding protein	Drosophila melanogaster	23646183	CtBP generally acts as a putative co-activator of CLK/CYC through the E-box sequence.	ZT 21 9	21	9	LD	2	head			Small-scale
CGD-MuM-021341	P40630	Transcription factor A, mitochondrial	Mus musculus (Mouse)	23648587	Light-Dark condition affected Nampt, PGC1α, and Tfam mRNA levels in the retina.	CT 0 12	0	12	DD1	2	Retina			Small-scale
CGD-MuM-021772	Q8BKJ9	NAD-dependent protein deacetylase sirtuin-7	Mus musculus (Mouse)	23648587	mRNA levels of Sirt1, Sirt2, Sirt3, Sirt4, Sirt5 and Sirt7 are affected by light-dark condition.	ZT 20 8	20	8	LD	2	Retina			Small-scale
CGD-MuM-021838	Q8R104	NAD-dependent protein deacetylase sirtuin-3	Mus musculus (Mouse)	23648587	mRNA levels of Sirt1, Sirt2, Sirt3, Sirt4, Sirt5 and Sirt7 are affected by light-dark condition.	ZT 16 0	16	0	LD	2	Retina			Small-scale
CGD-MuM-021843	Q8R216	NAD-dependent protein lipoamidase sirtuin-4, mitochondrial	Mus musculus (Mouse)	23648587	mRNA levels of Sirt1, Sirt2, Sirt3, Sirt4, Sirt5 and Sirt7 are affected by light-dark condition.	ZT 20 8	20	8	LD	2	Retina			Small-scale
CGD-MuM-021871	Q8VDQ8	NAD-dependent protein deacetylase sirtuin-2	Mus musculus (Mouse)	23648587	mRNA levels of Sirt1, Sirt2, Sirt3, Sirt4, Sirt5 and Sirt7 are affected by light-dark condition.	ZT 20 0	20	0	LD	2	Retina			Small-scale
CGD-MuM-021908	Q923E4	NAD-dependent protein deacetylase sirtuin-1	Mus musculus (Mouse)	23648587	mRNA levels of Sirt1, Sirt2, Sirt3, Sirt4, Sirt5 and Sirt7 are affected by light-dark condition.	ZT 20 8	20	8	LD	2	Retina			Small-scale
CGD-MuM-021974	Q9D687	Sodium-dependent neutral amino acid transporter B(0)AT1	Mus musculus (Mouse)	23666414	Circadian expression patterns of mRNAs encoding different amino acid (AA) transporters in the mouse proximal tubule.	ZT 8 20	8	20	LD	2	proximal tubule	hypertension		Small-scale
CGD-MuM-021147	P06804	Tumor necrosis factor	Mus musculus (Mouse)	23716692	L-1β is directly induced by TNF-α, causing its expression to peak later than Tnfα.	CT 0 12	0	12	LL2	4	cecum			Small-scale
CGD-MuM-021373	P48437	Prospero homeobox protein 1	Mus musculus (Mouse)	23723244	Prox1 is part of a feedback loop that negatively regulates the transcriptional control of clock and metabolic networks activated by RORs.	ZT 4 20	4	20	LD	2	liver			Small-scale
CGD-MuM-021024	O08601	Microsomal triglyceride transfer protein large subunit	Mus musculus (Mouse)	23729668	ApoAIV modulates diurnal changes in lipid absorption by regulating forkhead transcription factors and MTP and that inhibition of apoAIV expression might reduce plasma lipids.	ZT 12 0	12	0	LD	2	plasma lipids			Small-scale
CGD-MuM-021381	P49698	Hepatocyte nuclear factor 4-alpha	Mus musculus (Mouse)	23729668	mRNA levels of Hnf1α, Ppparα, and SHP were higher in apoAIV−/−	ZT 17 13	17	13	LD	2	plasma lipids			Small-scale
CGD-MuM-021262	P22361	Hepatocyte nuclear factor 1-alpha	Mus musculus (Mouse)	23729668	mRNA levels of Hnf1α, Ppparα, and SHP were higher in apoAIV−/−	ZT 5 17	5	17	LD	3	plasma lipids			Small-scale
CGD-MuM-021324	P35583	Hepatocyte nuclear factor 3-beta	Mus musculus (Mouse)	23729668	FoxA2 and FoxO1 expression showed diurnal variations, and their expression was significantly lower in apoAIV(-/-) mice.	ZT 17 5	17	5	LD	3	plasma lipids			Small-scale
CGD-MuM-021652	Q62227	Nuclear receptor subfamily 0 group B member 2	Mus musculus (Mouse)	23729668	mRNA levels of Hnf1α, Ppparα, and SHP were higher in apoAIV−/−	ZT 5 17	5	17	LD	3	plasma lipids			Small-scale
CGD-MuM-022083	Q9R1E0	Forkhead box protein O1	Mus musculus (Mouse)	23729668	FoxA2 and FoxO1 expression showed diurnal variations, and their expression was significantly lower in apoAIV(-/-) mice.	ZT 17 5	17	5	LD	3	plasma lipids			Small-scale
CGD-HoV-021010	J7FJ38	Circadian clock associated 1	Hordeum vulgare	23737074	The mRNA level of CCA1 is under circadian control in Hordeum vulgare (Barley).	CT 4 12	4	12	LL2	>30	seedlings			Small-scale
CGD-HoV-021712	Q6RY66	ZCCT-Ha	Hordeum vulgare	23737074	Clock regulation of Vrn-2 operates indirectly through one or more downstream genes, one of which may be Ppd-1.	CT 16 0	16	0	LL2	>30	seedlings			Small-scale
CGD-GaG-020988	F6RIS7	Uncharacterized protein	Gallus gallus	23737937	Tph1, Tph2, and Vip expression were rhythmic over the course of the day in the duodenum.	ZT 15 9	15	9	LD	2.5	duodenum			Small-scale
CGD-GaG-021831	Q8QG61	Cryptochrome-1	Gallus gallus	23737937	Per3 and Cry1 are rhythmic in the retina.	ZT 9 21	9	21	LD	2.5	duodenum			Small-scale
CGD-GaG-021833	Q8QGQ7	Aryl hydrocarbon receptor nuclear translocator-like protein 2	Gallus gallus	23737937	The expression profiles for the clock genes Per2, Per3, Clock, Bmal1, and Bmal2 were rhythmic over the course of the day in the duodenum.	ZT 21 3	21	3	LD	3	duodenum			Small-scale
CGD-GaG-021457	P70080	Tryptophan 5-hydroxylase 1	Gallus gallus	23737937	Tph1, Tph2, and Vip expression were rhythmic over the course of the day in the duodenum.	ZT 15 3	15	3	LD	3.5	duodenum			Small-scale
CGD-GaG-021369	P48143	VIP peptides	Gallus gallus	23737937	Tph1, Tph2, and Vip expression were rhythmic over the course of the day in the duodenum.	ZT 9 15	9	15	LD	4	duodenum			Small-scale
CGD-GaG-022019	Q9I8T7	Aryl hydrocarbon receptor nuclear translocator-like protein 1	Gallus gallus	23737937	The expression profiles for the clock genes Per2, Per3, Clock, Bmal1, and Bmal2 were rhythmic over the course of the day in the duodenum.	ZT 15 3	15	3	LD	4	duodenum			Small-scale
CGD-GaG-020965	E1C8E2	Uncharacterized protein	Gallus gallus	23737937	Per3 and Cry1 are rhythmic in the retina.	ZT 15 9	15	9	LD	6	duodenum			Small-scale
CGD-GaG-021832	Q8QGQ6	Circadian locomoter output cycles protein kaput	Gallus gallus	23737937	The expression profiles for the clock genes Per2, Per3, Clock, Bmal1, and Bmal2 were rhythmic over the course of the day in the duodenum.	ZT 9 15	9	15	LD	6	duodenum			Small-scale
CGD-GaG-021834	Q8QGQ8	Period circadian protein homolog 2	Gallus gallus	23737937	The expression profiles for the clock genes Per2, Per3, Clock, Bmal1, and Bmal2 were rhythmic over the course of the day in the duodenum.	ZT 21 9	21	9	LD	6	duodenum			Small-scale
CGD-MuM-021347	P41160	Leptin	Mus musculus (Mouse)	23750248	Expression of Bmal1, Per2, Pparγ, Nr1d1, Adipoq, Lep, Adipor1 and Adipor2 mRNA was rhythmic in wild-type mice.	ZT 16 12	16	12	LD	2	epigonadal adipose tissue			Small-scale
CGD-MuM-021775	Q8BQS5	Adiponectin receptor protein 2	Mus musculus (Mouse)	23750248	Expression of Bmal1, Per2, Pparγ, Nr1d1, Adipoq, Lep, Adipor1 and Adipor2 mRNA was rhythmic in wild-type mice.	ZT 16 0	16	0	LD	2	epigonadal adipose tissue			Small-scale
CGD-MuM-022037	Q9JM52	Misshapen-like kinase 1	Mus musculus (Mouse)	23750248	Bmal1, Per2, Pfkfb3, Pck1, Fbp1 and Gck mRNA was expressed rhythmically in wild-type mice.	ZT 16 4	16	4	LD	4	liver			Small-scale
CGD-MuM-022068	Q9QXD6	Fructose-1,6-bisphosphatase 1	Mus musculus (Mouse)	23750248	Bmal1, Per2, Pfkfb3, Pck1, Fbp1 and Gck mRNA was expressed rhythmically in wild-type mice.	ZT 16 0	16	0	LD	4	liver			Small-scale
CGD-MuM-021741	Q7TS91	Pfkfb3 protein	Mus musculus (Mouse)	23750248	Bmal1, Per2, Pfkfb3, Pck1, Fbp1 and Gck mRNA was expressed rhythmically in wild-type mice.	ZT 12 0	12	0	LD	5	liver			Small-scale
CGD-MuM-022184	Q9Z2V4	Phosphoenolpyruvate carboxykinase, cytosolic [GTP]	Mus musculus (Mouse)	23750248	Bmal1, Per2, Pfkfb3, Pck1, Fbp1 and Gck mRNA was expressed rhythmically in wild-type mice.	ZT 12 0	12	0	LD	>10	liver			Small-scale
CGD-MuM-021109	P01139	Beta-nerve growth factor	Mus musculus (Mouse)	23785138	Oscillation of p75NTR is in phase with NGF and TrkA oscillations in the SCN.	ZT 0 12	0	12	LD	2	liver			Small-scale
CGD-MuM-021588	Q3UFB7	High affinity nerve growth factor receptor	Mus musculus (Mouse)	23785138	Oscillation of p75NTR is in phase with NGF and TrkA oscillations in the SCN.	ZT 0 12	0	12	LD	2	liver			Small-scale
CGD-MuM-021277	P25446	Tumor necrosis factor receptor superfamily member 6	Mus musculus (Mouse)	23785138	FAS expression showed an oscillatory pattern peaking at ZT12.	ZT 12 0	12	0	LD	2.5	liver			Small-scale
CGD-MuM-021714	Q6VNS1	NT-3 growth factor receptor	Mus musculus (Mouse)	23785138	TrkB and TrkC expression showed an oscillatory pattern with similar phase to Per1 and Per2 clock genes, peaking at ZT12.	ZT 12 4	12	4	LD	2.5	liver			Small-scale
CGD-MuM-021214	P15209	BDNF/NT-3 growth factors receptor	Mus musculus (Mouse)	23785138	TrkB and TrkC expression showed an oscillatory pattern with similar phase to Per1 and Per2 clock genes, peaking at ZT12.	ZT 12 0	12	0	LD	5	liver			Small-scale
CGD-MuM-022174	Q9Z0W1	Tumor necrosis factor receptor superfamily member 16	Mus musculus (Mouse)	23785138	The transcriptional activation of p75 (NTR) is under circadian regulation in the nervous system and peripheral tissues, and plays an important role in the maintenance of clock and metabolic gene oscillation.	ZT 16 8	16	8	LD	5	liver			Small-scale
CGD-OrS-021537	Q0J7P4	Days to heading 8	Oryza sativa	23789941	No clear differences in mRNA levels of OsLHY, OsGI, OsPRR1, DTH8, Ghd7 and Hd1 between Nipponbare and N-NIL(Hd16) under short day and long day conditions.	ZT 9 21	9	21	LD	5	leaves			Small-scale
CGD-OrS-020968	E5RQA1	GHD7 protein	Oryza sativa	23789941	No clear differences in mRNA levels of OsLHY, OsGI, OsPRR1, DTH8, Ghd7 and Hd1 between Nipponbare and N-NIL(Hd16) under short day and long day conditions.	ZT 3 15	3	15	LD	>30	leaves			Small-scale
CGD-OrS-021690	Q689G9	Two-component response regulator-like PRR1	Oryza sativa	23789941	No clear differences in mRNA levels of OsLHY, OsGI, OsPRR1, DTH8, Ghd7 and Hd1 between Nipponbare and N-NIL(Hd16) under short day and long day conditions.	ZT 12 0	12	0	LD	>30	leaves			Small-scale
CGD-OrS-021721	Q6ZD85	Putative LHY protein	Oryza sativa	23789941	No clear differences in mRNA levels of OsLHY, OsGI, OsPRR1, DTH8, Ghd7 and Hd1 between Nipponbare and N-NIL(Hd16) under short day and long day conditions.	ZT 3 15	3	15	LD	>30	leaves			Small-scale
CGD-OrS-021748	Q7Y0W5	Two-component response regulator ORR30	Oryza sativa	23789941	Transcript levels of Ehd1, Hd3a, and RFT1 increased under long-day conditions, and transcript levels of Hd3a and RFT1 decreased under short-day conditions.	ZT 21 9	21	9	LD	>30	leaves			Small-scale
CGD-OrS-021878	Q8VWH2	Protein HEADING DATE 3B	Oryza sativa	23789941	Transcript levels of Ehd1, Hd3a, and RFT1 increased under long-day conditions, and transcript levels of Hd3a and RFT1 decreased under short-day conditions.	ZT 3 12	3	12	LD	>30	leaves			Small-scale
CGD-OrS-021916	Q93WI9	Protein HEADING DATE 3A	Oryza sativa	23789941	Transcript levels of Ehd1, Hd3a, and RFT1 increased under long-day conditions, and transcript levels of Hd3a and RFT1 decreased under short-day conditions.	ZT 3 12	3	12	LD	>30	leaves			Small-scale
CGD-OrS-021953	Q9AWL7	Protein GIGANTEA	Oryza sativa	23789941	No clear differences in mRNA levels of OsLHY, OsGI, OsPRR1, DTH8, Ghd7 and Hd1 between Nipponbare and N-NIL(Hd16) under short day and long day conditions.	ZT 9 21	9	21	LD	>30	leaves			Small-scale
CGD-OrS-021994	Q9FDX8	Zinc finger protein HD1	Oryza sativa	23789941	No clear differences in mRNA levels of OsLHY, OsGI, OsPRR1, DTH8, Ghd7 and Hd1 between Nipponbare and N-NIL(Hd16) under short day and long day conditions.	ZT 15 3	15	3	LD	>30	leaves			Small-scale
CGD-MuM-021441	P60824	Cold-inducible RNA-binding protein	Mus musculus (Mouse)	23792593	Cirbp and Rbm3 regulated the circadian gene expression by controlling alternative polyadenylation (APA).	CT 12 0	12	0	DD1	4	liver			Small-scale
CGD-ArT-022053	Q9LYN2	Ferritin-3, chloroplastic	Arabidopsis thaliana	23808423	PRR7 targets also included three FERRITINS: FER1, FER3 and FER4. These genes are some of the few PRR7 targets for which expression peaks in the evening in wild-type seedlings.	CT 16 0	16	0	DD2	3	seedlings			Small-scale
CGD-ArT-022001	Q9FGC7	Zeaxanthin epoxidase, chloroplastic	Arabidopsis thaliana	23808423	Genes induced by abscisic acid, such as CDF1 and ABA1, were less induced in the seedlings overexpressing PRR7.	CT 0 16	0	16	DD2	4	seedlings			Small-scale
CGD-ArT-022088	Q9S756	Ferritin-4, chloroplastic	Arabidopsis thaliana	23808423	PRR7 targets also included three FERRITINS: FER1, FER3 and FER4. These genes are some of the few PRR7 targets for which expression peaks in the evening in wild-type seedlings.	CT 16 0	16	0	DD2	5	seedlings			Small-scale
CGD-ArT-021886	Q8W1E3	Cyclic dof factor 1	Arabidopsis thaliana	23808423	Genes induced by abscisic acid, such as CDF1 and ABA1, were less induced in the seedlings overexpressing PRR7.	CT 0 12	0	12	DD2	10	seedlings			Small-scale
CGD-ArT-021579	Q39101	Ferritin-1, chloroplastic	Arabidopsis thaliana	23808423	PRR7 targets also included three FERRITINS: FER1, FER3 and FER4. These genes are some of the few PRR7 targets for which expression peaks in the evening in wild-type seedlings.	CT 12 0	12	0	DD2	>10	seedlings			Small-scale
CGD-ArT-020920	A8MQN2	Protein LNK1	Arabidopsis thaliana	23818596	LNK1 and LNK2 integrate early light signals with temporal information provided by core oscillator components to control the expression of afternoon genes, allowing plants to keep track of seasonal changes in day length.	ZT 4 16	4	16	LD	8	seedlings			Small-scale
CGD-ArT-020983	F4JCX9	Protein LNK2	Arabidopsis thaliana	23818596	LNK1 and LNK2 integrate early light signals with temporal information provided by core oscillator components to control the expression of afternoon genes, allowing plants to keep track of seasonal changes in day length.	ZT 4 16	4	16	LD	>10	seedlings			Small-scale
CGD-RaN-021194	P12760	Neuromedin-U	Rattus norvegicus	23843987	NMU mRNA in the PT showed the highest expression level in the brain. PT NMU may act on NMUR2 in the brain, especially in the third ventricle ependymal cell layer, with a circadian rhythm.	ZT 12 18	12	18	LD	3	pars tuberalis			Small-scale
CGD-OrS-021685	Q658D0	Os01g0104600 protein	Oryza sativa	23849131	OsDET1 is highly expressed in green tissues, and its expression seems to be under circadian control.	ZT 4 12	4	12	LD	4	green tissues			Small-scale
CGD-RaN-021363	P47820	Angiotensin-converting enzyme	Rattus norvegicus	23850797	Angiotensin II infusion caused a decrease in amplitude of rhythmic expression of ace in the heart.	ZT 18 6	18	6	LD	2	heart			Small-scale
CGD-RaN-021702	Q6LD35	Brain natriuretic peptide	Rattus norvegicus	23850797	The authors observed a significant daily rhythm in the expression of brain natriuretic peptide (BNP) in the heart of control rats.	ZT 2 18	2	18	LD	2	heart			Small-scale
CGD-ArT-021594	Q42547	Catalase-3	Arabidopsis thaliana	23869666	Oxidative stress-related genes that we have examined (CAT1, CAT3, and GST1) were arrhythmic in TIME FOR COFFE-2 under diurnal conditions, whereas they displayed diurnal expression pattern in control.	ZT 8 0	8	0	LD	4	seedlings			Small-scale
CGD-ArT-021724	Q6ZY51	Phosphoglucan, water dikinase, chloroplastic	Arabidopsis thaliana	23869666	AMY3, PWD, SEX1, and SEX4 were consistently up-regulated in tic-2 relative to Col at dawn	ZT 12 0	12	0	LD	5	seedlings			Small-scale
CGD-ArT-021593	Q42512	Protein COLD-REGULATED 15A, chloroplastic	Arabidopsis thaliana	23869666	COR15A, ERF7, At1g49720, and RD22 were rhythmically expressed over a diurnal period.	ZT 8 20	8	20	LD	>10	seedlings			Small-scale
CGD-SoT-021018	M1BQ07	Uncharacterized protein	Solanum tuberosum	23889235	Expression patterns of CDF, GI, LHY and TOC1 in potato follow a diurnal rhythm.	ZT 8 20	8	20	LD	2.5	leaf		light:0-16 dark:16-24	Small-scale
CGD-SoT-020948	D2KKL4	Flowering locus T protein	Solanum tuberosum	23889235	For StSP6A, in leaves, the expression pattern exhibited diurnal variation, peaking between ZT8 and ZT12 and troughing at ZT0.	ZT 12 0	12	0	LD	3	leaf		light:0-16 dark:16-24	Small-scale
CGD-SoT-021016	M0ZTD6	Cytochrome c oxidase subunit 1	Solanum tuberosum	23889235	The timing of tuberization in potato is regulated by the circadian clock via the transcriptional regulation of CONSTANS (CO) which controls the synthesis and transport of a potato FLOWERING TIME (FT) ortholog associated with tuber induction termed StSP6A.	ZT 0 12	0	12	LD	>30	leaf		light:0-16 dark:16-24	Small-scale
CGD-SoT-021017	M1BMC0	Uncharacterized protein	Solanum tuberosum	23889235	Expression patterns of CDF, GI, LHY and TOC1 in potato follow a diurnal rhythm.	ZT 8 20	8	20	LD	>30	leaf		light:0-16 dark:16-24	Small-scale
CGD-SoT-021019	M1KXS5	Chromosome 5 cycling DOF factor-like protein	Solanum tuberosum	23889235	Expression patterns of CDF, GI, LHY and TOC1 in potato follow a diurnal rhythm.	ZT 0 8	0	8	LD	>30	leaf		light:0-16 dark:16-24	Small-scale
CGD-DrM-021343	P40791	Myocyte-specific enhancer factor 2	Drosophila melanogaster	23889933	Mef2 transmits clock information to machinery involved in neuronal remodeling, which contributes to locomotor activity rhythms.	ZT 12 0	12	0	LD	3	large LNv pacemaker cells			Small-scale
CGD-MuM-020969	E9PUN6	Protein Adamts9	Mus musculus (Mouse)	23896777	The molecular clock controls cartilage gene rhythmicity (Adamts4, Adamts9, and Mmp14).	CT 4 16	4	16	DD2	2	cartilage	osteoarthritis		Small-scale
CGD-MuM-021406	P53690	Matrix metalloproteinase-14	Mus musculus (Mouse)	23896777	Adamts4 and Mmp14 expression were similarly abolished in the cartilage of ClockΔ19 mouse, supporting the conclusion that these genes are clock-controlled.	CT 4 16	4	16	DD2	2	cartilage	osteoarthritis		Small-scale
CGD-MuM-021774	Q8BNJ2	A disintegrin and metalloproteinase with thrombospondin motifs 4	Mus musculus (Mouse)	23896777	Adamts4 and Mmp14 expression were similarly abolished in the cartilage of ClockΔ19 mouse, supporting the conclusion that these genes are clock-controlled.	CT 0 12	0	12	DD2	6	cartilage	osteoarthritis		Small-scale
CGD-ArT-022055	Q9M0L0	Dehydration-responsive element-binding protein 1A	Arabidopsis thaliana	23909712	The correct gating of CBF transcription by cold only when the cold signal originated from the clock mechanism itself, suggesting that the clock has an important role in temperature signal transduction.	ZT 10 20	10	20	LD	>30	seedlings			Small-scale
CGD-RaN-020934	B5DF27	Lysyl oxidase homolog 2	Rattus norvegicus	23940085	Alpha1 type II collagen (Col2a1), prolyl 4-hydroxy- lase 1 (P4ha1), lysyl oxidase (Lox) and lysyl oxidase-like 2 (Loxl2) genes showed circadian expression peaking at ZT/CT 2, in LD and DD conditions.	ZT 0 12	0	12	LD	2	growth plate			Small-scale
[truncated: 34,732 more rows]

## Sheet: Homo sapiens (Human)
CGDB ID	Uniprot/Ensembl ID	Protein Name	Organism	PubMed ID	Sentence	Phase	Peak	Trough	External Condition	Amplitude(Fold)	Tissue/Cell	Disease Related	Note	Data type
[truncated: 1,409 more rows]

## Sheet: Remove duplicate Uniprots
CGDB ID	Uniprot/Ensembl ID	Protein Name	Organism	PubMed ID	Sentence	Phase	Peak	Trough	External Condition	Amplitude(Fold)	Tissue/Cell	Disease Related	Note	Data type
[truncated: 1,369 more rows]

## Sheet: Final gene symbol conversion
Uniprot/Ensembl ID	gene symbol
[truncated: 1,290 more rows]
