# Supplementary material for: Exploration of a Novel Circadian miRNA Pair Signature for Predicting Prognosis of Lung Adenocarcinoma
Source: Cancers (Basel). 2022 Oct 18;14(20):5106. doi: 10.3390/cancers14205106 (PMC9600995; doi:10.3390/cancers14205106)
Supplement: Supplementary file 1 [file cancers-14-05106-s001.zip › Table S3.xlsx]

## Sheet: miRNA list
miRNA list of TCGA-LUAD cohort	miRNA list of GSE63805 cohort	Circadian miRNA list predicted by miRDB database	Circadian miRNA list predicted by miRDIP database
hsa-miR-3186-5p	bkv-miR-B1-3p+jcv-miR-J1-3p	hsa-miR-100-5p	hsa-miR-302a-3p
hsa-miR-1238-3p	bkv-miR-B1-5p	hsa-miR-105-3p	hsa-miR-135b-5p
hsa-miR-518b	ebv-miR-BART1-3p	hsa-miR-10a-5p	hsa-miR-302b-3p
hsa-miR-6068	ebv-miR-BART1-5p	hsa-miR-10b-3p	hsa-miR-302d-3p
hsa-let-7g-5p	ebv-miR-BART10	hsa-miR-10b-5p	hsa-miR-372-3p
hsa-miR-1343-5p	ebv-miR-BART11-3p	hsa-miR-1179	hsa-miR-135a-5p
hsa-miR-3132	ebv-miR-BART11-5p	hsa-miR-1180-3p	hsa-miR-520a-3p
hsa-miR-4471	ebv-miR-BART12	hsa-miR-1185-5p	hsa-miR-148a-3p
hsa-miR-6851-3p	ebv-miR-BART13	hsa-miR-1224-5p	hsa-miR-520c-3p
hsa-miR-6738-3p	ebv-miR-BART14	hsa-miR-122-5p	hsa-miR-301a-3p
hsa-miR-6868-3p	ebv-miR-BART15	hsa-miR-1228-3p	hsa-miR-130b-3p
hsa-miR-6750-5p	ebv-miR-BART16	hsa-miR-1246	hsa-miR-520b-3p
hsa-miR-4712-3p	ebv-miR-BART17-3p	hsa-miR-1251-5p	hsa-miR-130a-3p
hsa-miR-4749-3p	ebv-miR-BART17-5p	hsa-miR-1258	hsa-miR-148b-3p
hsa-miR-302a-5p	ebv-miR-BART18-3p	hsa-miR-125a-3p	hsa-miR-29b-3p
hsa-miR-4520-3p	ebv-miR-BART18-5p	hsa-miR-1260a	hsa-let-7c-5p
hsa-miR-520e-3p	ebv-miR-BART19-3p	hsa-miR-1260b	hsa-miR-373-3p
hsa-miR-4474-3p	ebv-miR-BART19-5p	hsa-miR-1261	hsa-miR-520d-3p
hsa-miR-6878-5p	ebv-miR-BART2-3p	hsa-miR-1266-5p	hsa-miR-29c-3p
hsa-miR-6805-3p	ebv-miR-BART2-5p	hsa-miR-1270	hsa-miR-18a-5p
hsa-miR-541-3p	ebv-miR-BART20-3p	hsa-miR-1271-3p	hsa-let-7e-5p
hsa-miR-873-5p	ebv-miR-BART20-5p	hsa-miR-127-5p	hsa-let-7a-5p
hsa-miR-6784-3p	ebv-miR-BART21-3p	hsa-miR-1278	hsa-miR-30a-5p
hsa-miR-4699-5p	ebv-miR-BART21-5p	hsa-miR-1287-5p	hsa-miR-152-3p
hsa-miR-503-3p	ebv-miR-BART22	hsa-miR-1291	hsa-miR-16-5p
hsa-miR-4783-3p	ebv-miR-BART3	hsa-miR-129-1-3p	hsa-miR-30d-5p
hsa-miR-122b-3p	ebv-miR-BART4	hsa-miR-129-2-3p	hsa-let-7b-5p
hsa-miR-6763-5p	ebv-miR-BART5	hsa-miR-1296-5p	hsa-miR-106a-5p
hsa-miR-629-3p	ebv-miR-BART6-3p	hsa-miR-1298-5p	hsa-miR-98-5p
hsa-miR-1249-5p	ebv-miR-BART6-5p	hsa-miR-1301-3p	hsa-miR-30e-5p
hsa-miR-514a-5p	ebv-miR-BART7	hsa-miR-1304-3p	hsa-miR-29a-3p
hsa-miR-3924	ebv-miR-BART8	hsa-miR-1304-5p	hsa-miR-15b-5p
hsa-miR-26a-1-3p	ebv-miR-BART9	hsa-miR-1306-5p	hsa-miR-19a-3p
hsa-miR-190a-5p	ebv-miR-BHRF1-1	hsa-miR-132-3p	hsa-miR-15a-5p
hsa-miR-625-5p	ebv-miR-BHRF1-2	hsa-miR-132-5p	hsa-let-7f-5p
hsa-miR-380-3p	ebv-miR-BHRF1-3	hsa-miR-133a-3p	hsa-miR-19b-3p
hsa-miR-5010-3p	hcmv-miR-UL112	hsa-miR-133b	hsa-miR-195-5p
hsa-miR-6816-3p	hcmv-miR-UL148D	hsa-miR-134-5p	hsa-miR-424-5p
hsa-miR-4701-5p	hcmv-miR-UL22A	hsa-miR-135b-3p	hsa-let-7d-5p
hsa-miR-184	hcmv-miR-UL36	hsa-miR-136-5p	hsa-miR-18b-5p
hsa-miR-129-1-3p	hcmv-miR-UL70-3p	hsa-miR-138-5p	hsa-miR-301b-3p
hsa-miR-4734	hcmv-miR-UL70-5p	hsa-miR-139-3p	hsa-miR-520e-3p
hsa-miR-4520-5p	hcmv-miR-US25-1	hsa-miR-139-5p	hsa-miR-107
hsa-miR-718	hcmv-miR-US25-2-3p	hsa-miR-140-3p	hsa-let-7i-5p
hsa-miR-527	hcmv-miR-US25-2-5p	hsa-miR-142-3p	hsa-let-7g-5p
hsa-miR-6803-3p	hcmv-miR-US33-3p	hsa-miR-143-3p	hsa-miR-23a-3p
hsa-miR-1292-3p	hcmv-miR-US33-5p	hsa-miR-145-3p	hsa-miR-103a-3p
hsa-miR-196a-3p	hcmv-miR-US4	hsa-miR-1468-5p	hsa-miR-140-5p
hsa-miR-5003-5p	hcmv-miR-US5-1	hsa-miR-146a-5p	hsa-miR-302e
hsa-miR-891b	hcmv-miR-US5-2	hsa-miR-146b-5p	hsa-miR-17-5p
hsa-miR-5188	hiv1-miR-H1	hsa-miR-149-5p	hsa-miR-200b-3p
hsa-miR-6894-3p	hiv1-miR-N367	hsa-miR-150-3p	hsa-miR-138-5p
hsa-miR-6825-3p	hiv1-miR-TAR-3p	hsa-miR-151a-3p	hsa-miR-106b-5p
hsa-miR-6858-5p	hsa-let-7a	hsa-miR-151a-5p	hsa-miR-24-3p
hsa-miR-6505-3p	hsa-let-7b	hsa-miR-151b	hsa-miR-449a
hsa-miR-504-3p	hsa-let-7c	hsa-miR-153-3p	hsa-miR-206
hsa-miR-6846-5p	hsa-let-7d	hsa-miR-1537-3p	hsa-miR-454-3p
hsa-miR-518c-3p	hsa-let-7e	hsa-miR-154-3p	hsa-miR-20b-5p
hsa-miR-23b-3p	hsa-let-7f	hsa-miR-154-5p	hsa-miR-200a-3p
hsa-miR-6736-3p	hsa-let-7g	hsa-miR-155-5p	hsa-miR-218-5p
hsa-miR-7157-3p	hsa-let-7i	hsa-miR-15b-3p	hsa-miR-20a-5p
hsa-miR-146b-3p	hsa-miR-1	hsa-miR-17-3p	hsa-miR-141-3p
hsa-miR-3650	hsa-miR-100	hsa-miR-181c-3p	hsa-miR-429
hsa-miR-548an	hsa-miR-101	hsa-miR-183-3p	hsa-miR-30c-5p
hsa-miR-345-5p	hsa-miR-103	hsa-miR-183-5p	hsa-miR-30b-5p
hsa-miR-4467	hsa-miR-105	hsa-miR-187-3p	hsa-miR-1-3p
hsa-miR-4756-5p	hsa-miR-106a+hsa-miR-17	hsa-miR-188-3p	hsa-miR-27b-3p
hsa-miR-382-3p	hsa-miR-106b	hsa-miR-188-5p	hsa-miR-22-3p
hsa-miR-181c-5p	hsa-miR-107	hsa-miR-18a-3p	hsa-miR-23b-3p
hsa-miR-873-3p	hsa-miR-10a	hsa-miR-18a-5p	hsa-miR-137-3p
hsa-miR-4758-5p	hsa-miR-10b	hsa-miR-18b-3p	hsa-miR-199a-3p
hsa-miR-4676-5p	hsa-miR-1178	hsa-miR-18b-5p	hsa-miR-181d-5p
hsa-miR-548b-3p	hsa-miR-1179	hsa-miR-1908-5p	hsa-miR-31-5p
hsa-miR-4778-3p	hsa-miR-1180	hsa-miR-190a-5p	hsa-miR-376a-3p
hsa-miR-208a-5p	hsa-miR-1181	hsa-miR-191-5p	hsa-miR-34c-5p
hsa-miR-518e-3p	hsa-miR-1182	hsa-miR-192-5p	hsa-miR-93-5p
hsa-miR-520a-3p	hsa-miR-1183	hsa-miR-193a-3p	hsa-miR-27a-3p
hsa-miR-187-5p	hsa-miR-1185	hsa-miR-193a-5p	hsa-miR-181b-5p
hsa-miR-7851-3p	hsa-miR-1197	hsa-miR-193b-3p	hsa-miR-3064-5p
hsa-miR-3912-3p	hsa-miR-1200	hsa-miR-193b-5p	hsa-miR-200c-3p
hsa-miR-146a-3p	hsa-miR-1201	hsa-miR-194-5p	hsa-miR-449b-5p
hsa-miR-3690	hsa-miR-1203	hsa-miR-196a-5p	hsa-miR-145-5p
hsa-miR-7107-5p	hsa-miR-1204	hsa-miR-196b-5p	hsa-miR-144-3p
hsa-miR-4637	hsa-miR-1205	hsa-miR-1972	hsa-miR-23c
hsa-miR-6826-5p	hsa-miR-1206	hsa-miR-197-3p	hsa-miR-330-3p
hsa-miR-6511b-3p	hsa-miR-122	hsa-miR-197-5p	hsa-miR-34a-5p
hsa-let-7f-1-3p	hsa-miR-1225-3p	hsa-miR-198	hsa-miR-33a-5p
hsa-miR-4650-3p	hsa-miR-1226	hsa-miR-199a-3p	hsa-miR-146b-5p
hsa-miR-4690-3p	hsa-miR-1227	hsa-miR-199b-3p	hsa-miR-9-5p
hsa-miR-4306	hsa-miR-1228	hsa-miR-200a-5p	hsa-miR-582-5p
hsa-miR-4787-5p	hsa-miR-1231	hsa-miR-202-3p	hsa-miR-452-5p
hsa-miR-92b-3p	hsa-miR-1233	hsa-miR-202-5p	hsa-miR-146a-5p
hsa-miR-3925-3p	hsa-miR-1236	hsa-miR-205-5p	hsa-miR-376b-3p
hsa-miR-1287-5p	hsa-miR-124	hsa-miR-208a-3p	hsa-miR-32-5p
hsa-miR-520g-5p	hsa-miR-1243	hsa-miR-208b-3p	hsa-miR-92a-3p
hsa-miR-223-3p	hsa-miR-1244	hsa-miR-20a-3p	hsa-miR-217-5p
hsa-miR-6845-3p	hsa-miR-1245	hsa-miR-20b-3p	hsa-miR-199a-5p
hsa-miR-6873-3p	hsa-miR-1246	hsa-miR-2116-3p	hsa-miR-182-5p
hsa-miR-664a-5p	hsa-miR-1247	hsa-miR-212-3p	hsa-miR-26b-5p
hsa-miR-375-3p	hsa-miR-1248	hsa-miR-212-5p	hsa-miR-92b-3p
hsa-miR-4445-5p	hsa-miR-1250	hsa-miR-215-5p	hsa-miR-519c-3p
hsa-miR-544a	hsa-miR-1251	hsa-miR-21-5p	hsa-miR-133b
hsa-miR-6732-5p	hsa-miR-1252	hsa-miR-216a-5p	hsa-miR-506-3p
hsa-miR-3117-3p	hsa-miR-1253	hsa-miR-216b-5p	hsa-miR-222-3p
hsa-miR-372-3p	hsa-miR-1254	hsa-miR-219a-1-3p	hsa-miR-519d-3p
hsa-miR-1301-3p	hsa-miR-1255a	hsa-miR-219a-5p	hsa-miR-33b-5p
hsa-miR-1252-5p	hsa-miR-1256	hsa-miR-219b-3p	hsa-miR-221-3p
hsa-miR-494-5p	hsa-miR-1257	hsa-miR-221-3p	hsa-miR-199b-3p
hsa-miR-223-5p	hsa-miR-1258	hsa-miR-221-5p	hsa-miR-223-3p
hsa-miR-937-5p	hsa-miR-1259	hsa-miR-222-3p	hsa-miR-26a-5p
hsa-miR-548e-3p	hsa-miR-125a-3p	hsa-miR-223-3p	hsa-miR-139-5p
hsa-miR-4639-3p	hsa-miR-125a-5p	hsa-miR-223-5p	hsa-miR-185-5p
hsa-miR-6716-5p	hsa-miR-125b	hsa-miR-22-3p	hsa-miR-181c-5p
hsa-miR-127-5p	hsa-miR-126	hsa-miR-224-5p	hsa-miR-125a-5p
hsa-miR-525-5p	hsa-miR-1260	hsa-miR-22-5p	hsa-miR-181a-5p
hsa-miR-551a	hsa-miR-1261	hsa-miR-2355-3p	hsa-miR-519a-3p
hsa-miR-3691-3p	hsa-miR-1262	hsa-miR-2355-5p	hsa-miR-7-5p
hsa-miR-331-3p	hsa-miR-1263	hsa-miR-2682-5p	hsa-miR-497-5p
hsa-miR-612	hsa-miR-1266	hsa-miR-27b-5p	hsa-miR-150-5p
hsa-miR-4653-5p	hsa-miR-1268	hsa-miR-28-3p	hsa-miR-125b-5p
hsa-miR-5006-3p	hsa-miR-1269	hsa-miR-28-5p	hsa-miR-25-3p
hsa-miR-199b-5p	hsa-miR-127-3p	hsa-miR-296-3p	hsa-miR-369-3p
hsa-miR-6821-3p	hsa-miR-127-5p	hsa-miR-296-5p	hsa-miR-455-5p
hsa-miR-4765	hsa-miR-1271	hsa-miR-297	hsa-miR-21-5p
hsa-miR-590-5p	hsa-miR-1272	hsa-miR-299-3p	hsa-miR-155-5p
hsa-miR-4672	hsa-miR-1274a	hsa-miR-299-5p	hsa-miR-363-3p
hsa-miR-4458	hsa-miR-1274b	hsa-miR-301a-5p	hsa-miR-153-3p
hsa-miR-133a-5p	hsa-miR-1275	hsa-miR-3065-3p	hsa-miR-335-5p
hsa-miR-6806-5p	hsa-miR-1276	hsa-miR-3074-5p	hsa-miR-214-3p
hsa-miR-1288-5p	hsa-miR-1277	hsa-miR-30c-1-3p	hsa-miR-655-3p
hsa-miR-509-3-5p	hsa-miR-1278	hsa-miR-30c-2-3p	hsa-miR-382-5p
hsa-miR-628-5p	hsa-miR-1279	hsa-miR-3117-3p	hsa-miR-128-3p
hsa-miR-3925-5p	hsa-miR-128	hsa-miR-3126-5p	hsa-miR-129-5p
hsa-miR-4679	hsa-miR-1280	hsa-miR-3127-5p	hsa-miR-132-3p
hsa-miR-499a-5p	hsa-miR-1281	hsa-miR-3129-5p	hsa-miR-374b-5p
hsa-miR-642b-5p	hsa-miR-1282	hsa-miR-3130-3p	hsa-miR-194-5p
hsa-miR-506-5p	hsa-miR-1283	hsa-miR-3130-5p	hsa-miR-205-5p
hsa-miR-10b-5p	hsa-miR-1284	hsa-miR-3136-5p	hsa-miR-186-5p
hsa-miR-3156-3p	hsa-miR-1285	hsa-miR-3138	hsa-miR-196b-5p
hsa-miR-6757-3p	hsa-miR-1286	hsa-miR-31-3p	hsa-miR-302c-3p
hsa-miR-374a-5p	hsa-miR-1287	hsa-miR-3144-5p	hsa-miR-299-3p
hsa-miR-6874-5p	hsa-miR-1288	hsa-miR-3151-5p	hsa-miR-122-5p
hsa-miR-3191-3p	hsa-miR-1289	hsa-miR-3152-3p	hsa-miR-212-3p
hsa-miR-1296-5p	hsa-miR-129-3p	hsa-miR-3154	hsa-miR-199b-5p
hsa-miR-1286	hsa-miR-129-5p	hsa-miR-3157-5p	hsa-miR-340-5p
hsa-miR-4457	hsa-miR-1290	hsa-miR-3158-3p	hsa-miR-10a-5p
hsa-miR-4796-5p	hsa-miR-1291	hsa-miR-31-5p	hsa-miR-519b-3p
hsa-miR-6749-3p	hsa-miR-1292	hsa-miR-3162-5p	hsa-miR-495-3p
hsa-miR-18b-5p	hsa-miR-1293	hsa-miR-3171	hsa-miR-448
hsa-miR-138-1-3p	hsa-miR-1294	hsa-miR-3173-3p	hsa-miR-10b-5p
hsa-miR-494-3p	hsa-miR-1296	hsa-miR-3179	hsa-miR-365a-3p
hsa-miR-127-3p	hsa-miR-1297	hsa-miR-3180-3p	hsa-miR-96-5p
hsa-miR-3922-5p	hsa-miR-1298	hsa-miR-3183	hsa-miR-143-3p
hsa-miR-2277-5p	hsa-miR-1299	hsa-miR-3187-3p	hsa-miR-1224-5p
hsa-miR-4641	hsa-miR-1301	hsa-miR-3190-3p	hsa-miR-204-5p
hsa-miR-425-5p	hsa-miR-1302	hsa-miR-3194-5p	hsa-miR-760
hsa-miR-4662b	hsa-miR-1303	hsa-miR-3198	hsa-miR-374a-5p
hsa-miR-548ap-5p	hsa-miR-1305	hsa-miR-3200-3p	hsa-miR-548c-3p
hsa-miR-4779	hsa-miR-1306	hsa-miR-3200-5p	hsa-miR-190a-5p
hsa-miR-4675	hsa-miR-1307	hsa-miR-320e	hsa-miR-28-5p
hsa-miR-5572	hsa-miR-1308	hsa-miR-323a-3p	hsa-miR-367-3p
hsa-miR-656-3p	hsa-miR-130a	hsa-miR-323b-3p	hsa-miR-142-3p
hsa-miR-30b-3p	hsa-miR-130b	hsa-miR-324-3p	hsa-miR-190b-5p
hsa-miR-105-3p	hsa-miR-132	hsa-miR-324-5p	hsa-miR-133a-3p
hsa-miR-454-3p	hsa-miR-1321	hsa-miR-325	hsa-miR-708-5p
hsa-miR-6881-5p	hsa-miR-1322	hsa-miR-326	hsa-miR-410-3p
hsa-miR-5683	hsa-miR-1323	hsa-miR-329-3p	hsa-miR-590-3p
hsa-miR-611	hsa-miR-133a	hsa-miR-331-3p	hsa-miR-381-3p
hsa-miR-345-3p	hsa-miR-133b	hsa-miR-335-5p	hsa-miR-320c
hsa-miR-3064-3p	hsa-miR-134	hsa-miR-337-3p	hsa-miR-3613-3p
hsa-miR-3692-5p	hsa-miR-135a	hsa-miR-338-3p	hsa-miR-320a-3p
hsa-miR-181b-5p	hsa-miR-135b	hsa-miR-339-5p	hsa-miR-129-1-3p
hsa-miR-3158-3p	hsa-miR-136	hsa-miR-33a-5p	hsa-miR-423-5p
hsa-miR-8079	hsa-miR-137	hsa-miR-33b-5p	hsa-miR-211-5p
hsa-miR-340-5p	hsa-miR-138	hsa-miR-342-3p	hsa-miR-520f-3p
hsa-miR-664b-5p	hsa-miR-139-5p	hsa-miR-342-5p	hsa-miR-196a-5p
hsa-miR-4690-5p	hsa-miR-140-3p	hsa-miR-345-5p	hsa-miR-346
hsa-miR-18a-5p	hsa-miR-140-5p	hsa-miR-346	hsa-miR-142-5p
hsa-miR-29a-5p	hsa-miR-141	hsa-miR-34a-3p	hsa-miR-891b
hsa-miR-4714-5p	hsa-miR-142-3p	hsa-miR-34b-3p	hsa-miR-1271-5p
hsa-miR-6777-3p	hsa-miR-142-5p	hsa-miR-34b-5p	hsa-miR-507
hsa-miR-766-5p	hsa-miR-143	hsa-miR-3605-5p	hsa-miR-151a-3p
hsa-miR-4423-3p	hsa-miR-144	hsa-miR-3613-5p	hsa-miR-124-3p
hsa-miR-670-5p	hsa-miR-145	hsa-miR-361-3p	hsa-miR-224-5p
hsa-miR-6862-5p	hsa-miR-1469	hsa-miR-3614-3p	hsa-miR-423-3p
hsa-miR-4777-5p	hsa-miR-146a	hsa-miR-3614-5p	hsa-miR-377-3p
hsa-miR-550a-3p	hsa-miR-146b-3p	hsa-miR-361-5p	hsa-miR-129-2-3p
hsa-miR-545-5p	hsa-miR-146b-5p	hsa-miR-3622a-5p	hsa-miR-758-3p
hsa-miR-1260b	hsa-miR-147	hsa-miR-362-3p	hsa-miR-548x-3p
hsa-miR-520d-3p	hsa-miR-1470	hsa-miR-362-5p	hsa-miR-100-5p
hsa-miR-128-1-5p	hsa-miR-147b	hsa-miR-365a-3p	hsa-miR-154-3p
hsa-miR-222-3p	hsa-miR-148a	hsa-miR-365a-5p	hsa-miR-5011-5p
hsa-miR-519b-3p	hsa-miR-148b	hsa-miR-365b-3p	hsa-miR-421
hsa-miR-3606-5p	hsa-miR-149	hsa-miR-365b-5p	hsa-miR-338-3p
hsa-miR-4639-5p	hsa-miR-150	hsa-miR-3664-3p	hsa-miR-489-3p
hsa-miR-185-3p	hsa-miR-151-3p	hsa-miR-3679-5p	hsa-miR-501-3p
hsa-miR-6791-5p	hsa-miR-151-5p	hsa-miR-3691-5p	hsa-miR-184
hsa-miR-10b-3p	hsa-miR-152	hsa-miR-370-3p	hsa-miR-219a-5p
hsa-miR-4652-3p	hsa-miR-153	hsa-miR-374a-3p	hsa-miR-320b
hsa-miR-4439	hsa-miR-1537	hsa-miR-374b-3p	hsa-miR-183-5p
hsa-miR-4790-5p	hsa-miR-1538	hsa-miR-376a-3p	hsa-miR-590-5p
hsa-miR-571	hsa-miR-1539	hsa-miR-376b-3p	hsa-miR-149-5p
hsa-miR-6509-3p	hsa-miR-154	hsa-miR-376c-3p	hsa-miR-502-3p
hsa-miR-328-5p	hsa-miR-155	hsa-miR-377-5p	hsa-miR-1283
hsa-miR-181d-3p	hsa-miR-15a	hsa-miR-378a-3p	hsa-miR-665
hsa-miR-5584-5p	hsa-miR-15b	hsa-miR-378c	hsa-miR-661
hsa-miR-6872-5p	hsa-miR-16	hsa-miR-378d	hsa-miR-524-5p
hsa-miR-1185-5p	hsa-miR-181a	hsa-miR-379-3p	hsa-miR-485-5p
hsa-miR-20b-3p	hsa-miR-181b+hsa-miR-181d	hsa-miR-379-5p	hsa-miR-361-5p
hsa-miR-664b-3p	hsa-miR-181c	hsa-miR-382-3p	hsa-miR-543
hsa-miR-628-3p	hsa-miR-1825	hsa-miR-382-5p	hsa-miR-433-3p
hsa-miR-4745-5p	hsa-miR-1827	hsa-miR-383-5p	hsa-miR-216a-5p
hsa-miR-369-5p	hsa-miR-183	hsa-miR-3909	hsa-miR-203a-3p
hsa-miR-3943	hsa-miR-184	hsa-miR-3913-5p	hsa-miR-214-5p
hsa-miR-17-3p	hsa-miR-185	hsa-miR-3918	hsa-miR-493-5p
hsa-miR-643	hsa-miR-186	hsa-miR-3928-3p	hsa-miR-548p
hsa-miR-4784	hsa-miR-187	hsa-miR-3934-5p	hsa-miR-544a
hsa-miR-188-5p	hsa-miR-188-3p	hsa-miR-3936	hsa-miR-105-5p
hsa-miR-6885-5p	hsa-miR-188-5p	hsa-miR-3942-5p	hsa-miR-99a-5p
hsa-miR-4713-3p	hsa-miR-18a	hsa-miR-409-3p	hsa-miR-210-3p
hsa-miR-320a-3p	hsa-miR-18b	hsa-miR-409-5p	hsa-miR-324-5p
hsa-miR-4480	hsa-miR-190	hsa-miR-411-3p	hsa-miR-216b-5p
hsa-miR-548u	hsa-miR-1908	hsa-miR-411-5p	hsa-miR-526b-3p
hsa-miR-4537	hsa-miR-1909	hsa-miR-422a	hsa-miR-942-5p
hsa-miR-6786-3p	hsa-miR-190b	hsa-miR-423-3p	hsa-miR-374c-5p
hsa-miR-3667-5p	hsa-miR-191	hsa-miR-423-5p	hsa-miR-487a-3p
hsa-miR-6742-3p	hsa-miR-1910	hsa-miR-424-3p	hsa-miR-450b-5p
hsa-miR-6797-3p	hsa-miR-1911	hsa-miR-425-3p	hsa-miR-101-3p
hsa-miR-3167	hsa-miR-1912	hsa-miR-425-5p	hsa-miR-671-5p
hsa-miR-6802-5p	hsa-miR-1913	hsa-miR-431-5p	hsa-miR-548t-5p
hsa-miR-6833-5p	hsa-miR-1914	hsa-miR-432-5p	hsa-miR-548m
hsa-miR-323b-5p	hsa-miR-1915	hsa-miR-433-3p	hsa-miR-548d-3p
hsa-miR-6790-3p	hsa-miR-192	hsa-miR-4423-3p	hsa-miR-431-5p
hsa-miR-6869-5p	hsa-miR-193a-3p	hsa-miR-4423-5p	hsa-miR-518a-5p
hsa-miR-186-3p	hsa-miR-193a-5p	hsa-miR-4446-3p	hsa-miR-557
hsa-miR-92b-5p	hsa-miR-193b	hsa-miR-449c-5p	hsa-miR-570-3p
hsa-miR-4521	hsa-miR-194	hsa-miR-450a-2-3p	hsa-miR-3163
hsa-miR-4790-3p	hsa-miR-195	hsa-miR-4520-3p	hsa-miR-193b-3p
hsa-miR-6504-5p	hsa-miR-196a	hsa-miR-452-3p	hsa-miR-30a-3p
hsa-miR-4717-3p	hsa-miR-196b	hsa-miR-455-3p	hsa-miR-151a-5p
hsa-miR-548ay-3p	hsa-miR-197	hsa-miR-455-5p	hsa-miR-548z
hsa-miR-144-3p	hsa-miR-1973	hsa-miR-4662a-5p	hsa-miR-409-5p
hsa-miR-26b-5p	hsa-miR-1974	hsa-miR-4677-3p	hsa-miR-365b-3p
hsa-miR-1247-5p	hsa-miR-1975	hsa-miR-483-3p	hsa-miR-3666
hsa-miR-138-2-3p	hsa-miR-1976	hsa-miR-484	hsa-miR-520d-5p
hsa-miR-6738-5p	hsa-miR-1977	hsa-miR-485-3p	hsa-miR-516b-5p
hsa-miR-6814-3p	hsa-miR-1978	hsa-miR-486-5p	hsa-miR-3529-3p
hsa-miR-4668-3p	hsa-miR-1979	hsa-miR-487a-3p	hsa-miR-362-3p
hsa-miR-18b-3p	hsa-miR-198	hsa-miR-489-3p	hsa-miR-3619-5p
hsa-miR-1251-5p	hsa-miR-199a-3p+hsa-miR-199b-3p	hsa-miR-490-5p	hsa-miR-548aj-3p
hsa-miR-4470	hsa-miR-199a-5p	hsa-miR-491-5p	hsa-miR-149-3p
hsa-miR-3133	hsa-miR-199b-5p	hsa-miR-492	hsa-miR-670-5p
hsa-miR-3928-5p	hsa-miR-19a	hsa-miR-493-3p	hsa-miR-498-5p
hsa-miR-8052	hsa-miR-19b	hsa-miR-496	hsa-miR-5692a
hsa-miR-4524a-3p	hsa-miR-200a	hsa-miR-499a-5p	hsa-let-7a-2-3p
hsa-miR-5691	hsa-miR-200b	hsa-miR-500a-3p	hsa-let-7g-3p
hsa-miR-3184-5p	hsa-miR-200c	hsa-miR-500b-3p	hsa-miR-576-5p
hsa-miR-15b-5p	hsa-miR-202	hsa-miR-500b-5p	hsa-miR-548n
hsa-miR-518c-5p	hsa-miR-203	hsa-miR-5010-5p	hsa-miR-532-3p
hsa-miR-3130-3p	hsa-miR-204	hsa-miR-501-3p	hsa-miR-335-3p
hsa-miR-581	hsa-miR-205	hsa-miR-502-3p	hsa-let-7f-1-3p
hsa-miR-650	hsa-miR-2052	hsa-miR-503-5p	hsa-miR-3614-5p
hsa-miR-3200-5p	hsa-miR-2053	hsa-miR-504-5p	hsa-miR-376c-3p
hsa-miR-548n	hsa-miR-2054	hsa-miR-505-3p	hsa-miR-545-3p
hsa-miR-6867-5p	hsa-miR-206	hsa-miR-505-5p	hsa-miR-3140-3p
hsa-miR-6729-5p	hsa-miR-208a	hsa-miR-506-5p	hsa-miR-320d
hsa-miR-548v	hsa-miR-208b	hsa-miR-508-3p	hsa-miR-33a-3p
hsa-miR-6506-5p	hsa-miR-20a+hsa-miR-20b	hsa-miR-508-5p	hsa-miR-300
hsa-miR-4517	hsa-miR-21	hsa-miR-509-3-5p	hsa-miR-15a-3p
hsa-miR-3176	hsa-miR-210	hsa-miR-509-3p	hsa-miR-650
hsa-miR-4642	hsa-miR-211	hsa-miR-509-5p	hsa-miR-3662
hsa-miR-4484	hsa-miR-2110	hsa-miR-510-5p	hsa-miR-202-3p
hsa-miR-6804-5p	hsa-miR-2113	hsa-miR-511-3p	hsa-let-7a-3p
hsa-miR-655-3p	hsa-miR-2114	hsa-miR-512-3p	hsa-miR-542-3p
hsa-miR-636	hsa-miR-2115	hsa-miR-513c-5p	hsa-miR-877-5p
hsa-miR-6880-3p	hsa-miR-2116	hsa-miR-514a-3p	hsa-miR-30e-3p
hsa-miR-4782-5p	hsa-miR-2117	hsa-miR-514a-5p	hsa-miR-1197
hsa-miR-4700-3p	hsa-miR-212	hsa-miR-514b-3p	hsa-miR-449b-3p
hsa-miR-5190	hsa-miR-214	hsa-miR-514b-5p	hsa-miR-193a-5p
hsa-miR-548aw	hsa-miR-215	hsa-miR-516b-5p	hsa-miR-641
hsa-miR-4743-5p	hsa-miR-216a	hsa-miR-517a-3p	hsa-miR-126-5p
hsa-miR-3692-3p	hsa-miR-217	hsa-miR-517c-3p	hsa-miR-411-3p
hsa-miR-3622a-5p	hsa-miR-218	hsa-miR-5187-5p	hsa-miR-494-3p
hsa-miR-3138	hsa-miR-219-1-3p	hsa-miR-5196-3p	hsa-miR-345-3p
hsa-miR-3157-5p	hsa-miR-219-2-3p	hsa-miR-519c-5p	hsa-miR-339-5p
hsa-miR-4434	hsa-miR-219-5p	hsa-miR-522-5p	hsa-miR-1277-5p
hsa-miR-1910-5p	hsa-miR-22	hsa-miR-532-3p	hsa-miR-299-5p
hsa-miR-4693-5p	hsa-miR-220a	hsa-miR-532-5p	hsa-miR-3646
hsa-miR-4648	hsa-miR-220b	hsa-miR-539-3p	hsa-miR-296-5p
hsa-miR-4789-5p	hsa-miR-220c	hsa-miR-541-5p	hsa-miR-613
hsa-miR-520f-3p	hsa-miR-221	hsa-miR-542-3p	hsa-miR-330-5p
hsa-miR-7854-3p	hsa-miR-222	hsa-miR-548b-3p	hsa-miR-4476
hsa-miR-3915	hsa-miR-223	hsa-miR-550a-3p	hsa-miR-379-3p
hsa-miR-3688-3p	hsa-miR-224	hsa-miR-550a-5p	hsa-miR-378a-3p
hsa-miR-16-1-3p	hsa-miR-2276	hsa-miR-556-5p	hsa-miR-193a-3p
hsa-miR-3646	hsa-miR-2277	hsa-miR-5571-3p	hsa-miR-548a-5p
hsa-miR-487a-5p	hsa-miR-2278	hsa-miR-5571-5p	hsa-let-7b-3p
hsa-miR-381-5p	hsa-miR-23a	hsa-miR-561-5p	hsa-miR-5196-5p
hsa-miR-506-3p	hsa-miR-23b	hsa-miR-5699-5p	hsa-miR-491-3p
hsa-miR-6807-3p	hsa-miR-24	hsa-miR-573	hsa-miR-29b-2-5p
hsa-miR-4755-3p	hsa-miR-25	hsa-miR-574-3p	hsa-miR-409-3p
hsa-miR-4512	hsa-miR-26a	hsa-miR-574-5p	hsa-miR-607
hsa-miR-30e-3p	hsa-miR-26b	hsa-miR-576-3p	hsa-miR-548aa
hsa-miR-181d-5p	hsa-miR-27a	hsa-miR-582-3p	hsa-miR-548j-5p
hsa-miR-1228-3p	hsa-miR-27b	hsa-miR-584-5p	hsa-miR-28-3p
hsa-miR-411-3p	hsa-miR-28-3p	hsa-miR-589-5p	hsa-miR-654-3p
hsa-miR-4743-3p	hsa-miR-28-5p	hsa-miR-590-5p	hsa-miR-3668
hsa-miR-4464	hsa-miR-296-3p	hsa-miR-592	hsa-miR-127-3p
hsa-miR-548s	hsa-miR-296-5p	hsa-miR-597-3p	hsa-miR-622
hsa-miR-3162-3p	hsa-miR-297	hsa-miR-598-3p	hsa-miR-559
hsa-miR-559	hsa-miR-298	hsa-miR-615-3p	hsa-miR-7-1-3p
hsa-miR-5699-5p	hsa-miR-299-3p	hsa-miR-615-5p	hsa-miR-3121-3p
hsa-miR-4254	hsa-miR-299-5p	hsa-miR-616-3p	hsa-miR-4325
hsa-miR-585-3p	hsa-miR-29a	hsa-miR-622	hsa-miR-765
hsa-miR-922	hsa-miR-29b	hsa-miR-624-5p	hsa-miR-326
hsa-miR-6840-5p	hsa-miR-29c	hsa-miR-625-3p	hsa-miR-922
hsa-miR-216a-3p	hsa-miR-300	hsa-miR-627-5p	hsa-miR-4757-5p
hsa-miR-4767	hsa-miR-301a	hsa-miR-628-3p	hsa-miR-548b-5p
hsa-miR-4656	hsa-miR-301b	hsa-miR-628-5p	hsa-miR-503-5p
hsa-miR-4326	hsa-miR-302a	hsa-miR-629-5p	hsa-miR-375-3p
hsa-miR-548ao-3p	hsa-miR-302b	hsa-miR-633	hsa-miR-3065-5p
hsa-miR-378a-5p	hsa-miR-302c	hsa-miR-636	hsa-miR-302c-5p
hsa-miR-378h	hsa-miR-302d	hsa-miR-637	hsa-miR-3924
hsa-miR-4670-5p	hsa-miR-302e	hsa-miR-642a-3p	hsa-miR-548c-5p
hsa-miR-7160-5p	hsa-miR-302f	hsa-miR-642a-5p	hsa-miR-493-3p
hsa-miR-1538	hsa-miR-30a	hsa-miR-650	hsa-miR-329-3p
hsa-miR-503-5p	hsa-miR-30b	hsa-miR-6503-3p	hsa-miR-648
hsa-miR-676-3p	hsa-miR-30c	hsa-miR-6503-5p	hsa-miR-578
hsa-miR-3944-5p	hsa-miR-30d	hsa-miR-6511a-3p	hsa-miR-3129-5p
hsa-miR-3150a-5p	hsa-miR-30e	hsa-miR-6515-5p	hsa-miR-4666a-3p
hsa-miR-139-5p	hsa-miR-31	hsa-miR-651-5p	hsa-miR-362-5p
hsa-miR-548ba	hsa-miR-32	hsa-miR-652-5p	hsa-miR-488-3p
hsa-miR-423-3p	hsa-miR-320a	hsa-miR-653-3p	hsa-miR-573
hsa-miR-3678-3p	hsa-miR-320b	hsa-miR-654-3p	hsa-miR-3148
hsa-miR-4727-5p	hsa-miR-320c	hsa-miR-654-5p	hsa-miR-668-3p
hsa-miR-7706	hsa-miR-320d	hsa-miR-657	hsa-miR-548am-3p
hsa-miR-4799-3p	hsa-miR-323-3p	hsa-miR-659-5p	hsa-miR-548y
hsa-miR-6827-3p	hsa-miR-323-5p	hsa-miR-660-3p	hsa-miR-548ah-3p
hsa-miR-376c-3p	hsa-miR-324-3p	hsa-miR-660-5p	hsa-miR-4533
hsa-miR-5001-5p	hsa-miR-324-5p	hsa-miR-663a	hsa-miR-130a-5p
hsa-miR-342-3p	hsa-miR-326	hsa-miR-664b-5p	hsa-miR-4644
hsa-miR-616-5p	hsa-miR-328	hsa-miR-668-3p	hsa-miR-338-5p
hsa-miR-339-5p	hsa-miR-329	hsa-miR-671-5p	hsa-miR-342-3p
hsa-miR-3664-3p	hsa-miR-330-3p	hsa-miR-676-3p	hsa-miR-936
hsa-miR-6730-3p	hsa-miR-330-5p	hsa-miR-708-3p	hsa-miR-3714
hsa-miR-4695-5p	hsa-miR-331-3p	hsa-miR-708-5p	hsa-miR-548b-3p
hsa-miR-7155-3p	hsa-miR-331-5p	hsa-miR-758-3p	hsa-miR-4698
hsa-miR-1913	hsa-miR-335	hsa-miR-759	hsa-miR-4422
hsa-miR-144-5p	hsa-miR-337-3p	hsa-miR-760	hsa-miR-513b-5p
hsa-miR-876-5p	hsa-miR-337-5p	hsa-miR-767-5p	hsa-miR-425-5p
hsa-miR-6839-3p	hsa-miR-338-5p	hsa-miR-769-3p	hsa-miR-652-3p
hsa-miR-6879-3p	hsa-miR-339-3p	hsa-miR-769-5p	hsa-miR-3143
hsa-miR-6783-5p	hsa-miR-339-5p	hsa-miR-802	hsa-miR-298
hsa-let-7f-5p	hsa-miR-33a	hsa-miR-873-3p	hsa-miR-548aj-5p
hsa-miR-378a-3p	hsa-miR-33b	hsa-miR-873-5p	hsa-miR-548g-5p
hsa-miR-4503	hsa-miR-340	hsa-miR-874-3p	hsa-miR-548x-5p
hsa-miR-301b-5p	hsa-miR-342-3p	hsa-miR-874-5p	hsa-miR-539-5p
hsa-miR-3921	hsa-miR-342-5p	hsa-miR-876-3p	hsa-miR-548d-5p
hsa-miR-4423-5p	hsa-miR-345	hsa-miR-876-5p	hsa-miR-2110
hsa-miR-23a-5p	hsa-miR-346	hsa-miR-877-5p	hsa-miR-548i
hsa-miR-1185-1-3p	hsa-miR-34a	hsa-miR-885-5p	hsa-miR-548a-3p
hsa-miR-208b-3p	hsa-miR-34b	hsa-miR-887-3p	hsa-miR-4659a-3p
hsa-miR-1914-3p	hsa-miR-34c-3p	hsa-miR-92a-1-5p	hsa-miR-762
hsa-miR-4696	hsa-miR-34c-5p	hsa-miR-93-3p	hsa-miR-337-3p
hsa-miR-6764-3p	hsa-miR-361-3p	hsa-miR-942-3p	hsa-miR-519e-3p
hsa-miR-449b-5p	hsa-miR-361-5p	hsa-miR-95-3p	hsa-miR-296-3p
hsa-miR-3658	hsa-miR-362-3p	hsa-miR-99a-5p	hsa-miR-548h-5p
hsa-miR-744-5p	hsa-miR-362-5p	hsa-miR-99b-5p	hsa-miR-3680-3p
hsa-miR-450b-5p	hsa-miR-363		hsa-miR-4739
hsa-miR-7109-5p	hsa-miR-365		hsa-miR-9-3p
hsa-miR-5001-3p	hsa-miR-367		hsa-miR-628-3p
hsa-miR-218-1-3p	hsa-miR-369-3p		hsa-miR-548w
hsa-miR-523-3p	hsa-miR-369-5p		hsa-miR-888-3p
hsa-miR-4711-5p	hsa-miR-370		hsa-miR-485-3p
hsa-miR-4752	hsa-miR-371-3p		hsa-miR-3128
hsa-miR-3074-3p	hsa-miR-371-5p		hsa-miR-215-5p
hsa-miR-6730-5p	hsa-miR-372		hsa-miR-548t-3p
hsa-miR-1180-3p	hsa-miR-373		hsa-miR-548ac
hsa-miR-6780b-3p	hsa-miR-374a		hsa-miR-634
hsa-miR-7156-5p	hsa-miR-374b		hsa-miR-635
hsa-miR-6752-5p	hsa-miR-375		hsa-miR-515-3p
hsa-miR-1178-5p	hsa-miR-376a		hsa-miR-21-3p
hsa-miR-6847-3p	hsa-miR-376b		hsa-miR-191-5p
hsa-miR-196b-3p	hsa-miR-376c		hsa-miR-548ap-3p
hsa-miR-552-5p	hsa-miR-377		hsa-miR-3622b-3p
hsa-miR-1225-5p	hsa-miR-378		hsa-miR-646
hsa-miR-4722-3p	hsa-miR-379		hsa-miR-603
hsa-miR-940	hsa-miR-380		hsa-miR-3125
hsa-miR-1276	hsa-miR-381		hsa-miR-491-5p
hsa-miR-6754-5p	hsa-miR-382		hsa-miR-4753-3p
hsa-miR-6893-5p	hsa-miR-383		hsa-miR-664a-3p
hsa-miR-6084	hsa-miR-384		hsa-miR-551b-5p
hsa-miR-6859-3p	hsa-miR-409-3p		hsa-miR-1252-5p
hsa-miR-3654	hsa-miR-409-5p		hsa-miR-1262
hsa-miR-6734-3p	hsa-miR-410		hsa-miR-4306
hsa-miR-548am-3p	hsa-miR-412		hsa-miR-625-5p
hsa-miR-4704-5p	hsa-miR-421		hsa-miR-5003-3p
hsa-miR-376c-5p	hsa-miR-422a		hsa-miR-548h-3p
hsa-miR-4632-3p	hsa-miR-423-3p		hsa-miR-629-3p
hsa-miR-365b-3p	hsa-miR-423-5p		hsa-miR-3617-5p
hsa-miR-149-5p	hsa-miR-424		hsa-miR-4709-3p
hsa-miR-6888-3p	hsa-miR-425		hsa-miR-513a-5p
hsa-miR-3120-5p	hsa-miR-429		hsa-miR-4747-5p
hsa-miR-125b-5p	hsa-miR-431		hsa-miR-608
hsa-miR-485-3p	hsa-miR-432		hsa-miR-2113
hsa-miR-1267	hsa-miR-433		hsa-miR-4668-5p
hsa-miR-512-5p	hsa-miR-448		hsa-miR-548g-3p
hsa-miR-331-5p	hsa-miR-449a		hsa-miR-371a-5p
hsa-miR-5008-3p	hsa-miR-449b		hsa-miR-940
hsa-miR-539-3p	hsa-miR-449c		hsa-miR-219a-2-3p
hsa-miR-147b-3p	hsa-miR-450a		hsa-miR-4510
hsa-miR-4732-3p	hsa-miR-450b-3p		hsa-miR-323a-3p
hsa-miR-921	hsa-miR-450b-5p		hsa-miR-548an
hsa-miR-3154	hsa-miR-451		hsa-miR-130b-5p
hsa-miR-4720-3p	hsa-miR-452		hsa-miR-3154
hsa-miR-6502-5p	hsa-miR-453		hsa-miR-379-5p
hsa-miR-6834-3p	hsa-miR-454		hsa-miR-518d-5p
hsa-miR-3189-3p	hsa-miR-455-3p		hsa-miR-520c-5p
hsa-miR-6755-3p	hsa-miR-455-5p		hsa-miR-526a-5p
hsa-miR-361-3p	hsa-miR-483-3p		hsa-miR-519b-5p
hsa-miR-3657	hsa-miR-483-5p		hsa-miR-519c-5p
hsa-miR-6813-5p	hsa-miR-484		hsa-let-7f-2-3p
hsa-miR-4669	hsa-miR-485-3p		hsa-miR-522-3p
hsa-miR-653-5p	hsa-miR-485-5p		hsa-miR-4713-5p
hsa-miR-4645-5p	hsa-miR-486-3p		hsa-miR-3119
hsa-miR-4769-5p	hsa-miR-487a		hsa-miR-5590-5p
hsa-miR-143-5p	hsa-miR-487b		hsa-miR-3622a-3p
hsa-miR-153-3p	hsa-miR-488		hsa-miR-512-3p
hsa-miR-668-3p	hsa-miR-489		hsa-miR-616-5p
hsa-miR-6887-5p	hsa-miR-490-3p		hsa-miR-766-3p
hsa-miR-3940-3p	hsa-miR-490-5p		hsa-miR-4762-5p
hsa-miR-6800-5p	hsa-miR-491-3p		hsa-miR-624-3p
hsa-miR-3198	hsa-miR-491-5p		hsa-miR-766-5p
hsa-miR-4735-3p	hsa-miR-492		hsa-miR-5696
hsa-miR-3689f	hsa-miR-493		hsa-miR-4446-5p
hsa-miR-15a-5p	hsa-miR-494		hsa-miR-125a-3p
hsa-miR-3664-5p	hsa-miR-495		hsa-miR-509-5p
hsa-miR-6744-5p	hsa-miR-496		hsa-miR-511-5p
hsa-miR-708-3p	hsa-miR-497		hsa-miR-577
hsa-miR-639	hsa-miR-498		hsa-miR-30d-3p
hsa-miR-6775-3p	hsa-miR-499-3p		hsa-miR-541-5p
hsa-miR-513b-5p	hsa-miR-499-5p		hsa-miR-4659b-3p
hsa-miR-1295b-5p	hsa-miR-500+hsa-miR-501-5p		hsa-miR-576-3p
hsa-let-7c-5p	hsa-miR-501-3p		hsa-miR-875-5p
hsa-miR-1537-3p	hsa-miR-503		hsa-miR-188-5p
hsa-miR-5680	hsa-miR-504		hsa-miR-4687-3p
hsa-miR-5581-5p	hsa-miR-505		hsa-miR-527
hsa-miR-3614-3p	hsa-miR-506		hsa-miR-3910
hsa-miR-3117-5p	hsa-miR-507		hsa-miR-302b-5p
hsa-miR-3170	hsa-miR-508-3p		hsa-miR-548ae-3p
hsa-miR-6889-5p	hsa-miR-508-5p		hsa-miR-32-3p
hsa-miR-548t-5p	hsa-miR-509-3-5p		hsa-miR-3120-3p
hsa-miR-6513-3p	hsa-miR-509-3p		hsa-miR-4724-5p
hsa-miR-6796-5p	hsa-miR-509-5p		hsa-miR-466
hsa-miR-7843-3p	hsa-miR-510		hsa-miR-4319
hsa-miR-4436b-5p	hsa-miR-511		hsa-miR-515-5p
hsa-miR-4433a-3p	hsa-miR-512-3p		hsa-miR-16-1-3p
hsa-miR-6769b-3p	hsa-miR-512-5p		hsa-miR-877-3p
hsa-miR-4740-3p	hsa-miR-513a-3p		hsa-miR-3908
hsa-miR-6507-3p	hsa-miR-513a-5p		hsa-miR-1179
hsa-miR-6766-3p	hsa-miR-513b		hsa-miR-4695-5p
hsa-miR-3127-5p	hsa-miR-514		hsa-miR-4672
hsa-miR-584-5p	hsa-miR-515-3p		hsa-miR-5002-5p
hsa-miR-4793-5p	hsa-miR-515-5p		hsa-miR-4262
hsa-miR-661	hsa-miR-516a-3p		hsa-miR-519a-5p
hsa-miR-574-5p	hsa-miR-516a-5p		hsa-miR-19b-1-5p
hsa-miR-195-3p	hsa-miR-516b		hsa-miR-3916
hsa-miR-548w	hsa-miR-517a		hsa-miR-939-5p
hsa-miR-500a-5p	hsa-miR-517b		hsa-miR-579-3p
hsa-miR-4723-5p	hsa-miR-517c+hsa-miR-519a		hsa-miR-3925-3p
hsa-miR-6727-3p	hsa-miR-518b		hsa-miR-761
hsa-miR-3151-5p	hsa-miR-518c		hsa-miR-373-5p
hsa-miR-4489	hsa-miR-518d-3p		hsa-miR-4685-5p
hsa-miR-4513	hsa-miR-518e		hsa-miR-29a-5p
hsa-miR-409-5p	hsa-miR-518f		hsa-miR-520h
hsa-miR-548o-3p	hsa-miR-519b-3p		hsa-miR-3941
hsa-miR-6753-3p	hsa-miR-519c-3p		hsa-miR-2054
hsa-miR-6865-5p	hsa-miR-519d		hsa-miR-548am-5p
hsa-miR-4632-5p	hsa-miR-519e		hsa-miR-548o-5p
hsa-miR-6776-5p	hsa-miR-520a-3p		hsa-miR-532-5p
hsa-miR-93-5p	hsa-miR-520a-5p		hsa-miR-518f-5p
hsa-miR-15b-3p	hsa-miR-520b		hsa-miR-224-3p
hsa-miR-548l	hsa-miR-520c-3p		hsa-miR-548ab
hsa-miR-4715-3p	hsa-miR-520d-3p		hsa-miR-1301-3p
hsa-miR-20a-5p	hsa-miR-520d-5p+hsa-miR-527+hsa-miR-518a-5p		hsa-miR-548l
hsa-miR-655-5p	hsa-miR-520e		hsa-miR-7-2-3p
hsa-miR-431-5p	hsa-miR-520f		hsa-miR-331-3p
hsa-miR-3125	hsa-miR-520g		hsa-miR-500a-3p
hsa-miR-513a-5p	hsa-miR-521		hsa-miR-5193
hsa-miR-6795-3p	hsa-miR-522		hsa-miR-205-3p
hsa-miR-8082	hsa-miR-523		hsa-miR-548aq-3p
hsa-miR-374c-5p	hsa-miR-524-3p		hsa-miR-302d-5p
hsa-miR-7843-5p	hsa-miR-525-3p		hsa-miR-876-5p
hsa-miR-7114-3p	hsa-miR-525-5p		hsa-miR-4314
hsa-miR-6860	hsa-miR-526a+hsa-miR-518d-5p+ hsa-miR-520c-5p		hsa-miR-3919
hsa-miR-6508-5p	hsa-miR-526b		hsa-miR-582-3p
hsa-miR-4725-3p	hsa-miR-532-3p		hsa-miR-136-5p
hsa-miR-4454	hsa-miR-532-5p		hsa-miR-519e-5p
hsa-miR-6748-5p	hsa-miR-539		hsa-miR-548as-5p
hsa-miR-4798-5p	hsa-miR-541		hsa-miR-548au-5p
hsa-miR-6792-3p	hsa-miR-542-3p		hsa-miR-568
hsa-miR-618	hsa-miR-542-5p		hsa-miR-1827
hsa-miR-4665-5p	hsa-miR-543		hsa-miR-618
hsa-miR-193b-3p	hsa-miR-544		hsa-miR-4742-5p
hsa-miR-146a-5p	hsa-miR-545		hsa-miR-569
hsa-miR-1912-3p	hsa-miR-548a-3p		hsa-miR-3671
hsa-miR-4694-3p	hsa-miR-548a-5p		hsa-miR-186-3p
hsa-miR-6771-3p	hsa-miR-548b-3p		hsa-miR-4287
hsa-miR-574-3p	hsa-miR-548b-5p		hsa-miR-548at-5p
hsa-miR-320e	hsa-miR-548c-5p		hsa-miR-4719
hsa-miR-6756-5p	hsa-miR-548d-3p		hsa-miR-154-5p
hsa-miR-26a-2-3p	hsa-miR-548d-5p		hsa-miR-5688
hsa-miR-181c-3p	hsa-miR-548e		hsa-miR-4727-5p
hsa-miR-4800-5p	hsa-miR-548f		hsa-miR-1207-5p
hsa-miR-4727-3p	hsa-miR-548g		hsa-miR-4452
hsa-miR-6870-5p	hsa-miR-548h		hsa-miR-513a-3p
hsa-miR-6882-3p	hsa-miR-548i		hsa-miR-556-5p
hsa-miR-767-5p	hsa-miR-548j		hsa-miR-5698
hsa-miR-659-5p	hsa-miR-548k		hsa-miR-2467-3p
hsa-miR-657	hsa-miR-548l		hsa-miR-3686
hsa-miR-1343-3p	hsa-miR-548m		hsa-miR-744-5p
hsa-miR-5700	hsa-miR-548o		hsa-miR-3158-3p
hsa-miR-3161	hsa-miR-548p		hsa-miR-4723-5p
hsa-miR-337-5p	hsa-miR-548q		hsa-miR-4458
hsa-miR-1-5p	hsa-miR-549		hsa-miR-545-5p
hsa-miR-516b-5p	hsa-miR-550		hsa-miR-3202
hsa-miR-219a-5p	hsa-miR-551a		hsa-miR-4428
hsa-miR-5591-3p	hsa-miR-551b		hsa-miR-874-3p
hsa-miR-802	hsa-miR-553		hsa-miR-450a-5p
hsa-miR-7704	hsa-miR-554		hsa-miR-513c-5p
hsa-miR-3122	hsa-miR-555		hsa-miR-4295
hsa-miR-4424	hsa-miR-556-3p		hsa-miR-1226-3p
hsa-miR-4736	hsa-miR-556-5p		hsa-miR-3175
hsa-miR-5194	hsa-miR-557		hsa-miR-99b-5p
hsa-miR-29c-5p	hsa-miR-558		hsa-miR-3609
hsa-miR-548as-3p	hsa-miR-559		hsa-miR-140-3p
hsa-miR-5000-5p	hsa-miR-561		hsa-miR-4766-5p
hsa-miR-5094	hsa-miR-562		hsa-miR-629-5p
hsa-miR-4774-3p	hsa-miR-563		hsa-miR-192-5p
hsa-miR-195-5p	hsa-miR-564		hsa-miR-4666a-5p
hsa-miR-6722-3p	hsa-miR-566		hsa-miR-548ar-5p
hsa-miR-3140-3p	hsa-miR-567		hsa-miR-561-3p
hsa-miR-6889-3p	hsa-miR-568		hsa-miR-767-5p
hsa-miR-3935	hsa-miR-569		hsa-miR-548e-3p
hsa-miR-4432	hsa-miR-570		hsa-miR-202-5p
hsa-miR-6815-3p	hsa-miR-571		hsa-miR-297
hsa-miR-638	hsa-miR-572		hsa-miR-600
hsa-miR-4658	hsa-miR-573		hsa-miR-520g-3p
hsa-miR-6803-5p	hsa-miR-574-3p		hsa-miR-4753-5p
hsa-miR-513c-5p	hsa-miR-574-5p		hsa-miR-4803
hsa-miR-6741-3p	hsa-miR-576-3p		hsa-miR-1265
hsa-miR-4757-3p	hsa-miR-576-5p		hsa-miR-548f-3p
hsa-miR-3659	hsa-miR-577		hsa-miR-143-5p
hsa-miR-4482-5p	hsa-miR-578		hsa-miR-548v
hsa-miR-2681-5p	hsa-miR-579		hsa-miR-134-5p
hsa-miR-6505-5p	hsa-miR-580		hsa-miR-518e-5p
hsa-miR-4723-3p	hsa-miR-581		hsa-miR-3927-3p
hsa-miR-4444	hsa-miR-582-3p		hsa-miR-34b-5p
hsa-miR-1265	hsa-miR-582-5p		hsa-miR-567
hsa-miR-409-3p	hsa-miR-583		hsa-miR-628-5p
hsa-miR-6858-3p	hsa-miR-584		hsa-miR-1323
hsa-miR-1298-3p	hsa-miR-586		hsa-miR-146a-3p
hsa-miR-30c-5p	hsa-miR-587		hsa-miR-3942-5p
hsa-miR-6832-5p	hsa-miR-588		hsa-miR-873-5p
hsa-miR-6826-3p	hsa-miR-589		hsa-miR-4496
hsa-miR-323a-3p	hsa-miR-590-3p		hsa-miR-4694-3p
hsa-miR-193b-5p	hsa-miR-590-5p		hsa-miR-1206
hsa-miR-7978	hsa-miR-591		hsa-miR-3926
hsa-miR-4667-3p	hsa-miR-592		hsa-miR-649
hsa-miR-6810-5p	hsa-miR-593		hsa-miR-92a-2-5p
hsa-miR-874-3p	hsa-miR-595		hsa-miR-3978
hsa-miR-3679-3p	hsa-miR-596		hsa-miR-875-3p
hsa-miR-887-5p	hsa-miR-597		hsa-miR-3929
hsa-miR-132-5p	hsa-miR-598		hsa-miR-1246
hsa-miR-142-3p	hsa-miR-599		hsa-miR-943
hsa-miR-411-5p	hsa-miR-600		hsa-miR-558
hsa-miR-219b-3p	hsa-miR-601		hsa-miR-455-3p
hsa-miR-892a	hsa-miR-602		hsa-miR-3177-5p
hsa-miR-3131	hsa-miR-603		hsa-miR-127-5p
hsa-miR-579-3p	hsa-miR-604		hsa-miR-4680-3p
hsa-miR-152-3p	hsa-miR-605		hsa-miR-759
hsa-miR-141-5p	hsa-miR-606		hsa-miR-3145-3p
hsa-miR-29c-3p	hsa-miR-607		hsa-miR-544b
hsa-miR-3065-5p	hsa-miR-608		hsa-miR-574-5p
hsa-miR-4310	hsa-miR-609		hsa-miR-198
hsa-miR-4519	hsa-miR-610		hsa-miR-3150a-3p
hsa-miR-4750-5p	hsa-miR-611		hsa-miR-30c-1-3p
hsa-miR-1236-3p	hsa-miR-612		hsa-miR-2115-3p
hsa-miR-3155a	hsa-miR-613		hsa-miR-499b-5p
hsa-miR-6834-5p	hsa-miR-614		hsa-miR-1227-3p
hsa-miR-6868-5p	hsa-miR-615-3p		hsa-miR-4318
hsa-miR-1262	hsa-miR-615-5p		hsa-miR-5584-5p
hsa-miR-1268b	hsa-miR-616		hsa-miR-24-1-5p
hsa-miR-6850-3p	hsa-miR-617		hsa-miR-589-3p
hsa-miR-3177-5p	hsa-miR-619		hsa-miR-4779
hsa-miR-561-3p	hsa-miR-620		hsa-miR-380-3p
hsa-miR-450a-5p	hsa-miR-622		hsa-miR-548ak
hsa-miR-6878-3p	hsa-miR-623		hsa-miR-575
hsa-miR-4501	hsa-miR-624		hsa-miR-4420
hsa-miR-4678	hsa-miR-625		hsa-miR-605-5p
hsa-miR-6743-3p	hsa-miR-626		hsa-miR-383-5p
hsa-miR-16-5p	hsa-miR-627		hsa-miR-4277
hsa-miR-544b	hsa-miR-628-5p		hsa-miR-548k
hsa-miR-4476	hsa-miR-629		hsa-miR-4728-5p
hsa-miR-892c-3p	hsa-miR-630		hsa-miR-4763-3p
hsa-miR-6821-5p	hsa-miR-631		hsa-miR-371b-5p
hsa-miR-187-3p	hsa-miR-632		hsa-miR-548as-3p
hsa-miR-122b-5p	hsa-miR-633		hsa-miR-514b-5p
hsa-miR-1266-3p	hsa-miR-634		hsa-miR-4257
hsa-miR-302b-3p	hsa-miR-635		hsa-miR-30c-2-3p
hsa-miR-4429	hsa-miR-636		hsa-miR-4524a-3p
hsa-miR-6763-3p	hsa-miR-637		hsa-miR-1299
hsa-miR-887-3p	hsa-miR-638		hsa-miR-934
hsa-miR-4783-5p	hsa-miR-639		hsa-miR-593-5p
hsa-miR-6806-3p	hsa-miR-640		hsa-miR-548aq-5p
hsa-miR-4800-3p	hsa-miR-641		hsa-miR-1200
hsa-miR-6744-3p	hsa-miR-642		hsa-miR-26b-3p
hsa-miR-4705	hsa-miR-643		hsa-miR-3180-5p
hsa-miR-4728-5p	hsa-miR-644		hsa-miR-944
hsa-miR-511-3p	hsa-miR-645		hsa-miR-92a-1-5p
hsa-miR-200a-3p	hsa-miR-646		hsa-miR-522-5p
hsa-miR-1271-5p	hsa-miR-647		hsa-miR-523-5p
hsa-miR-942-5p	hsa-miR-648		hsa-miR-4671-3p
hsa-miR-4659b-3p	hsa-miR-649		hsa-miR-24-2-5p
hsa-miR-1237-3p	hsa-miR-650		hsa-miR-484
hsa-miR-573	hsa-miR-651		hsa-miR-3065-3p
hsa-miR-508-3p	hsa-miR-652		hsa-miR-4506
hsa-miR-126-5p	hsa-miR-653		hsa-miR-208b-3p
hsa-miR-432-5p	hsa-miR-654-3p		hsa-miR-3133
hsa-miR-181a-2-3p	hsa-miR-654-5p		hsa-miR-4692
hsa-miR-6851-5p	hsa-miR-655		hsa-miR-1912-3p
hsa-miR-520g-3p	hsa-miR-656		hsa-miR-588
hsa-miR-7703	hsa-miR-657		hsa-miR-1205
hsa-miR-29b-1-5p	hsa-miR-658		hsa-miR-497-3p
hsa-miR-1294	hsa-miR-659		hsa-miR-1207-3p
hsa-miR-5579-5p	hsa-miR-660		hsa-miR-188-3p
hsa-miR-598-5p	hsa-miR-661		hsa-miR-378a-5p
hsa-miR-4677-3p	hsa-miR-662		hsa-miR-1260a
hsa-miR-4999-3p	hsa-miR-663		hsa-miR-4328
hsa-miR-4766-5p	hsa-miR-663b		hsa-miR-3928-3p
hsa-miR-8077	hsa-miR-664		hsa-miR-1279
hsa-miR-183-5p	hsa-miR-665		hsa-miR-501-5p
hsa-miR-6820-3p	hsa-miR-668		hsa-miR-30b-3p
hsa-miR-550b-2-5p	hsa-miR-670		hsa-miR-4691-5p
hsa-miR-1251-3p	hsa-miR-671-3p		hsa-miR-502-5p
hsa-miR-7111-3p	hsa-miR-671-5p		hsa-miR-19b-2-5p
hsa-miR-602	hsa-miR-675		hsa-miR-3611
hsa-miR-665	hsa-miR-7		hsa-miR-374b-3p
hsa-miR-130a-3p	hsa-miR-708		hsa-miR-331-5p
hsa-miR-7152-5p	hsa-miR-711		hsa-miR-4305
hsa-miR-206	hsa-miR-718		hsa-miR-664b-3p
hsa-miR-518a-3p	hsa-miR-720		hsa-miR-18a-3p
hsa-miR-4684-3p	hsa-miR-744		hsa-miR-6876-5p
hsa-miR-301a-5p	hsa-miR-758		hsa-miR-4778-3p
hsa-miR-4510	hsa-miR-759		hsa-miR-29b-1-5p
hsa-miR-16-2-3p	hsa-miR-760		hsa-miR-5089-5p
hsa-miR-6816-5p	hsa-miR-761		hsa-miR-4773
hsa-miR-181a-3p	hsa-miR-762		hsa-miR-1303
hsa-miR-521	hsa-miR-764		hsa-miR-320e
hsa-miR-5088-5p	hsa-miR-765		hsa-miR-4673
hsa-miR-4778-5p	hsa-miR-766		hsa-miR-1324
hsa-miR-4757-5p	hsa-miR-767-3p		hsa-miR-4651
hsa-miR-4421	hsa-miR-767-5p		hsa-miR-6825-5p
hsa-miR-593-5p	hsa-miR-769-3p		hsa-miR-1256
hsa-miR-3126-5p	hsa-miR-769-5p		hsa-miR-645
hsa-miR-4787-3p	hsa-miR-770-5p		hsa-miR-938
hsa-miR-4443	hsa-miR-802		hsa-miR-620
hsa-miR-510-3p	hsa-miR-873		hsa-miR-4514
hsa-miR-4520-2-3p	hsa-miR-874		hsa-miR-548aw
hsa-miR-4664-3p	hsa-miR-875-3p		hsa-miR-548ar-3p
hsa-miR-6846-3p	hsa-miR-875-5p		hsa-miR-552-3p
hsa-miR-3913-5p	hsa-miR-876-3p		hsa-miR-920
hsa-miR-7-2-3p	hsa-miR-876-5p		hsa-miR-4703-5p
hsa-miR-346	hsa-miR-877		hsa-miR-5197-3p
hsa-let-7f-2-3p	hsa-miR-885-3p		hsa-miR-4269
hsa-miR-496	hsa-miR-885-5p		hsa-miR-595
hsa-miR-136-5p	hsa-miR-886-3p		hsa-miR-630
hsa-miR-6836-3p	hsa-miR-886-5p		hsa-miR-612
hsa-miR-1178-3p	hsa-miR-887		hsa-miR-802
hsa-miR-7852-3p	hsa-miR-888		hsa-miR-212-5p
hsa-miR-7108-5p	hsa-miR-889		hsa-miR-147a
hsa-miR-199b-3p	hsa-miR-890		hsa-miR-17-3p
hsa-miR-3675-5p	hsa-miR-891a		hsa-miR-3679-3p
hsa-miR-890	hsa-miR-891b		hsa-miR-508-3p
hsa-miR-6873-5p	hsa-miR-892a		hsa-miR-3658
hsa-miR-412-5p	hsa-miR-892b		hsa-miR-1285-3p
hsa-miR-372-5p	hsa-miR-9		hsa-miR-4524a-5p
hsa-miR-3143	hsa-miR-921		hsa-miR-770-5p
hsa-miR-6786-5p	hsa-miR-922		hsa-miR-539-3p
hsa-miR-3616-5p	hsa-miR-924		hsa-miR-4799-5p
hsa-miR-3168	hsa-miR-92a		hsa-miR-651-5p
hsa-miR-4753-5p	hsa-miR-92b		hsa-miR-4271
hsa-miR-6514-3p	hsa-miR-93		hsa-miR-4789-3p
hsa-miR-4507	hsa-miR-933		hsa-miR-676-3p
hsa-miR-215-3p	hsa-miR-934		hsa-miR-4789-5p
hsa-miR-642a-5p	hsa-miR-935		hsa-miR-192-3p
hsa-miR-27a-5p	hsa-miR-936		hsa-miR-4801
hsa-miR-7702	hsa-miR-937		hsa-miR-4755-5p
hsa-miR-5580-5p	hsa-miR-938		hsa-miR-208a-3p
hsa-miR-517b-3p	hsa-miR-939		hsa-miR-644a
hsa-miR-4327	hsa-miR-943		hsa-miR-4756-5p
hsa-miR-589-3p	hsa-miR-944		hsa-miR-587
hsa-miR-4766-3p	hsa-miR-95		hsa-miR-122b-5p
hsa-miR-4999-5p	hsa-miR-96		hsa-miR-1229-3p
hsa-miR-378g	hsa-miR-98		hsa-miR-106a-3p
hsa-miR-5588-5p	hsa-miR-99a		hsa-miR-2053
hsa-miR-5583-5p	hsa-miR-99b		hsa-miR-892a
hsa-miR-572	hsv1-miR-H1		hsa-miR-508-5p
hsa-miR-4786-5p	hsv1-miR-H2-3p		hsa-miR-328-3p
hsa-miR-4695-3p	hsv1-miR-H2-5p		hsa-miR-1286
hsa-miR-1914-5p	hsv1-miR-H3		hsa-miR-3191-5p
hsa-miR-4652-5p	hsv1-miR-H4-3p		hsa-miR-486-3p
hsa-miR-4438	hsv1-miR-H4-5p		hsa-miR-4735-3p
hsa-miR-26a-5p	hsv1-miR-H7		hsa-miR-93-3p
hsa-miR-4490	hsv1-miR-H8		hsa-miR-197-3p
hsa-miR-3910	hsv2-miR-H2		hsa-miR-4524b-5p
hsa-miR-1250-5p	hsv2-miR-H3		hsa-miR-144-5p
hsa-miR-4638-3p	hsv2-miR-H4-3p		hsa-miR-4516
hsa-let-7d-3p	hsv2-miR-H4-5p		hsa-miR-1304-5p
hsa-miR-34a-3p	kshv-miR-K12-10a+kshv-miR-K12-10b		hsa-miR-194-3p
hsa-miR-3682-3p	kshv-miR-K12-11		hsa-miR-4729
hsa-miR-526b-3p	kshv-miR-K12-12		hsa-miR-653-5p
hsa-miR-7849-3p	kshv-miR-K12-2		hsa-miR-3136-5p
hsa-miR-188-3p	kshv-miR-K12-3		hsa-miR-4495
hsa-miR-3605-5p	kshv-miR-K12-4-3p		hsa-miR-5094
hsa-miR-502-3p	kshv-miR-K12-4-5p		hsa-miR-505-3p
hsa-miR-5087	kshv-miR-K12-5		hsa-miR-187-5p
hsa-miR-6767-3p	kshv-miR-K12-6-3p		hsa-miR-3616-5p
hsa-miR-556-3p	kshv-miR-K12-6-5p		hsa-miR-562
hsa-miR-433-5p	kshv-miR-K12-7		hsa-miR-548ag
hsa-miR-4791	kshv-miR-K12-8		hsa-miR-5703
hsa-miR-765	kshv-miR-K12-9		hsa-miR-4492
hsa-miR-3175	mcv-miR-M1-3p		hsa-miR-2278
hsa-miR-4643	mcv-miR-M1-5p		hsa-miR-4640-5p
hsa-miR-410-5p			hsa-miR-342-5p
hsa-miR-1285-3p			hsa-miR-3681-3p
hsa-miR-373-3p			hsa-miR-1260b
hsa-miR-4664-5p			hsa-miR-3915
hsa-miR-3150b-5p			hsa-miR-4446-3p
hsa-miR-4524a-5p			hsa-miR-103a-2-5p
hsa-miR-4788			hsa-miR-4726-5p
hsa-miR-5690			hsa-miR-3921
hsa-miR-3934-5p			hsa-miR-5582-3p
hsa-miR-7853-5p			hsa-miR-1255a
hsa-miR-495-3p			hsa-miR-4301
hsa-miR-134-5p			hsa-miR-5010-5p
hsa-miR-6717-5p			hsa-miR-22-5p
hsa-miR-15a-3p			hsa-miR-3153
hsa-miR-136-3p			hsa-miR-548o-3p
hsa-miR-3914			hsa-miR-500a-5p
hsa-miR-3200-3p			hsa-miR-4768-5p
hsa-miR-107			hsa-miR-4742-3p
hsa-miR-4750-3p			hsa-miR-19a-5p
hsa-miR-106a-3p			hsa-miR-374a-3p
hsa-miR-4674			hsa-miR-3117-3p
hsa-miR-548ai			hsa-miR-659-3p
hsa-miR-3621			hsa-miR-3620-3p
hsa-miR-4764-5p			hsa-miR-657
hsa-miR-3124-3p			hsa-miR-5006-5p
hsa-miR-181a-5p			hsa-miR-1913
hsa-miR-363-5p			hsa-miR-892b
hsa-miR-507			hsa-miR-150-3p
hsa-miR-4511			hsa-miR-621
hsa-miR-550a-5p			hsa-miR-564
hsa-miR-497-3p			hsa-miR-3157-5p
hsa-miR-20b-5p			hsa-miR-512-5p
hsa-miR-582-5p			hsa-miR-4735-5p
hsa-miR-520c-3p			hsa-miR-525-5p
hsa-miR-1-3p			hsa-miR-187-3p
hsa-miR-3174			hsa-miR-4465
hsa-miR-4748			hsa-miR-1208
hsa-miR-4523			hsa-miR-3925-5p
hsa-miR-5689			hsa-miR-1976
hsa-miR-4708-3p			hsa-miR-610
hsa-miR-2861			hsa-miR-5087
hsa-miR-449c-5p			hsa-miR-1253
hsa-miR-1237-5p			hsa-miR-432-5p
hsa-miR-6754-3p			hsa-miR-218-2-3p
hsa-miR-675-5p			hsa-miR-1255b-5p
hsa-miR-6772-3p			hsa-miR-4795-3p
hsa-miR-5684			hsa-miR-3164
hsa-miR-5192			hsa-miR-3663-3p
hsa-miR-219a-2-3p			hsa-miR-3974
hsa-miR-6780a-5p			hsa-miR-6756-5p
hsa-miR-190b-5p			hsa-miR-5680
hsa-miR-6877-5p			hsa-miR-4438
hsa-miR-5702			hsa-miR-517c-3p
hsa-miR-3159			hsa-miR-4270
hsa-miR-330-5p			hsa-miR-548ai
hsa-miR-3620-3p			hsa-miR-570-5p
hsa-miR-19a-5p			hsa-miR-23b-5p
hsa-miR-3139			hsa-miR-1321
hsa-miR-3916			hsa-miR-3150b-3p
hsa-miR-4633-5p			hsa-miR-556-3p
hsa-miR-3121-5p			hsa-miR-541-3p
hsa-miR-4431			hsa-miR-200b-5p
hsa-miR-6762-5p			hsa-miR-3189-5p
hsa-miR-6881-3p			hsa-miR-1264
hsa-miR-4700-5p			hsa-miR-5582-5p
hsa-miR-549a-3p			hsa-miR-4728-3p
hsa-miR-550b-3p			hsa-miR-1178-3p
hsa-miR-892c-5p			hsa-miR-4784
hsa-miR-186-5p			hsa-miR-1185-2-3p
hsa-miR-3190-3p			hsa-miR-505-5p
hsa-miR-3142			hsa-miR-2909
hsa-miR-6785-3p			hsa-miR-4660
hsa-miR-8085			hsa-miR-676-5p
hsa-miR-5011-3p			hsa-miR-4685-3p
hsa-miR-378c			hsa-miR-200a-5p
hsa-miR-412-3p			hsa-miR-1236-3p
hsa-miR-627-5p			hsa-miR-222-5p
hsa-miR-6764-5p			hsa-miR-185-3p
hsa-miR-641			hsa-miR-3160-5p
hsa-miR-19a-3p			hsa-miR-4711-5p
hsa-miR-28-3p			hsa-miR-4725-3p
hsa-miR-96-5p			hsa-miR-4434
hsa-miR-6743-5p			hsa-miR-496
hsa-miR-4728-3p			hsa-miR-449c-5p
hsa-miR-4502			hsa-miR-517a-3p
hsa-miR-4714-3p			hsa-miR-3156-5p
hsa-miR-5583-3p			hsa-miR-5584-3p
hsa-miR-4751			hsa-miR-1272
hsa-miR-6499-3p			hsa-miR-3123
hsa-miR-25-3p			hsa-miR-4762-3p
hsa-miR-6890-5p			hsa-miR-3667-3p
hsa-miR-1249-3p			hsa-miR-1343-3p
hsa-miR-1278			hsa-miR-3685
hsa-miR-6857-5p			hsa-miR-642b-3p
hsa-miR-6833-3p			hsa-miR-584-5p
hsa-miR-4469			hsa-miR-589-5p
hsa-miR-3912-5p			hsa-miR-509-3p
hsa-miR-6791-3p			hsa-miR-5681a
hsa-miR-6737-3p			hsa-miR-888-5p
hsa-miR-490-5p			hsa-miR-647
hsa-miR-3605-3p			hsa-miR-4684-5p
hsa-miR-219b-5p			hsa-miR-125b-2-3p
hsa-miR-140-3p			hsa-miR-122b-3p
hsa-miR-145-5p			hsa-miR-642a-3p
hsa-miR-548ar-3p			hsa-miR-4311
hsa-miR-4446-5p			hsa-miR-3179
hsa-miR-363-3p			hsa-miR-2355-5p
hsa-miR-2276-3p			hsa-miR-4251
hsa-miR-651-3p			hsa-miR-3692-3p
hsa-miR-6125			hsa-miR-626
hsa-miR-1290			hsa-miR-517b-3p
hsa-miR-96-3p			hsa-miR-4263
hsa-miR-221-3p			hsa-miR-3934-5p
hsa-miR-448			hsa-miR-33b-3p
hsa-let-7g-3p			hsa-miR-3678-3p
hsa-miR-606			hsa-miR-3074-5p
hsa-miR-624-3p			hsa-miR-10b-3p
hsa-miR-7113-3p			hsa-miR-148a-5p
hsa-miR-1180-5p			hsa-miR-2114-5p
hsa-miR-4689			hsa-miR-5682
hsa-miR-8073			hsa-miR-1914-3p
hsa-miR-379-5p			hsa-miR-3674
hsa-miR-3152-5p			hsa-miR-627-5p
hsa-miR-6817-3p			hsa-miR-885-3p
hsa-miR-4655-5p			hsa-miR-5195-3p
hsa-miR-520f-5p			hsa-miR-132-5p
hsa-miR-5089-3p			hsa-miR-4736
hsa-miR-7156-3p			hsa-miR-3660
hsa-miR-6780b-5p			hsa-miR-183-3p
hsa-miR-1283			hsa-miR-513c-3p
hsa-miR-6747-5p			hsa-miR-1185-1-3p
hsa-miR-4799-5p			hsa-miR-6870-5p
hsa-miR-3667-3p			hsa-miR-4676-5p
hsa-miR-4726-3p			hsa-miR-5589-3p
hsa-miR-4452			hsa-miR-3688-3p
hsa-miR-191-5p			hsa-miR-3116
hsa-miR-202-5p			hsa-miR-580-3p
hsa-miR-3677-3p			hsa-miR-548av-3p
hsa-miR-7106-5p			hsa-miR-3909
hsa-miR-5002-5p			hsa-miR-7845-5p
hsa-miR-4661-3p			hsa-miR-581
hsa-miR-330-3p			hsa-miR-3682-3p
hsa-miR-3689a-5p			hsa-miR-20a-3p
hsa-miR-30c-2-3p			hsa-miR-1248
hsa-miR-532-5p			hsa-miR-6809-5p
hsa-miR-34b-5p			hsa-miR-601
hsa-miR-4703-3p			hsa-miR-4684-3p
hsa-miR-6874-3p			hsa-miR-5006-3p
hsa-miR-1225-3p			hsa-miR-550a-3p
hsa-miR-6852-3p			hsa-miR-4649-3p
hsa-miR-153-5p			hsa-miR-211-3p
hsa-miR-3115			hsa-miR-221-5p
hsa-miR-4321			hsa-miR-4665-5p
hsa-miR-939-5p			hsa-miR-4723-3p
hsa-miR-6749-5p			hsa-miR-506-5p
hsa-miR-4687-5p			hsa-miR-520a-5p
hsa-miR-320d			hsa-miR-195-3p
hsa-miR-499b-5p			hsa-miR-4696
hsa-miR-33b-3p			hsa-miR-3190-5p
hsa-miR-610			hsa-miR-1284
hsa-miR-449a			hsa-miR-4657
hsa-miR-376b-5p			hsa-miR-4646-5p
hsa-miR-3907			hsa-miR-6770-5p
hsa-miR-3158-5p			hsa-miR-4677-5p
hsa-miR-4780			hsa-miR-664a-5p
hsa-miR-5092			hsa-miR-3612
hsa-miR-124-3p			hsa-miR-323a-5p
hsa-miR-3124-5p			hsa-miR-4498
hsa-miR-374b-5p			hsa-miR-1914-5p
hsa-miR-217-5p			hsa-miR-148b-5p
hsa-miR-27b-5p			hsa-miR-4429
hsa-miR-130b-3p			hsa-miR-16-2-3p
hsa-miR-512-3p			hsa-miR-488-5p
hsa-miR-524-3p			hsa-miR-499b-3p
hsa-miR-500b-5p			hsa-miR-4700-3p
hsa-miR-452-3p			hsa-miR-4645-5p
hsa-miR-6893-3p			hsa-miR-3973
hsa-miR-5187-5p			hsa-miR-4676-3p
hsa-miR-6830-5p			hsa-miR-5001-5p
hsa-miR-4703-5p			hsa-miR-5689
hsa-miR-6506-3p			hsa-miR-2114-3p
hsa-miR-4722-5p			hsa-miR-3622b-5p
hsa-miR-6728-3p			hsa-miR-921
hsa-miR-138-5p			hsa-miR-548az-5p
hsa-miR-122-3p			hsa-miR-4525
hsa-miR-1243			hsa-miR-4768-3p
hsa-miR-1587			hsa-miR-1294
hsa-miR-196b-5p			hsa-miR-769-3p
hsa-miR-5189-3p			hsa-miR-5190
hsa-miR-6812-5p			hsa-miR-2355-3p
hsa-miR-4665-3p			hsa-miR-510-5p
hsa-miR-938			hsa-miR-767-3p
hsa-miR-3960			hsa-miR-3064-3p
hsa-miR-548y			hsa-miR-3185
hsa-miR-4680-3p			hsa-miR-20b-3p
hsa-miR-1228-5p			hsa-miR-5189-5p
hsa-miR-548d-5p			hsa-miR-4478
hsa-miR-486-5p			hsa-miR-5187-5p
hsa-miR-299-5p			hsa-miR-4475
hsa-miR-6719-3p			hsa-miR-223-5p
hsa-miR-3160-5p			hsa-miR-5685
hsa-miR-6888-5p			hsa-miR-633
hsa-miR-4733-5p			hsa-miR-526b-5p
hsa-miR-3663-5p			hsa-miR-596
hsa-miR-122-5p			hsa-miR-5192
hsa-miR-6739-3p			hsa-miR-524-3p
hsa-miR-4485-3p			hsa-miR-6733-5p
hsa-miR-30e-5p			hsa-miR-4439
hsa-miR-204-5p			hsa-miR-643
hsa-miR-6822-3p			hsa-miR-3124-3p
hsa-miR-6804-3p			hsa-miR-4255
hsa-miR-1306-3p			hsa-miR-1276
hsa-miR-1269a			hsa-miR-654-5p
hsa-let-7e-5p			hsa-miR-3972
hsa-miR-192-5p			hsa-miR-4738-3p
hsa-miR-2116-5p			hsa-miR-4668-3p
hsa-miR-6783-3p			hsa-miR-6766-5p
hsa-miR-631			hsa-miR-4717-3p
hsa-miR-4745-3p			hsa-miR-4643
hsa-miR-597-5p			hsa-miR-4722-5p
hsa-miR-4425			hsa-miR-1231
hsa-miR-4759			hsa-miR-4531
hsa-miR-4785			hsa-miR-935
hsa-miR-6840-3p			hsa-miR-204-3p
hsa-miR-3942-5p			hsa-miR-4451
hsa-miR-3922-3p			hsa-miR-6835-3p
hsa-miR-24-2-5p			hsa-miR-592
hsa-miR-4655-3p			hsa-miR-5093
hsa-miR-1246			hsa-miR-4731-5p
hsa-miR-6731-5p			hsa-miR-3675-5p
hsa-miR-6835-3p			hsa-miR-518c-5p
hsa-miR-3187-3p			hsa-miR-4717-5p
hsa-miR-663a			hsa-miR-4310
hsa-miR-449b-3p			hsa-miR-6127
hsa-miR-6814-5p			hsa-miR-636
hsa-miR-378b			hsa-miR-1225-3p
hsa-miR-575			hsa-miR-4752
hsa-miR-4446-3p			hsa-miR-3138
hsa-miR-6869-3p			hsa-miR-1295b-5p
hsa-miR-3678-5p			hsa-miR-6859-5p
hsa-miR-1269b			hsa-miR-3606-5p
hsa-miR-328-3p			hsa-miR-4711-3p
hsa-miR-4711-3p			hsa-miR-5008-3p
hsa-miR-6726-3p			hsa-miR-3689b-3p
hsa-miR-3153			hsa-miR-3689c
hsa-miR-6512-3p			hsa-miR-4435
hsa-miR-3613-3p			hsa-miR-1224-3p
hsa-miR-5706			hsa-miR-3160-3p
hsa-miR-4733-3p			hsa-miR-370-3p
hsa-miR-6861-5p			hsa-miR-632
hsa-miR-8059			hsa-miR-3162-3p
hsa-miR-6782-5p			hsa-miR-218-1-3p
hsa-miR-708-5p			hsa-miR-7113-5p
hsa-miR-6875-5p			hsa-miR-3173-3p
hsa-miR-487a-3p			hsa-miR-3166
hsa-miR-4701-3p			hsa-miR-500b-5p
hsa-miR-6776-3p			hsa-miR-2682-3p
hsa-miR-92a-3p			hsa-miR-597-5p
hsa-miR-3150b-3p			hsa-miR-101-5p
hsa-miR-21-3p			hsa-miR-4463
hsa-miR-148a-5p			hsa-miR-1278
hsa-miR-32-3p
hsa-miR-27b-3p
hsa-miR-524-5p
hsa-miR-489-3p
hsa-miR-4487
hsa-miR-5585-5p
hsa-miR-4536-5p
hsa-miR-6508-3p
hsa-miR-6765-3p
hsa-miR-6894-5p
hsa-miR-5187-3p
hsa-miR-6753-5p
hsa-miR-6728-5p
hsa-miR-203b-3p
hsa-miR-4746-5p
hsa-miR-6855-5p
hsa-miR-1281
hsa-miR-191-3p
hsa-miR-6892-5p
hsa-miR-642a-3p
hsa-miR-4286
hsa-miR-1471
hsa-miR-4712-5p
hsa-miR-6771-5p
hsa-miR-1245a
hsa-miR-378i
hsa-miR-3190-5p
hsa-miR-6756-3p
hsa-miR-6739-5p
hsa-miR-6813-3p
hsa-miR-3941
hsa-miR-548av-5p
hsa-miR-519a-5p
hsa-miR-5699-3p
hsa-miR-630
hsa-miR-181b-2-3p
hsa-miR-484
hsa-miR-548x-3p
hsa-miR-193a-3p
hsa-miR-4737
hsa-miR-25-5p
hsa-miR-3923
hsa-miR-106b-3p
hsa-miR-4731-3p
hsa-miR-422a
hsa-miR-767-3p
hsa-miR-6784-5p
hsa-miR-3686
hsa-miR-3689b-5p
hsa-miR-4640-5p
hsa-miR-525-3p
hsa-miR-7845-5p
hsa-miR-3178
hsa-miR-1245b-5p
hsa-miR-4769-3p
hsa-miR-1911-3p
hsa-miR-4694-5p
hsa-miR-4653-3p
hsa-miR-8072
hsa-miR-128-2-5p
hsa-miR-6770-3p
hsa-miR-939-3p
hsa-miR-362-3p
hsa-miR-4526
hsa-miR-4666b
hsa-miR-4688
hsa-miR-1827
hsa-miR-7856-5p
hsa-miR-3622b-5p
hsa-miR-5698
hsa-miR-4504
hsa-miR-4754
hsa-miR-625-3p
hsa-miR-3197
hsa-miR-3074-5p
hsa-miR-194-3p
hsa-miR-152-5p
hsa-miR-6124
hsa-miR-4676-3p
hsa-miR-6513-5p
hsa-miR-6796-3p
hsa-miR-4762-5p
hsa-miR-3614-5p
hsa-miR-5008-5p
hsa-miR-4804-5p
hsa-miR-656-5p
hsa-miR-6787-3p
hsa-miR-29b-3p
hsa-miR-3144-3p
hsa-miR-4433b-5p
hsa-miR-23b-5p
hsa-miR-615-5p
hsa-miR-609
hsa-miR-548au-3p
hsa-miR-499b-3p
hsa-miR-33a-5p
hsa-miR-6895-5p
hsa-miR-182-5p
hsa-miR-3140-5p
hsa-miR-645
hsa-miR-3929
hsa-miR-505-3p
hsa-miR-1289
hsa-miR-376a-3p
hsa-miR-664a-3p
hsa-miR-4488
hsa-miR-6748-3p
hsa-miR-28-5p
hsa-miR-3116
hsa-miR-6718-5p
hsa-miR-6766-5p
hsa-miR-149-3p
hsa-miR-1247-3p
hsa-miR-499a-3p
hsa-miR-3940-5p
hsa-miR-617
hsa-miR-555
hsa-miR-548a-3p
hsa-miR-7151-3p
hsa-miR-518d-3p
hsa-miR-33a-3p
hsa-miR-497-5p
hsa-miR-5009-3p
hsa-miR-339-3p
hsa-miR-519d-3p
hsa-miR-548at-5p
hsa-miR-5705
hsa-miR-1224-3p
hsa-miR-876-3p
hsa-miR-584-3p
hsa-miR-296-3p
hsa-miR-8058
hsa-miR-4420
hsa-miR-154-5p
hsa-miR-551b-3p
hsa-miR-6774-3p
hsa-miR-8064
hsa-miR-6752-3p
hsa-miR-6847-5p
hsa-miR-487b-5p
hsa-miR-500b-3p
hsa-miR-7-1-3p
hsa-miR-4465
hsa-miR-493-3p
hsa-miR-3609
hsa-miR-6735-3p
hsa-miR-1179
hsa-miR-7108-3p
hsa-miR-4634
hsa-miR-490-3p
hsa-miR-214-5p
hsa-miR-4794
hsa-miR-4435
hsa-miR-4649-5p
hsa-miR-582-3p
hsa-miR-370-5p
hsa-miR-1229-5p
hsa-miR-221-5p
hsa-miR-145-3p
hsa-miR-365a-5p
hsa-miR-7110-3p
hsa-miR-6715a-3p
hsa-miR-885-3p
hsa-miR-3655
hsa-miR-4646-5p
hsa-miR-7155-5p
hsa-miR-5088-3p
hsa-miR-3677-5p
hsa-miR-585-5p
hsa-miR-4659b-5p
hsa-miR-5000-3p
hsa-miR-518f-3p
hsa-miR-6849-5p
hsa-miR-1284
hsa-miR-369-3p
hsa-miR-7705
hsa-miR-125a-5p
hsa-miR-493-5p
hsa-miR-4284
hsa-miR-101-5p
hsa-miR-1293
hsa-miR-101-3p
hsa-miR-1915-3p
hsa-miR-4697-3p
hsa-miR-424-5p
hsa-miR-3942-3p
hsa-miR-147a
hsa-miR-1539
hsa-miR-377-3p
hsa-miR-4670-3p
hsa-miR-5100
hsa-miR-200c-5p
hsa-miR-522-3p
hsa-miR-1227-5p
hsa-miR-125a-3p
hsa-miR-578
hsa-miR-6769a-3p
hsa-miR-6715b-5p
hsa-miR-6829-5p
hsa-miR-6729-3p
hsa-miR-509-5p
hsa-miR-5693
hsa-miR-4527
hsa-miR-3682-5p
hsa-miR-518f-5p
hsa-miR-4494
hsa-miR-1288-3p
hsa-miR-370-3p
hsa-miR-1911-5p
hsa-miR-4693-3p
hsa-miR-5590-5p
hsa-miR-548q
hsa-miR-5195-3p
hsa-miR-1915-5p
hsa-miR-4697-5p
hsa-miR-151a-5p
hsa-miR-3163
hsa-miR-7-5p
hsa-miR-7161-5p
hsa-miR-3126-3p
hsa-miR-3136-5p
hsa-miR-4671-5p
hsa-miR-6720-5p
hsa-miR-3622b-3p
hsa-miR-3619-5p
hsa-miR-7975
hsa-miR-6883-3p
hsa-miR-4428
hsa-miR-6807-5p
hsa-miR-659-3p
hsa-miR-6839-5p
hsa-miR-675-3p
hsa-miR-586
hsa-miR-874-5p
hsa-miR-542-3p
hsa-miR-2115-5p
hsa-let-7c-3p
hsa-miR-504-5p
hsa-miR-3928-3p
hsa-miR-6809-5p
hsa-miR-22-3p
hsa-miR-1322
hsa-miR-5009-5p
hsa-miR-338-5p
hsa-miR-433-3p
hsa-miR-3944-3p
hsa-miR-622
hsa-miR-1266-5p
hsa-miR-3934-3p
hsa-miR-6741-5p
hsa-miR-4716-3p
hsa-miR-6788-5p
hsa-miR-3145-3p
hsa-miR-150-5p
hsa-miR-3202
hsa-miR-548c-3p
hsa-miR-335-5p
hsa-miR-431-3p
hsa-miR-148a-3p
hsa-miR-6831-3p
hsa-miR-6735-5p
hsa-miR-6793-3p
hsa-miR-758-3p
hsa-miR-6827-5p
hsa-miR-4635
hsa-miR-1255a
hsa-miR-4667-5p
hsa-miR-519c-3p
hsa-miR-1908-3p
hsa-miR-130a-5p
hsa-miR-29a-3p
hsa-miR-142-5p
hsa-miR-4436a
hsa-miR-4649-3p
hsa-miR-548az-5p
hsa-miR-7974
hsa-miR-137-3p
hsa-miR-4776-5p
hsa-miR-4735-5p
hsa-miR-4479
hsa-miR-548e-5p
hsa-miR-6800-3p
hsa-miR-660-5p
hsa-miR-5590-3p
hsa-miR-6818-5p
hsa-miR-6884-5p
hsa-miR-203a-5p
hsa-miR-19b-3p
hsa-miR-5687
hsa-miR-548ar-5p
hsa-miR-181b-3p
hsa-miR-3065-3p
hsa-miR-4715-5p
hsa-miR-3164
hsa-miR-671-5p
hsa-miR-135b-3p
hsa-miR-6871-5p
hsa-miR-6856-3p
hsa-miR-1199-5p
hsa-miR-888-5p
hsa-miR-6828-3p
hsa-miR-3188
hsa-miR-6792-5p
hsa-miR-6755-5p
hsa-miR-488-3p
hsa-miR-4726-5p
hsa-miR-6502-3p
hsa-miR-4708-5p
hsa-miR-4798-3p
hsa-miR-6853-5p
hsa-miR-6865-3p
hsa-miR-6794-5p
hsa-miR-2110
hsa-miR-4270
hsa-miR-6838-3p
hsa-miR-34c-5p
hsa-miR-320b
hsa-miR-4747-3p
hsa-miR-3181
hsa-miR-4482-3p
hsa-miR-6507-5p
hsa-miR-3128
hsa-miR-6769b-5p
hsa-miR-374b-3p
hsa-miR-548ax
hsa-miR-5193
hsa-miR-4741
hsa-miR-532-3p
hsa-miR-6876-3p
hsa-miR-23a-3p
hsa-miR-4436b-3p
hsa-miR-3160-3p
hsa-miR-4498
hsa-miR-342-5p
hsa-miR-3529-5p
hsa-miR-891a-3p
hsa-miR-3689c
hsa-miR-6882-5p
hsa-miR-6761-3p
hsa-miR-6808-3p
hsa-miR-2114-3p
hsa-miR-6775-5p
hsa-miR-3681-3p
hsa-miR-6866-5p
hsa-miR-548b-5p
hsa-miR-148b-3p
hsa-miR-4515
hsa-miR-4644
hsa-miR-4315
hsa-miR-4795-5p
hsa-miR-668-5p
hsa-miR-1264
hsa-miR-3182
hsa-miR-452-5p
hsa-miR-4721
hsa-miR-3129-5p
hsa-miR-106a-5p
hsa-miR-548at-3p
hsa-miR-4742-5p
hsa-miR-4781-5p
hsa-miR-6795-5p
hsa-miR-4661-5p
hsa-miR-4763-3p
hsa-miR-570-5p
hsa-miR-205-5p
hsa-miR-6823-5p
hsa-miR-4681
hsa-miR-6887-3p
hsa-miR-3173-3p
hsa-miR-4760-5p
hsa-miR-4775
hsa-miR-3155b
hsa-miR-598-3p
hsa-miR-6801-5p
hsa-miR-520h
hsa-miR-155-3p
hsa-miR-3169
hsa-let-7d-5p
hsa-miR-197-5p
hsa-miR-671-3p
hsa-miR-5580-3p
hsa-miR-1234-3p
hsa-miR-660-3p
hsa-miR-3620-5p
hsa-miR-3619-3p
hsa-miR-2467-3p
hsa-miR-6870-3p
hsa-miR-6848-3p
hsa-miR-4768-5p
hsa-miR-580-5p
hsa-miR-3152-3p
hsa-miR-3909
hsa-miR-7848-3p
hsa-miR-1182
hsa-miR-193a-5p
hsa-miR-7110-5p
hsa-miR-130b-5p
hsa-miR-219a-1-3p
hsa-miR-6503-5p
hsa-miR-662
hsa-miR-4646-3p
hsa-miR-551b-5p
hsa-miR-885-5p
hsa-miR-210-5p
hsa-miR-501-5p
hsa-miR-3927-3p
hsa-miR-6863
hsa-miR-5588-3p
hsa-miR-588
hsa-miR-98-3p
hsa-miR-6841-5p
hsa-miR-6778-3p
hsa-miR-889-3p
hsa-miR-6805-5p
hsa-miR-4460
hsa-miR-4473
hsa-miR-6515-5p
hsa-miR-935
hsa-miR-3616-3p
hsa-miR-545-3p
hsa-miR-505-5p
hsa-miR-6731-3p
hsa-miR-324-3p
hsa-miR-5696
hsa-miR-4530
hsa-miR-614
hsa-miR-6750-3p
hsa-miR-6768-5p
hsa-miR-4651
hsa-miR-6510-3p
hsa-miR-526b-5p
hsa-miR-4491
hsa-miR-6726-5p
hsa-miR-4638-5p
hsa-miR-4302
hsa-miR-552-3p
hsa-miR-3913-3p
hsa-miR-3651
hsa-miR-6716-3p
hsa-miR-129-2-3p
hsa-miR-31-5p
hsa-miR-1305
hsa-miR-6733-3p
hsa-miR-1909-5p
hsa-miR-6501-3p
hsa-miR-4691-3p
hsa-miR-373-5p
hsa-miR-6758-3p
hsa-miR-6825-5p
hsa-miR-1258
hsa-miR-3193
hsa-miR-548j-5p
hsa-miR-6811-3p
hsa-miR-376a-5p
hsa-miR-3938
hsa-miR-6843-3p
hsa-miR-34a-5p
hsa-miR-4738-3p
hsa-miR-3662
hsa-miR-6789-3p
hsa-miR-769-3p
hsa-miR-3147
hsa-miR-5007-5p
hsa-miR-4673
hsa-miR-1270
hsa-miR-133b
hsa-miR-3652
hsa-miR-6773-5p
hsa-miR-5004-3p
hsa-miR-519d-5p
hsa-miR-6845-5p
hsa-miR-4772-3p
hsa-miR-1236-5p
hsa-miR-224-5p
hsa-miR-5587-5p
hsa-miR-2355-5p
hsa-miR-4691-5p
hsa-miR-1908-5p
hsa-miR-371a-5p
hsa-miR-7106-3p
hsa-miR-146b-5p
hsa-let-7i-5p
hsa-miR-4322
hsa-miR-183-3p
hsa-miR-93-3p
hsa-miR-4686
hsa-miR-548ad-5p
hsa-miR-4699-3p
hsa-miR-495-5p
hsa-miR-383-5p
hsa-miR-5091
hsa-miR-34b-3p
hsa-miR-216a-5p
hsa-miR-498-5p
hsa-miR-5703
hsa-miR-6798-3p
hsa-miR-4474-5p
hsa-miR-500a-3p
hsa-miR-627-3p
hsa-miR-3926
hsa-miR-450a-1-3p
hsa-miR-384
hsa-miR-98-5p
hsa-miR-519e-5p
hsa-miR-6516-5p
hsa-miR-185-5p
hsa-miR-605-5p
hsa-miR-7113-5p
hsa-miR-875-5p
hsa-miR-380-5p
hsa-miR-5011-5p
hsa-miR-424-3p
hsa-miR-376a-2-5p
hsa-miR-7157-5p
hsa-miR-6737-5p
hsa-miR-1306-5p
hsa-miR-324-5p
hsa-miR-1204
hsa-miR-6746-3p
hsa-miR-6751-5p
hsa-miR-4451
hsa-miR-103a-2-5p
hsa-miR-514a-3p
hsa-miR-200b-5p
hsa-miR-5002-3p
hsa-miR-6797-5p
hsa-miR-361-5p
hsa-miR-4659a-5p
hsa-miR-4803
hsa-miR-6802-3p
hsa-miR-6824-3p
hsa-miR-212-3p
hsa-miR-3691-5p
hsa-miR-513b-3p
hsa-miR-4433b-3p
hsa-miR-548a-5p
hsa-miR-3136-3p
hsa-miR-382-5p
hsa-miR-196a-5p
hsa-let-7a-5p
hsa-miR-4684-5p
hsa-miR-4640-3p
hsa-miR-7158-3p
hsa-miR-326
hsa-miR-3149
hsa-miR-3680-5p
hsa-miR-374a-3p
hsa-miR-4796-3p
hsa-miR-652-3p
hsa-miR-4724-5p
hsa-miR-2681-3p
hsa-miR-1301-5p
hsa-miR-4773
hsa-miR-3685
hsa-miR-4518
hsa-miR-6867-3p
hsa-miR-378d
hsa-miR-4770
hsa-miR-548ag
hsa-miR-4719
hsa-miR-3130-5p
hsa-miR-1226-3p
hsa-miR-4789-3p
hsa-miR-3185
hsa-miR-450a-2-3p
hsa-miR-150-3p
hsa-miR-1976
hsa-miR-3166
hsa-miR-371b-3p
hsa-miR-4782-3p
hsa-miR-4761-3p
hsa-miR-4744
hsa-miR-3119
hsa-miR-4539
hsa-miR-542-5p
hsa-miR-6886-5p
hsa-miR-3187-5p
hsa-miR-6799-5p
hsa-miR-6516-3p
hsa-miR-515-3p
hsa-miR-5579-3p
hsa-miR-1231
hsa-miR-6891-3p
hsa-miR-541-5p
hsa-miR-943
hsa-miR-4718
hsa-miR-4706
hsa-miR-6757-5p
hsa-miR-451a
hsa-miR-6790-5p
hsa-miR-1323
hsa-miR-489-5p
hsa-miR-6779-5p
hsa-miR-6819-3p
hsa-miR-483-3p
hsa-miR-3192-3p
hsa-miR-934
hsa-miR-132-3p
hsa-miR-3120-3p
hsa-miR-3064-5p
hsa-miR-4538
hsa-let-7a-2-3p
hsa-miR-6130
hsa-miR-4731-5p
hsa-miR-6885-3p
hsa-miR-454-5p
hsa-miR-4713-5p
hsa-miR-17-5p
hsa-miR-6864-5p
hsa-miR-200a-5p
hsa-miR-2276-5p
hsa-miR-766-3p
hsa-miR-379-3p
hsa-miR-3156-5p
hsa-miR-216b-5p
hsa-miR-6781-3p
hsa-miR-5189-5p
hsa-miR-5682
hsa-miR-6861-3p
hsa-miR-4777-3p
hsa-miR-455-3p
hsa-miR-6880-5p
hsa-miR-6777-5p
hsa-miR-654-5p
hsa-miR-6842-3p
hsa-miR-429
hsa-miR-212-5p
hsa-miR-4739
hsa-miR-20a-3p
hsa-miR-3919
hsa-miR-6733-5p
hsa-miR-3148
hsa-miR-6854-3p
hsa-miR-6872-3p
hsa-miR-3194-5p
hsa-miR-6759-5p
hsa-miR-4797-5p
hsa-miR-651-5p
hsa-miR-4724-3p
hsa-miR-6509-5p
hsa-miR-6837-5p
hsa-miR-99b-5p
hsa-miR-203b-5p
hsa-miR-1292-5p
hsa-miR-4449
hsa-miR-371a-3p
hsa-miR-6812-3p
hsa-miR-4662a-5p
hsa-miR-4645-3p
hsa-miR-340-3p
hsa-miR-9-5p
hsa-miR-202-3p
hsa-miR-548f-3p
hsa-miR-125b-2-3p
hsa-miR-577
hsa-miR-6715b-3p
hsa-miR-4300
hsa-miR-3688-5p
hsa-miR-199a-5p
hsa-miR-762
hsa-miR-6822-5p
hsa-miR-5006-5p
hsa-miR-4654
hsa-miR-203a-3p
hsa-miR-6799-3p
hsa-miR-4671-3p
hsa-miR-466
hsa-miR-3663-3p
hsa-miR-487b-3p
hsa-miR-7844-5p
hsa-miR-1252-3p
hsa-miR-4427
hsa-miR-99a-3p
hsa-miR-632
hsa-miR-1291
hsa-miR-425-3p
hsa-miR-2117
hsa-miR-3939
hsa-miR-7161-3p
hsa-miR-4761-5p
hsa-miR-4680-5p
hsa-miR-600
hsa-miR-10a-5p
hsa-miR-517-5p
hsa-miR-3171
hsa-miR-92a-1-5p
hsa-miR-296-5p
hsa-miR-596
hsa-miR-365a-3p
hsa-miR-4758-3p
hsa-miR-4683
hsa-miR-6740-3p
hsa-miR-556-5p
hsa-miR-3157-3p
hsa-miR-6721-5p
hsa-miR-6824-5p
hsa-miR-211-5p
hsa-miR-587
hsa-miR-629-5p
hsa-miR-1227-3p
hsa-miR-5581-3p
hsa-miR-95-5p
hsa-miR-4666a-3p
hsa-miR-3610
hsa-miR-520a-5p
hsa-miR-4636
hsa-miR-6727-5p
hsa-miR-125b-1-3p
hsa-miR-141-3p
hsa-miR-4437
hsa-miR-4650-5p
hsa-miR-4774-5p
hsa-miR-1468-3p
hsa-miR-134-3p
hsa-miR-4793-3p
hsa-miR-5586-5p
hsa-miR-8066
hsa-miR-491-5p
hsa-miR-539-5p
hsa-miR-129-5p
hsa-miR-6831-5p
hsa-miR-30d-3p
hsa-miR-377-5p
hsa-miR-517a-3p
hsa-miR-624-5p
hsa-miR-647
hsa-miR-6817-5p
hsa-miR-1307-3p
hsa-miR-5010-5p
hsa-miR-335-3p
hsa-miR-607
hsa-miR-7114-5p
hsa-miR-378f
hsa-miR-4740-5p
hsa-miR-942-3p
hsa-miR-154-3p
hsa-miR-6740-5p
hsa-miR-30b-5p
hsa-miR-4716-5p
hsa-miR-6788-3p
hsa-miR-1273c
hsa-miR-6720-3p
hsa-miR-18a-3p
hsa-miR-7151-5p
hsa-let-7i-3p
hsa-miR-301b-3p
hsa-miR-21-5p
hsa-miR-653-3p
hsa-miR-4666a-5p
hsa-miR-937-3p
hsa-miR-1277-3p
hsa-miR-4433a-5p
hsa-miR-301a-3p
hsa-miR-124-5p
hsa-miR-140-5p
hsa-miR-190a-3p
hsa-miR-30a-5p
hsa-miR-6073
hsa-miR-6747-3p
hsa-miR-4453
hsa-miR-1910-3p
hsa-miR-208a-3p
hsa-miR-6830-3p
hsa-miR-6736-5p
hsa-miR-6793-5p
hsa-miR-139-3p
hsa-miR-4466
hsa-miR-6759-3p
hsa-miR-1256
hsa-miR-3195
hsa-miR-6854-5p
hsa-miR-5694
hsa-miR-4528
hsa-miR-4662a-3p
hsa-miR-520b-3p
hsa-miR-6852-5p
hsa-miR-1260a
hsa-miR-492
hsa-miR-9-3p
hsa-miR-576-5p
hsa-miR-892b
hsa-miR-199a-3p
hsa-miR-302a-3p
hsa-miR-6835-5p
hsa-miR-218-5p
hsa-miR-8075
hsa-miR-323a-5p
hsa-miR-3162-5p
hsa-miR-3135a
hsa-miR-5093
hsa-miR-543
hsa-miR-2278
hsa-miR-6864-3p
hsa-miR-4426
hsa-miR-5195-5p
hsa-miR-5692c
hsa-miR-100-3p
hsa-miR-6819-5p
hsa-miR-6779-3p
hsa-miR-548k
hsa-miR-33b-5p
hsa-miR-658
hsa-miR-4698
hsa-miR-6883-5p
hsa-miR-2116-3p
hsa-miR-4687-3p
hsa-miR-1825
hsa-miR-192-3p
hsa-miR-1287-3p
hsa-miR-4525
hsa-miR-4746-3p
hsa-miR-5692a
hsa-miR-3183
hsa-miR-6501-5p
hsa-miR-516a-5p
hsa-miR-6734-5p
hsa-miR-30a-3p
hsa-miR-6853-3p
hsa-miR-6765-5p
hsa-miR-1257
hsa-miR-6866-3p
hsa-miR-4516
hsa-miR-3177-3p
hsa-miR-299-3p
hsa-miR-3191-5p
hsa-miR-3146
hsa-miR-449c-3p
hsa-miR-6789-5p
hsa-miR-760
hsa-miR-5587-3p
hsa-miR-6875-3p
hsa-miR-6808-5p
hsa-miR-6844
hsa-miR-4781-3p
hsa-miR-2114-5p
hsa-miR-105-5p
hsa-miR-4742-3p
hsa-miR-4763-5p
hsa-miR-3613-5p
hsa-miR-5707
hsa-miR-3622a-3p
hsa-miR-6512-5p
hsa-miR-4755-5p
hsa-miR-4496
hsa-miR-4478
hsa-miR-151b
hsa-miR-3145-5p
hsa-miR-3529-3p
hsa-miR-6818-3p
hsa-miR-616-3p
hsa-miR-548j-3p
hsa-miR-936
hsa-miR-7973
hsa-miR-6787-5p
hsa-miR-3196
hsa-miR-548ak
hsa-miR-3144-5p
hsa-miR-1275
hsa-miR-4506
hsa-miR-200b-3p
hsa-miR-2277-3p
hsa-miR-362-5p
hsa-miR-6801-3p
hsa-miR-4804-3p
hsa-miR-888-3p
hsa-miR-483-5p
hsa-miR-5047
hsa-miR-6503-3p
hsa-miR-27a-3p
hsa-miR-4529-3p
hsa-miR-5695
hsa-miR-2467-5p
hsa-miR-7847-3p
hsa-miR-6828-5p
hsa-miR-6855-3p
hsa-let-7b-3p
hsa-miR-6076
hsa-miR-3920
hsa-miR-204-3p
hsa-miR-22-5p
hsa-miR-517c-3p
hsa-miR-31-3p
hsa-miR-1298-5p
hsa-miR-599
hsa-miR-758-5p
hsa-miR-1185-2-3p
hsa-miR-764
hsa-miR-423-5p
hsa-miR-6782-3p
hsa-miR-4776-3p
hsa-miR-3617-3p
hsa-miR-4505
hsa-miR-5697
hsa-miR-519e-3p
hsa-miR-7855-5p
hsa-miR-486-3p
hsa-miR-1181
hsa-miR-4710
hsa-miR-6848-5p
hsa-miR-579-5p
hsa-miR-744-3p
hsa-miR-4448
hsa-miR-1245b-3p
hsa-miR-5584-3p
hsa-miR-6871-3p
hsa-miR-7846-3p
hsa-miR-488-5p
hsa-miR-218-2-3p
hsa-let-7a-3p
hsa-miR-6856-5p
hsa-miR-6077
hsa-miR-7109-3p
hsa-miR-5586-3p
hsa-miR-320c
hsa-miR-4747-5p
hsa-miR-1304-3p
hsa-miR-511-5p
hsa-miR-891a-5p
hsa-miR-3611
hsa-miR-6892-3p
hsa-miR-1296-3p
hsa-miR-550a-3-5p
hsa-miR-561-5p
hsa-miR-3184-3p
hsa-miR-210-3p
hsa-miR-6823-3p
hsa-miR-6895-3p
hsa-miR-4732-5p
hsa-miR-32-5p
hsa-miR-2355-3p
hsa-miR-6761-5p
hsa-miR-6876-5p
hsa-miR-92a-2-5p
hsa-miR-103a-3p
hsa-miR-4762-3p
hsa-miR-5708
hsa-miR-4682
hsa-miR-4497
hsa-miR-485-5p
hsa-miR-1303
hsa-miR-432-3p
hsa-miR-126-3p
hsa-miR-6838-5p
hsa-miR-216b-3p
hsa-miR-6810-3p
hsa-miR-450b-3p
hsa-miR-4663
hsa-miR-7977
hsa-miR-4536-3p
hsa-miR-670-3p
hsa-miR-6794-3p
hsa-miR-6758-5p
hsa-miR-3192-5p
hsa-miR-4704-3p
hsa-miR-4738-5p
hsa-miR-365b-5p
hsa-miR-5090
hsa-miR-128-3p
hsa-miR-3660
hsa-miR-6815-5p
hsa-miR-215-5p
hsa-miR-329-3p
hsa-miR-24-1-5p
hsa-miR-4685-3p
hsa-miR-3936
hsa-miR-769-5p
hsa-miR-4717-5p
hsa-miR-514b-5p
hsa-miR-194-5p
hsa-miR-6132
hsa-miR-29b-2-5p
hsa-miR-1295a
hsa-miR-875-3p
hsa-miR-4422
hsa-miR-6862-3p
hsa-miR-604
hsa-miR-5589-5p
hsa-miR-877-3p
hsa-miR-5196-3p
hsa-miR-5688
hsa-miR-7112-3p
hsa-miR-4289
hsa-miR-148b-5p
hsa-miR-3165
hsa-miR-520d-5p
hsa-miR-135a-5p
hsa-miR-3617-5p
hsa-miR-6515-3p
hsa-miR-7152-3p
hsa-miR-6778-5p
hsa-miR-421
hsa-miR-6884-3p
hsa-miR-6850-5p
hsa-miR-6768-3p
hsa-miR-510-5p
hsa-miR-383-3p
hsa-miR-4707-3p
hsa-miR-513a-3p
hsa-miR-4492
hsa-miR-10a-3p
hsa-miR-6836-5p
hsa-miR-106b-5p
hsa-miR-548ah-5p
hsa-miR-6751-3p
[truncated: 198 more rows]
