# Supplementary material for: Exploration of a Novel Circadian miRNA Pair Signature for Predicting Prognosis of Lung Adenocarcinoma
Source: Cancers (Basel). 2022 Oct 18;14(20):5106. doi: 10.3390/cancers14205106 (PMC9600995; doi:10.3390/cancers14205106)
Supplement: Supplementary file 1 [file cancers-14-05106-s001.zip › Table S7.xlsx]

## Sheet: miRNA-targeted genes
miRNA	validated targeted-genes in miRWalk database	targeted-circadian genes		miRNA	validated targeted-genes in miRWalk database	targeted-circadian genes		miRNA	validated targeted-genes in miRWalk database	targeted-circadian genes		miRNA	validated targeted-genes in miRWalk database	targeted-circadian genes		miRNA	validated targeted-genes in miRWalk database	targeted-circadian genes		miRNA	validated targeted-genes in miRWalk database	targeted-circadian genes		miRNA	validated targeted-genes in miRWalk database	targeted-circadian genes		miRNA	validated targeted-genes in miRWalk database	targeted-circadian genes		miRNA	validated targeted-genes in miRWalk database	targeted-circadian genes		miRNA	validated targeted-genes in miRWalk database	targeted-circadian genes		miRNA	validated targeted-genes in miRWalk database	targeted-circadian genes
hsa-miR-31-5p	FAM193A	ELAVL1		hsa-miR-382-5p	SYT13	TOP1		hsa-miR-136-5p	ILF3	RABGAP1L		hsa-miR-376a-3p	ZNF180	BRWD1		hsa-miR-215-5p	EXTL2	ZBTB34		hsa-miR-138-5p	UBE2V1	RMND5A		hsa-miR-584-5p	ZNF195	NR1D2		hsa-miR-539-3p	CLTC	ATP1B1		hsa-miR-133b	PTBP2	LHFPL6		hsa-miR-335-5p	ATP7A	SEPHS1		hsa-miR-153-3p	CSNK1A1	KDSR
hsa-miR-31-5p	ATP5F1A	RHOBTB1		hsa-miR-382-5p	CTTN	FBXO28		hsa-miR-136-5p	BZW1	DOCK5		hsa-miR-376a-3p	B3GALT5	CRISPLD2		hsa-miR-215-5p	SMC2			hsa-miR-138-5p	CD274	RARA		hsa-miR-584-5p	UBE2V1	CD200		hsa-miR-539-3p	WSCD2			hsa-miR-133b	TAGLN2	TAGLN2		hsa-miR-335-5p	SLC5A10	FBXO28		hsa-miR-153-3p	GOLGA8J	DDIT4
hsa-miR-31-5p	SPRY1	FAM53B		hsa-miR-382-5p	SF3B1			hsa-miR-136-5p	RBFOX2			hsa-miR-376a-3p	ZNF426	GAB1		hsa-miR-215-5p	DICER1			hsa-miR-138-5p	MEAF6	KLF11		hsa-miR-584-5p	POLR3E	PPIL1		hsa-miR-539-3p	WDR17			hsa-miR-133b	IGF1R	UBA2		hsa-miR-335-5p	FAM120B	KDM4C		hsa-miR-153-3p	HMGB1	OTUD4
hsa-miR-31-5p	MLH1	LATS2		hsa-miR-382-5p	MTPN			hsa-miR-136-5p	CENPN			hsa-miR-376a-3p	TNKS2	XPR1		hsa-miR-215-5p	SLC39A1			hsa-miR-138-5p	TWIST2	ROCK2		hsa-miR-584-5p	SESN3	SH3PXD2A		hsa-miR-539-3p	IFNLR1			hsa-miR-133b	CNN2	DUSP1		hsa-miR-335-5p	ANTXR2			hsa-miR-153-3p	ZNF354B	RPL22
hsa-miR-31-5p	RDX	VEZT		hsa-miR-382-5p	PPM1A			hsa-miR-136-5p	ICA1L			hsa-miR-376a-3p	TMEM245	PLAG1		hsa-miR-215-5p	PRKAR1A			hsa-miR-138-5p	MYBL2	EID1		hsa-miR-584-5p	TPGS2			hsa-miR-539-3p	LNPEP			hsa-miR-133b	BCL2L1	KIF3C		hsa-miR-335-5p	PCMTD1			hsa-miR-153-3p	COX15	INHBB
hsa-miR-31-5p	SPRTN	BACH2		hsa-miR-382-5p	XPO1			hsa-miR-136-5p	DDHD1			hsa-miR-376a-3p	PARD6B			hsa-miR-215-5p	ZBTB10			hsa-miR-138-5p	YAP1	GNG2		hsa-miR-584-5p	ZNF83			hsa-miR-539-3p	PTPRS			hsa-miR-133b	ZBTB37	YES1		hsa-miR-335-5p	KCNT2			hsa-miR-153-3p	GOLGA8A	QKI
hsa-miR-31-5p	JARID2			hsa-miR-382-5p	SYNJ2			hsa-miR-136-5p	EGLN2			hsa-miR-376a-3p	ATG4C			hsa-miR-215-5p	MSH6			hsa-miR-138-5p	GNAI2	SEH1L		hsa-miR-584-5p	RAB3IP			hsa-miR-539-3p	PANK3			hsa-miR-133b	SP1	RFFL		hsa-miR-335-5p	UGT2B4			hsa-miR-153-3p	RPL7L1	ZNF704
hsa-miR-31-5p	ILF2			hsa-miR-382-5p	KIF5C			hsa-miR-136-5p	MADD			hsa-miR-376a-3p	CNTROB			hsa-miR-215-5p	ARL4C			hsa-miR-138-5p	KDM5C	NSFL1C		hsa-miR-584-5p	WSB2			hsa-miR-539-3p	MGAT5			hsa-miR-133b	TPM3	ELAVL1		hsa-miR-335-5p	SERPINB1			hsa-miR-153-3p	KMT2B	GAB1
hsa-miR-31-5p	ARPC5			hsa-miR-382-5p	NFIA			hsa-miR-136-5p	G3BP2			hsa-miR-376a-3p	WDR17			hsa-miR-215-5p	BARD1			hsa-miR-138-5p	CCND3	NINJ1		hsa-miR-584-5p	TET3			hsa-miR-539-3p	RPS6KA5			hsa-miR-133b	RNF168	SHISA5		hsa-miR-335-5p	RSPO3			hsa-miR-153-3p	BCL2
hsa-miR-31-5p	RNF111			hsa-miR-382-5p	PARM1			hsa-miR-136-5p	UNC13A			hsa-miR-376a-3p	ZNF169			hsa-miR-215-5p	STIL			hsa-miR-138-5p	ARHGEF3	CCDC85C		hsa-miR-584-5p	SON			hsa-miR-539-3p	HS3ST3B1			hsa-miR-133b	MCL1			hsa-miR-335-5p	LMLN			hsa-miR-153-3p	USP6NL
hsa-miR-31-5p	XPO6			hsa-miR-382-5p	NETO2			hsa-miR-136-5p	WBP11			hsa-miR-376a-3p	ZNF699			hsa-miR-215-5p	MTMR12			hsa-miR-138-5p	IGF1R			hsa-miR-584-5p	TMEM170A			hsa-miR-539-3p	TMED10			hsa-miR-133b	FOSL2			hsa-miR-335-5p	CYP26A1			hsa-miR-153-3p	ZCCHC14
hsa-miR-31-5p	RSRC1			hsa-miR-382-5p	PNPO			hsa-miR-136-5p	PAIP2B			hsa-miR-376a-3p	BEND4			hsa-miR-215-5p	GAS2L3			hsa-miR-138-5p	MAP2K7			hsa-miR-584-5p	ZNF121			hsa-miR-539-3p	RREB1			hsa-miR-133b	POU2F2			hsa-miR-335-5p	MYO3B			hsa-miR-153-3p	GULP1
hsa-miR-31-5p	CCNT1			hsa-miR-382-5p	TSPYL1			hsa-miR-136-5p	NUCKS1			hsa-miR-376a-3p	KIF5C			hsa-miR-215-5p	G2E3			hsa-miR-138-5p	FOSL1			hsa-miR-584-5p	TMEM263							hsa-miR-133b	FOXL2			hsa-miR-335-5p	MAPKAPK5			hsa-miR-153-3p	POLE3
hsa-miR-31-5p	CXCL12			hsa-miR-382-5p	XPR1			hsa-miR-136-5p	EFHD2			hsa-miR-376a-3p	ATG2A			hsa-miR-215-5p	MAPK9			hsa-miR-138-5p	ZNF426			hsa-miR-584-5p	MORC3							hsa-miR-133b	CDC42			hsa-miR-335-5p	UHMK1			hsa-miR-153-3p	DDIT4
hsa-miR-31-5p	AP2B1			hsa-miR-382-5p	PFKFB2			hsa-miR-136-5p	FAM214B			hsa-miR-376a-3p	PRKCH			hsa-miR-215-5p	SIRT1			hsa-miR-138-5p	CSRP2			hsa-miR-584-5p	ZNF655							hsa-miR-133b	CPNE3			hsa-miR-335-5p	PUS10			hsa-miR-153-3p	CBFB
hsa-miR-31-5p	GNA13			hsa-miR-382-5p	TBL1XR1			hsa-miR-136-5p	GMPS			hsa-miR-376a-3p	MRPL51			hsa-miR-215-5p	MACIR			hsa-miR-138-5p	HNRNPUL1			hsa-miR-584-5p	MAPK1							hsa-miR-133b	ERG			hsa-miR-335-5p	TMTC2			hsa-miR-153-3p	FOXO1
hsa-miR-31-5p	STK40			hsa-miR-382-5p	DAD1			hsa-miR-136-5p	RASAL2			hsa-miR-376a-3p	LEPROT			hsa-miR-215-5p	SLC19A2			hsa-miR-138-5p	CDH2			hsa-miR-584-5p	ZNF268							hsa-miR-133b	PIAS2			hsa-miR-335-5p	DCP2			hsa-miR-153-3p	CDKN1B
hsa-miR-31-5p	PPP4R3B			hsa-miR-382-5p	PLEKHA8			hsa-miR-136-5p	ITPRID2			hsa-miR-376a-3p	E2F3			hsa-miR-215-5p	UBA5			hsa-miR-138-5p	DMKN			hsa-miR-584-5p	FYN							hsa-miR-133b	MMP14			hsa-miR-335-5p	SYT14			hsa-miR-153-3p	ZBTB43
hsa-miR-31-5p	C19orf12			hsa-miR-382-5p	CALM1			hsa-miR-136-5p	ZNF429			hsa-miR-376a-3p	SORT1			hsa-miR-215-5p	FAM126A			hsa-miR-138-5p	H2BC12			hsa-miR-584-5p	ZDHHC22							hsa-miR-133b	CCNI			hsa-miR-335-5p	FOXA2			hsa-miR-153-3p	PTEN
hsa-miR-31-5p	C2CD5			hsa-miR-382-5p	EIF1AX			hsa-miR-136-5p	DISC1			hsa-miR-376a-3p	UBE2D2			hsa-miR-215-5p	NEK9			hsa-miR-138-5p	SIRT1			hsa-miR-584-5p	PIGW							hsa-miR-133b	SUPT16H			hsa-miR-335-5p	HTRA4			hsa-miR-153-3p	KIAA1191
hsa-miR-31-5p	PARP11			hsa-miR-382-5p	ATXN1			hsa-miR-136-5p	FAM229B			hsa-miR-376a-3p	KCND3			hsa-miR-215-5p	B3GALNT1			hsa-miR-138-5p	BLCAP			hsa-miR-584-5p	PEDS1							hsa-miR-133b	KPNA6			hsa-miR-335-5p	CALHM5			hsa-miR-153-3p	SATB1
hsa-miR-31-5p	STOML2			hsa-miR-382-5p	RBM39			hsa-miR-136-5p	POTEM			hsa-miR-376a-3p	SMAD7			hsa-miR-215-5p	MXI1			hsa-miR-138-5p	AGO1			hsa-miR-584-5p	PEDS1-UBE2V1							hsa-miR-133b	FOXC1			hsa-miR-335-5p	KCNH1			hsa-miR-153-3p	HCCS
hsa-miR-31-5p	TMEM9			hsa-miR-382-5p	TMEM209			hsa-miR-136-5p	ADCYAP1R1			hsa-miR-376a-3p	PFKFB2			hsa-miR-215-5p	BCL2L11			hsa-miR-138-5p	CDH1			hsa-miR-584-5p	STAMBP							hsa-miR-133b	MC2R			hsa-miR-335-5p	ZNF660
hsa-miR-31-5p	MICA			hsa-miR-382-5p	DICER1			hsa-miR-136-5p	VCAM1			hsa-miR-376a-3p	HNRNPA0			hsa-miR-215-5p	IL15			hsa-miR-138-5p	TRAM1			hsa-miR-584-5p	WWP1							hsa-miR-133b	ZNF704			hsa-miR-335-5p	CLCN3
hsa-miR-31-5p	PHF12			hsa-miR-382-5p	CASP3			hsa-miR-136-5p	SLC37A3			hsa-miR-376a-3p	SERINC3			hsa-miR-215-5p	IFNLR1			hsa-miR-138-5p	PPM1L			hsa-miR-584-5p	UBE4B											hsa-miR-335-5p	LRATD2
hsa-miR-31-5p	AKAP8L			hsa-miR-382-5p	SCAMP4			hsa-miR-136-5p	PILRB			hsa-miR-376a-3p	HCFC2			hsa-miR-215-5p	IL6ST			hsa-miR-138-5p	NFKB1			hsa-miR-584-5p	STRN											hsa-miR-335-5p	IL6ST
hsa-miR-31-5p	ZC3H18			hsa-miR-382-5p	SPIC			hsa-miR-136-5p	SNX9			hsa-miR-376a-3p	ZNF487			hsa-miR-215-5p	GABPB1			hsa-miR-138-5p	ZNF607			hsa-miR-584-5p	SETD5											hsa-miR-335-5p	ERC1
hsa-miR-31-5p	SP7			hsa-miR-382-5p	PRNP			hsa-miR-136-5p	SOCS7			hsa-miR-376a-3p	PPP3R1			hsa-miR-215-5p	NCOA3			hsa-miR-138-5p	ADGRA2			hsa-miR-584-5p	RNF11											hsa-miR-335-5p	SLC46A3
hsa-miR-31-5p	EMSY			hsa-miR-382-5p	MTHFD2			hsa-miR-136-5p	GNAS			hsa-miR-376a-3p	POTEG			hsa-miR-215-5p	RNF6			hsa-miR-138-5p	CASP3			hsa-miR-584-5p	TNFRSF21											hsa-miR-335-5p	EBF1
hsa-miR-31-5p	BAHD1			hsa-miR-382-5p	ZNF652			hsa-miR-136-5p	CMTM6			hsa-miR-376a-3p	LRRC58			hsa-miR-215-5p	CEP85L			hsa-miR-138-5p	SLC45A3			hsa-miR-584-5p	DNTTIP2											hsa-miR-335-5p	SCN1B
hsa-miR-31-5p	TRIB3			hsa-miR-382-5p	TM4SF1			hsa-miR-136-5p	GPR158			hsa-miR-376a-3p	POTEM			hsa-miR-215-5p	PPP1R26			hsa-miR-138-5p	NACC1			hsa-miR-584-5p	USP6NL											hsa-miR-335-5p	MBNL1
hsa-miR-31-5p	SPRY3			hsa-miR-382-5p	PCNX2			hsa-miR-136-5p	CSNK2A1			hsa-miR-376a-3p	PIKFYVE			hsa-miR-215-5p	DBT			hsa-miR-138-5p	PLEKHG4B			hsa-miR-584-5p	FAM20B											hsa-miR-335-5p	KIAA0319L
hsa-miR-31-5p	LIPG			hsa-miR-382-5p	SAR1B			hsa-miR-136-5p	REEP5							hsa-miR-215-5p	CCDC150			hsa-miR-138-5p	PFN2			hsa-miR-584-5p	ERP44											hsa-miR-335-5p	UBXN7
hsa-miR-31-5p	H2BC12			hsa-miR-382-5p	GNL3L			hsa-miR-136-5p	LGALS8							hsa-miR-215-5p	KIF15			hsa-miR-138-5p	CCND1			hsa-miR-584-5p	HOOK1											hsa-miR-335-5p	SBF2
hsa-miR-31-5p	RHOA			hsa-miR-382-5p	RPAP2			hsa-miR-136-5p	NUDT3							hsa-miR-215-5p	MAN2A2			hsa-miR-138-5p	DNAJB6			hsa-miR-584-5p	PPIL1											hsa-miR-335-5p	NR3C2
hsa-miR-31-5p	AFF1			hsa-miR-382-5p	ZNF264			hsa-miR-136-5p	HIVEP2							hsa-miR-215-5p	ATAD5			hsa-miR-138-5p	TOR2A			hsa-miR-584-5p	DCTN4											hsa-miR-335-5p	ATP10B
hsa-miR-31-5p	ZNF331			hsa-miR-382-5p	SLC6A8			hsa-miR-136-5p	PURB							hsa-miR-215-5p	INPP5F			hsa-miR-138-5p	BCL11A			hsa-miR-584-5p	TMEM248											hsa-miR-335-5p	HMGCR
hsa-miR-31-5p	AGO1			hsa-miR-382-5p	YAF2			hsa-miR-136-5p	CCDC71L							hsa-miR-215-5p	KMT2A			hsa-miR-138-5p	TSTD2			hsa-miR-584-5p	SOBP											hsa-miR-335-5p	AMY1C
hsa-miR-31-5p	PPM1L			hsa-miR-382-5p	RAB6A			hsa-miR-136-5p	GABRG2							hsa-miR-215-5p	LARP1B			hsa-miR-138-5p	PHETA1			hsa-miR-584-5p	GNG12											hsa-miR-335-5p	C3orf49
hsa-miR-31-5p	AKNA			hsa-miR-382-5p	VAMP3			hsa-miR-136-5p	ZDHHC24							hsa-miR-215-5p	SEC24D			hsa-miR-138-5p	YPEL4			hsa-miR-584-5p	CLDND1											hsa-miR-335-5p	AFF4
hsa-miR-31-5p	PPIL2			hsa-miR-382-5p	APCDD1			hsa-miR-136-5p	SOX9							hsa-miR-215-5p	PGM3			hsa-miR-138-5p	C7orf33			hsa-miR-584-5p	FEM1C											hsa-miR-335-5p	RNF144A
hsa-miR-31-5p	EXOC6			hsa-miR-382-5p	ZKSCAN5			hsa-miR-136-5p	GRIN2A							hsa-miR-215-5p	TDP1			hsa-miR-138-5p	HMGA1			hsa-miR-584-5p	ZNF512B											hsa-miR-335-5p	TMEM41B
hsa-miR-31-5p	NUMB			hsa-miR-382-5p	FNIP1			hsa-miR-136-5p	PAK6							hsa-miR-215-5p	ASPH			hsa-miR-138-5p	ARHGAP42			hsa-miR-584-5p	ZNF529											hsa-miR-335-5p	GIPC2
hsa-miR-31-5p	DDX19A			hsa-miR-382-5p	RAPH1			hsa-miR-136-5p	NIPBL							hsa-miR-215-5p	KBTBD11			hsa-miR-138-5p	PTK2			hsa-miR-584-5p	XRCC5											hsa-miR-335-5p	ASAP3
hsa-miR-31-5p	DNAJC5			hsa-miR-382-5p	NYAP2			hsa-miR-136-5p	GUCA1B							hsa-miR-215-5p	ZNF652			hsa-miR-138-5p	RELN			hsa-miR-584-5p	GPBP1											hsa-miR-335-5p	TENT5C
hsa-miR-31-5p	KLHL15			hsa-miR-382-5p	OTULINL			hsa-miR-136-5p	STAG2							hsa-miR-215-5p	RAB11FIP2			hsa-miR-138-5p	RHOC			hsa-miR-584-5p	KCNJ6											hsa-miR-335-5p	KLHL11
hsa-miR-31-5p	TXNDC5			hsa-miR-382-5p	PNMA2			hsa-miR-136-5p	MSL2							hsa-miR-215-5p	ANKRD6			hsa-miR-138-5p	LNPEP			hsa-miR-584-5p	PPP2CA											hsa-miR-335-5p	FMN2
hsa-miR-31-5p	SPRY4			hsa-miR-382-5p	DRD1			hsa-miR-136-5p	SNX13							hsa-miR-215-5p	SYNM			hsa-miR-138-5p	ARL5B			hsa-miR-584-5p	PTP4A1											hsa-miR-335-5p	BBX
hsa-miR-31-5p	RAB1B			hsa-miR-382-5p	STT3A			hsa-miR-136-5p	EIF4G3							hsa-miR-215-5p	RAB8B			hsa-miR-138-5p	HIF1A			hsa-miR-584-5p	FOXA1											hsa-miR-335-5p	LZTFL1
hsa-miR-31-5p	SYDE2			hsa-miR-382-5p	ATG10			hsa-miR-136-5p	NRG2							hsa-miR-215-5p	COQ3			hsa-miR-138-5p	RGS12			hsa-miR-584-5p	NARS1											hsa-miR-335-5p	CD177
hsa-miR-31-5p	NFATC2IP			hsa-miR-382-5p	COPS4			hsa-miR-136-5p	GANAB							hsa-miR-215-5p	VPS13C			hsa-miR-138-5p	TERT			hsa-miR-584-5p	HSPA5											hsa-miR-335-5p	IL22
hsa-miR-31-5p	ZNF587			hsa-miR-382-5p	EXOSC2			hsa-miR-136-5p	PCLO							hsa-miR-215-5p	MCM9			hsa-miR-138-5p	CELF1			hsa-miR-584-5p	ROCK1											hsa-miR-335-5p	SRGAP1
hsa-miR-31-5p	PYURF			hsa-miR-382-5p	SAP30			hsa-miR-136-5p	FAM9C							hsa-miR-215-5p	CMTM6			hsa-miR-138-5p	PEDS1			hsa-miR-584-5p	ZNF208											hsa-miR-335-5p	BACH2
hsa-miR-31-5p	CDK1			hsa-miR-382-5p	DSN1			hsa-miR-136-5p	MTDH							hsa-miR-215-5p	TMEM30A			hsa-miR-138-5p	PEDS1-UBE2V1			hsa-miR-584-5p	ABCF2											hsa-miR-335-5p	SOX17
hsa-miR-31-5p	ZC3H12C			hsa-miR-382-5p	SLC10A7			hsa-miR-136-5p	SAMD7							hsa-miR-215-5p	CYCS			hsa-miR-138-5p	NVL			hsa-miR-584-5p	ELL2											hsa-miR-335-5p	FNDC3B
hsa-miR-31-5p	SLC18B1			hsa-miR-382-5p	MTCL1			hsa-miR-136-5p	RLIM							hsa-miR-215-5p	MIB1			hsa-miR-138-5p	ZMYND11			hsa-miR-584-5p	XIAP											hsa-miR-335-5p	PIK3C2B
hsa-miR-31-5p	VPS26B			hsa-miR-382-5p	PTEN			hsa-miR-136-5p	DST							hsa-miR-215-5p	CFL2			hsa-miR-138-5p	RARA			hsa-miR-584-5p	IGFBP5											hsa-miR-335-5p	SAT1
hsa-miR-31-5p	SP1			hsa-miR-382-5p	BBS4			hsa-miR-136-5p	PAFAH1B1							hsa-miR-215-5p	SPCS3			hsa-miR-138-5p	VIM			hsa-miR-584-5p	PRLR											hsa-miR-335-5p	TNNI1
hsa-miR-31-5p	NFAT5			hsa-miR-382-5p	FAM199X			hsa-miR-136-5p	PER1							hsa-miR-215-5p	NOD2			hsa-miR-138-5p	FERMT2			hsa-miR-584-5p	OLA1											hsa-miR-335-5p	USO1
hsa-miR-31-5p	ARID1A			hsa-miR-382-5p	ZFP36L1			hsa-miR-136-5p	EXOSC2							hsa-miR-215-5p	HOXB9			hsa-miR-138-5p	MYO3A			hsa-miR-584-5p	ZNF846											hsa-miR-335-5p	SERPINB9
hsa-miR-31-5p	TMEM182			hsa-miR-382-5p	SLC3A1			hsa-miR-136-5p	RAB21							hsa-miR-215-5p	NOL9			hsa-miR-138-5p	NPLOC4															hsa-miR-335-5p	DUSP5
hsa-miR-31-5p	CCDC127			hsa-miR-382-5p	RPLP0			hsa-miR-136-5p	RCBTB1							hsa-miR-215-5p	ERMP1			hsa-miR-138-5p	POLR2E															hsa-miR-335-5p	FGF10
hsa-miR-31-5p	MAP4K4			hsa-miR-382-5p	KLHL3			hsa-miR-136-5p	ZNF148							hsa-miR-215-5p	NAA50			hsa-miR-138-5p	GRID1															hsa-miR-335-5p	NCAM2
hsa-miR-31-5p	FZD3			hsa-miR-382-5p	H3C7			hsa-miR-136-5p	ZNF614							hsa-miR-215-5p	MSN			hsa-miR-138-5p	SEMA4C															hsa-miR-335-5p	CD164
hsa-miR-31-5p	ZNF641			hsa-miR-382-5p	MXD1			hsa-miR-136-5p	SCARB2							hsa-miR-215-5p	PLAU			hsa-miR-138-5p	DEK															hsa-miR-335-5p	PRPF40B
hsa-miR-31-5p	SGPP2			hsa-miR-382-5p	YBX1			hsa-miR-136-5p	NR1H2							hsa-miR-215-5p	RAB2A			hsa-miR-138-5p	CAPN7															hsa-miR-335-5p	PIGN
hsa-miR-31-5p	CKAP2L			hsa-miR-382-5p	HERC2			hsa-miR-136-5p	MTMR4							hsa-miR-215-5p	RAB3B			hsa-miR-138-5p	EID1															hsa-miR-335-5p	LRP10
hsa-miR-31-5p	SPRED1			hsa-miR-382-5p	PCBP1			hsa-miR-136-5p	PHACTR2							hsa-miR-215-5p	DEGS1			hsa-miR-138-5p	ZEB2															hsa-miR-335-5p	NTRK2
hsa-miR-31-5p	ATP2A2			hsa-miR-382-5p	SERGEF			hsa-miR-136-5p	CACNA1D							hsa-miR-215-5p	EPS8			hsa-miR-138-5p	PLEKHM1															hsa-miR-335-5p	CHRM2
hsa-miR-31-5p	TAPBP			hsa-miR-382-5p	DYNC1H1			hsa-miR-136-5p	TMEM30A							hsa-miR-215-5p	ARHGAP29			hsa-miR-138-5p	VASH1															hsa-miR-335-5p	CXCL16
hsa-miR-31-5p	ANKRD52			hsa-miR-382-5p	CCND2			hsa-miR-136-5p	FAM13B							hsa-miR-215-5p	USP14			hsa-miR-138-5p	FEM1B															hsa-miR-335-5p	AMY1B
hsa-miR-31-5p	JAZF1			hsa-miR-382-5p	PLSCR4			hsa-miR-136-5p	ABI2							hsa-miR-215-5p	UBE2K			hsa-miR-138-5p	CBY1															hsa-miR-335-5p	HECTD4
hsa-miR-31-5p	IL5RA			hsa-miR-382-5p	MSANTD3			hsa-miR-136-5p	IFI16							hsa-miR-215-5p	KLF10			hsa-miR-138-5p	PPARG															hsa-miR-335-5p	KIAA0825
hsa-miR-31-5p	MAGEA6			hsa-miR-382-5p	ZCCHC14			hsa-miR-136-5p	LAMTOR3							hsa-miR-215-5p	TRAIP			hsa-miR-138-5p	PLEK2															hsa-miR-335-5p	ATP2B4
hsa-miR-31-5p	RETREG3			hsa-miR-382-5p	ATXN3			hsa-miR-136-5p	CBX4							hsa-miR-215-5p	SEMA4D			hsa-miR-138-5p	SHLD2															hsa-miR-335-5p	CCND2
hsa-miR-31-5p	SPRED2			hsa-miR-382-5p	ADO			hsa-miR-136-5p	FBLIM1							hsa-miR-215-5p	KHDRBS3			hsa-miR-138-5p	ARHGAP31															hsa-miR-335-5p	GCH1
hsa-miR-31-5p	NF2			hsa-miR-382-5p	VEZF1			hsa-miR-136-5p	URGCP-MRPS24							hsa-miR-215-5p	ZMYND11			hsa-miR-138-5p	H2BC11															hsa-miR-335-5p	GUCY1A2
hsa-miR-31-5p	RAB27A			hsa-miR-382-5p	ZNF318			hsa-miR-136-5p	PNPT1							hsa-miR-215-5p	ZBTB33			hsa-miR-138-5p	CCAR2															hsa-miR-335-5p	SH3PXD2B
hsa-miR-31-5p	SRC			hsa-miR-382-5p	TRPV2			hsa-miR-136-5p	POLD3							hsa-miR-215-5p	MACF1			hsa-miR-138-5p	TP53INP2															hsa-miR-335-5p	RYR2
hsa-miR-31-5p	RPL7L1			hsa-miR-382-5p	CLTC											hsa-miR-215-5p	FBXO5			hsa-miR-138-5p	KCNK12															hsa-miR-335-5p	SLC2A4
hsa-miR-31-5p	BCAS4			hsa-miR-382-5p	B4GALT7											hsa-miR-215-5p	PRDM4			hsa-miR-138-5p	RMND5A															hsa-miR-335-5p	RUFY2
hsa-miR-31-5p	FOXD4L4			hsa-miR-382-5p	NHLRC3											hsa-miR-215-5p	GPSM2			hsa-miR-138-5p	SPRING1															hsa-miR-335-5p	ANG
hsa-miR-31-5p	SFT2D2			hsa-miR-382-5p	NHS											hsa-miR-215-5p	BCL2L13			hsa-miR-138-5p	MXD1															hsa-miR-335-5p	TBC1D8
hsa-miR-31-5p	MPRIP			hsa-miR-382-5p	UFL1											hsa-miR-215-5p	XIAP			hsa-miR-138-5p	MAP3K11															hsa-miR-335-5p	SCIN
hsa-miR-31-5p	STMN1			hsa-miR-382-5p	SMC3											hsa-miR-215-5p	APC			hsa-miR-138-5p	MMP3															hsa-miR-335-5p	LIFR
hsa-miR-31-5p	NFIC			hsa-miR-382-5p	ADM											hsa-miR-215-5p	SLC26A2			hsa-miR-138-5p	NEUROD1															hsa-miR-335-5p	DOCK9
hsa-miR-31-5p	FOXD4															hsa-miR-215-5p	ERCC3			hsa-miR-138-5p	PLAGL2															hsa-miR-335-5p	RBP1
hsa-miR-31-5p	HOXD3															hsa-miR-215-5p	RB1			hsa-miR-138-5p	RPA1															hsa-miR-335-5p	IL31RA
hsa-miR-31-5p	SLC1A2															hsa-miR-215-5p	IL1R1			hsa-miR-138-5p	PPM1D
hsa-miR-31-5p	NFE2L1															hsa-miR-215-5p	PODXL			hsa-miR-138-5p	EED
hsa-miR-31-5p	ECHDC1															hsa-miR-215-5p	METTL9			hsa-miR-138-5p	EIF4EBP1
hsa-miR-31-5p	MAGEA3															hsa-miR-215-5p	ZBTB8B			hsa-miR-138-5p	BAG1
hsa-miR-31-5p	CASR															hsa-miR-215-5p	PASK			hsa-miR-138-5p	EZH2
hsa-miR-31-5p	FOXP3															hsa-miR-215-5p	ZNF85			hsa-miR-138-5p	ROCK2
hsa-miR-31-5p	SATB2															hsa-miR-215-5p				hsa-miR-138-5p	BAG4
hsa-miR-31-5p	KMT2B															hsa-miR-215-5p				hsa-miR-138-5p	FGF19
hsa-miR-31-5p	INTU															hsa-miR-215-5p				hsa-miR-138-5p	AKT1
hsa-miR-31-5p	PAPOLG															hsa-miR-215-5p				hsa-miR-138-5p	LCN2
hsa-miR-31-5p	ABCB9															hsa-miR-215-5p				hsa-miR-138-5p	ACTR1A
hsa-miR-31-5p	RASA1															hsa-miR-215-5p				hsa-miR-138-5p	S100A1
hsa-miR-31-5p	PPP2R2A															hsa-miR-215-5p				hsa-miR-138-5p	IGF2BP1
hsa-miR-31-5p	BAP1															hsa-miR-215-5p				hsa-miR-138-5p	SUZ12
hsa-miR-31-5p	DNAAF5															hsa-miR-215-5p				hsa-miR-138-5p	C16orf87
hsa-miR-31-5p	SMG1															hsa-miR-215-5p				hsa-miR-138-5p	NR3C1
hsa-miR-31-5p	MYO1D															hsa-miR-215-5p				hsa-miR-138-5p	FOXC1
hsa-miR-31-5p	GUF1															hsa-miR-215-5p				hsa-miR-138-5p	IL10RA
hsa-miR-31-5p	GHITM															hsa-miR-215-5p				hsa-miR-138-5p	LPL
hsa-miR-31-5p	SRPX2															hsa-miR-215-5p				hsa-miR-138-5p	PHKG2
hsa-miR-31-5p	LAPTM4A															hsa-miR-215-5p				hsa-miR-138-5p	SOX9
hsa-miR-31-5p	SERTAD2															hsa-miR-215-5p				hsa-miR-138-5p	SERPINE1
hsa-miR-31-5p	ZBTB39															hsa-miR-215-5p				hsa-miR-138-5p	CST9
hsa-miR-31-5p	RHOBTB1															hsa-miR-215-5p				hsa-miR-138-5p	MEX3A
hsa-miR-31-5p	FOXJ3															hsa-miR-215-5p				hsa-miR-138-5p	IGLON5
hsa-miR-31-5p	KLHDC10															hsa-miR-215-5p				hsa-miR-138-5p	CASTOR2
hsa-miR-31-5p	TNRC6B															hsa-miR-215-5p				hsa-miR-138-5p	MTHFD1L
hsa-miR-31-5p	NUP188
hsa-miR-31-5p	REXO2
hsa-miR-31-5p	KLF13
hsa-miR-31-5p	SRRM2
hsa-miR-31-5p	HOXC13
hsa-miR-31-5p	OTUD4
hsa-miR-31-5p	HIF1AN
hsa-miR-31-5p	UBA6
hsa-miR-31-5p	LRRC59
hsa-miR-31-5p	NDFIP2
hsa-miR-31-5p	DPYSL5
hsa-miR-31-5p	EXOSC5
hsa-miR-31-5p	CDC42SE1
hsa-miR-31-5p	RET
hsa-miR-31-5p	CASKIN2
hsa-miR-31-5p	H2BC11
hsa-miR-31-5p	XRCC5
hsa-miR-31-5p	SFXN1
hsa-miR-31-5p	IL25
hsa-miR-31-5p	TMEM109
hsa-miR-31-5p	NOL9
hsa-miR-31-5p	MCMBP
hsa-miR-31-5p	EDC3
hsa-miR-31-5p	FRK
hsa-miR-31-5p	ITGA5
hsa-miR-31-5p	PLAGL2
hsa-miR-31-5p	PEX19
hsa-miR-31-5p	RAB5B
hsa-miR-31-5p	SDC4
hsa-miR-31-5p	SOX4
hsa-miR-31-5p	YY1
hsa-miR-31-5p	CNBP
hsa-miR-31-5p	FZD1
hsa-miR-31-5p	DPM2
hsa-miR-31-5p	DMD
hsa-miR-31-5p	E2F2
hsa-miR-31-5p	GYG1
hsa-miR-31-5p	EFNB1
hsa-miR-31-5p	MCM2
hsa-miR-31-5p	MED12
hsa-miR-31-5p	ETS1
hsa-miR-31-5p	GLI2
hsa-miR-31-5p	SMAD4
hsa-miR-31-5p	MAGEA12
hsa-miR-31-5p	PRKCE
hsa-miR-31-5p	TSPAN1
hsa-miR-31-5p	IPP
hsa-miR-31-5p	MMP16
hsa-miR-31-5p	SFN
hsa-miR-31-5p	NOP56
hsa-miR-31-5p	NUDT3
hsa-miR-31-5p	SNRNP27
hsa-miR-31-5p	HOXA7
hsa-miR-31-5p	PHLDA1
hsa-miR-31-5p	PCSK1N
hsa-miR-31-5p	ZIK1
hsa-miR-31-5p	MET
hsa-miR-31-5p	AR
hsa-miR-31-5p	TIAM1
hsa-miR-31-5p	NPM1
hsa-miR-31-5p	MXRA7
hsa-miR-31-5p	ZNF275
hsa-miR-31-5p	TRRAP
hsa-miR-31-5p	GIGYF1
hsa-miR-31-5p	H2BC4
hsa-miR-31-5p	FOXC1
hsa-miR-31-5p	FLNA
hsa-miR-31-5p	PARP1
hsa-miR-31-5p	SELE
hsa-miR-31-5p	CYP27B1
hsa-miR-31-5p	RPL37A
hsa-miR-31-5p	RPS4Y1
hsa-miR-31-5p	RPS7
hsa-miR-31-5p	ZNF805
hsa-miR-31-5p	ARF1
hsa-miR-31-5p	ACBD7
hsa-miR-31-5p	MZT1
hsa-miR-31-5p	QSER1
hsa-miR-31-5p	PTPRJ
hsa-miR-31-5p	C17orf99
hsa-miR-382-5p	SYT13
hsa-miR-382-5p	CTTN
hsa-miR-382-5p	SF3B1
hsa-miR-382-5p	MTPN
hsa-miR-382-5p	PPM1A
hsa-miR-382-5p	XPO1
hsa-miR-382-5p	SYNJ2
hsa-miR-382-5p	KIF5C
hsa-miR-382-5p	NFIA
hsa-miR-382-5p	PARM1
hsa-miR-382-5p	NETO2
hsa-miR-382-5p	PNPO
hsa-miR-382-5p	TSPYL1
hsa-miR-382-5p	XPR1
hsa-miR-382-5p	PFKFB2
hsa-miR-382-5p	TBL1XR1
hsa-miR-382-5p	DAD1
hsa-miR-382-5p	PLEKHA8
hsa-miR-382-5p	CALM1
hsa-miR-382-5p	EIF1AX
hsa-miR-382-5p	ATXN1
hsa-miR-382-5p	RBM39
hsa-miR-382-5p	TMEM209
hsa-miR-382-5p	DICER1
hsa-miR-382-5p	CASP3
hsa-miR-382-5p	SCAMP4
hsa-miR-382-5p	SPIC
hsa-miR-382-5p	PRNP
hsa-miR-382-5p	MTHFD2
hsa-miR-382-5p	ZNF652
hsa-miR-382-5p	TM4SF1
hsa-miR-382-5p	PCNX2
hsa-miR-382-5p	SAR1B
hsa-miR-382-5p	GNL3L
hsa-miR-382-5p	RPAP2
hsa-miR-382-5p	ZNF264
hsa-miR-382-5p	SLC6A8
hsa-miR-382-5p	YAF2
hsa-miR-382-5p	RAB6A
hsa-miR-382-5p	VAMP3
hsa-miR-382-5p	APCDD1
hsa-miR-382-5p	ZKSCAN5
hsa-miR-382-5p	FNIP1
hsa-miR-382-5p	RAPH1
hsa-miR-382-5p	NYAP2
hsa-miR-382-5p	OTULINL
hsa-miR-382-5p	PNMA2
hsa-miR-382-5p	DRD1
hsa-miR-382-5p	STT3A
hsa-miR-382-5p	ATG10
hsa-miR-382-5p	COPS4
hsa-miR-382-5p	EXOSC2
hsa-miR-382-5p	SAP30
hsa-miR-382-5p	DSN1
hsa-miR-382-5p	SLC10A7
hsa-miR-382-5p	MTCL1
hsa-miR-382-5p	PTEN
hsa-miR-382-5p	BBS4
hsa-miR-382-5p	FAM199X
hsa-miR-382-5p	ZFP36L1
hsa-miR-382-5p	SLC3A1
hsa-miR-382-5p	RPLP0
hsa-miR-382-5p	KLHL3
hsa-miR-382-5p	H3C7
hsa-miR-382-5p	MXD1
hsa-miR-382-5p	YBX1
hsa-miR-382-5p	HERC2
hsa-miR-382-5p	PCBP1
hsa-miR-382-5p	SERGEF
hsa-miR-382-5p	DYNC1H1
hsa-miR-382-5p	CCND2
hsa-miR-382-5p	PLSCR4
hsa-miR-382-5p	MSANTD3
hsa-miR-382-5p	ZCCHC14
hsa-miR-382-5p	ATXN3
hsa-miR-382-5p	ADO
hsa-miR-382-5p	VEZF1
hsa-miR-382-5p	ZNF318
hsa-miR-382-5p	TRPV2
hsa-miR-382-5p	CLTC
hsa-miR-382-5p	B4GALT7
hsa-miR-382-5p	NHLRC3
hsa-miR-382-5p	NHS
hsa-miR-382-5p	UFL1
hsa-miR-382-5p	SMC3
hsa-miR-382-5p	ADM
